# Supplementary material for: catena-Poly[[aqua­zinc(II)]-μ-N,N′-bis­(2-cyano-3-eth­oxy-3-oxoprop-1-en­yl)benzene-1,2-diaminido]
Source: Acta Crystallogr Sect E Struct Rep Online. 2014 Apr 18;70(Pt 5):m187–8. doi: 10.1107/S1600536814008381 (PMC4011238; doi:10.1107/S1600536814008381)
Supplement: Supplementary file 1 [file e-70-0m187-sup1.cif]

##############################################################################
#                                                                            #
# This CIF contains the data in a paper accepted for publication in          #
# Acta Crystallographica Section E. It conforms to the requirements of       #
# Notes for Authors for Acta Crystallographica Section E, and has been       #
# peer reviewed under the auspices of the IUCr Commission on Journals.       #
#                                                                            #
# Full details of the Crystallographic Information File format               #
# are given in the paper "The Crystallographic Information File (CIF):       #
# a New Standard Archive File for Crystallography" by S. R. Hall, F. H.      #
# Allen and I. D. Brown [Acta Cryst. (1991), A47, 655-685].                  #
#                                                                            #
# The current version of the core CIF dictionary is obtainable from          #
# ftp://ftp.iucr.org/pub/cif_core.dic.                                       #
#                                                                            #
# Software is freely available for graphical display of the structure(s)     #
# in this CIF. For information consult the CIF software page                 #
# http://www.iucr.org/resources/cif/software.                                #
#                                                                            #
# This file may be used for bona fide research purposes within the           #
# scientific community so long as proper attribution is given to the journal # 
# article from which it was obtained.                                        #
#                                                                            #
##############################################################################
data_I
_audit_creation_method     SHELXL-2013
_journal_date_recd_electronic     2014-02-21
_journal_date_accepted     2014-04-14
_journal_name_full     'Acta Crystallographica, Section E'
_journal_year     2014
_journal_volume     70
_journal_issue      5
_journal_page_first     m187
_journal_page_last     m188
_journal_paper_category     QM
_journal_paper_doi     10.1107/S1600536814008381
_journal_coeditor_code     NK2220
_publ_contact_author_name     'Olaf Walter'
_publ_contact_author_address
;
IKFT
KIT-Campus Nord
Hermann-von-Helmholtz-Platz 1
76344 Eggenstein-Leopoldshafen
Germany
;
_publ_contact_author_email     'olaf.walter@ec.europa.eu'
_publ_contact_author_fax     ?
_publ_contact_author_phone     '+497247951215'
_publ_section_title
;\
<i>catena</i>-Poly[[aquazinc(II)]-\m-<i>N</i>,<i>N</i>'-bis(2-cyano-\
3-ethoxy-3-oxoprop-1-enyl)benzene-1,2-diaminido]
;
loop_
    _publ_author_name
    _publ_author_footnote
    _publ_author_address
    'Fuchs, Monica' .
;
IKFT
KIT-Campus Nord
Hermann-von-Helmholtz-Platz 1
76344 Eggenstein-Leopoldshafen
Germany
;
    'Zevaco, Thomas' .
;
IKFT
KIT-Campus Nord
Hermann-von-Helmholtz-Platz 1
76344 Eggenstein-Leopoldshafen
Germany
;
    'Dinjus, Eckhard' .
;
IKFT
KIT-Campus Nord
Hermann-von-Helmholtz-Platz 1
76344 Eggenstein-Leopoldshafen
Germany
;
    'Walter, Olaf'
;
present address: European Commission,
Joint Research Centre,
Institute for Transuranium Elements,
Hermann-von-Helmholtz-Platz 1,
76344 Eggenstein-Leopoldshafen,
Germany.
;
;
IKFT
KIT-Campus Nord
Hermann-von-Helmholtz-Platz 1
76344 Eggenstein-Leopoldshafen
Germany
;
_database_code_depnum_ccdc_archive     'CCDC 992382'
_chemical_name_systematic
;
<i>catena</i>-Poly[[aquazinc(II)]-\m-<i>N</i>,<i>N</i>'-bis(2-cyano-\
3-ethoxy-3-oxoprop-1-enyl)benzene-1,2-diaminido]
;
_chemical_name_common     ?
_chemical_formula_moiety     'C18 H18 N4 O5 Zn'
_chemical_formula_sum     'C18 H18 N4 O5 Zn'
_chemical_formula_iupac     '[Zn (C18 H16 N4 O4) (H2 O)]'
_chemical_formula_weight     435.73
_chemical_melting_point     ?
_shelx_space_group_comment
;
The symmetry employed for this shelxl refinement is uniquely defined
by the following loop, which should always be used as a source of
symmetry information in preference to the above space-group names.
They are only intended as comments.
;
_space_group_crystal_system     orthorhombic
_space_group_name_H-M_alt     'P b c a'
_space_group_name_Hall     '-P 2ac 2ab'
loop_
    _space_group_symop_operation_xyz
    'x, y, z'
    'x+1/2, -y+1/2, -z'
    '-x, y+1/2, -z+1/2'
    '-x+1/2, -y, z+1/2'
    '-x, -y, -z'
    '-x-1/2, y-1/2, z'
    'x, -y-1/2, z-1/2'
    'x-1/2, y, -z-1/2'
_cell_length_a     13.9312(11)
_cell_length_b     9.2315(7)
_cell_length_c     27.423(2)
_cell_angle_alpha     90
_cell_angle_beta     90
_cell_angle_gamma     90
_cell_volume     3526.7(5)
_cell_formula_units_Z     8
_cell_measurement_reflns_used     9786
_cell_measurement_theta_min     5.49
_cell_measurement_theta_max     56.67
_cell_measurement_temperature     100(2)
_exptl_crystal_description     'quader'
_exptl_crystal_colour     'light yellow'
_exptl_crystal_size_max     0.104
_exptl_crystal_size_mid     0.089
_exptl_crystal_size_min     0.067
_exptl_crystal_density_diffrn     1.641
_exptl_crystal_density_meas     ?
_exptl_crystal_density_method     ?
_exptl_crystal_F_000     1792
_exptl_absorpt_coefficient_mu     1.433
_exptl_absorpt_correction_type     multi-scan
_exptl_absorpt_process_details     '(SADABS; Bruker, 2007)'
_shelx_estimated_absorpt_T_min     0.865
_shelx_estimated_absorpt_T_max     0.910
_exptl_absorpt_correction_T_min     0.9277
_exptl_absorpt_correction_T_max     0.9525
_exptl_special_details
;
Spectroscopic data: ^1^H NMR (400 MHz, dmso-d~6~): \d = 7.56, dd, ^3^J~HH~= 6.1
Hz, ^4^J~HH~= 3.1 Hz, 2H, H(arom); 7.05, dd, ^3^J~HH~= 6.1 Hz, ^4^J~HH~= 3.1
Hz, 2H, H(arom); 4.25, q, ^3^J~HH~= 7.1 Hz, 4H, OCH~2~; 1.29, t, ^3^J~HH~= 7.1
Hz, 3H, CH~3~. ^13^C NMR (100 MHz, dmso-d~6~): \d = 177.77; 156.27; 138.01;
124.39; 121.19; 114.89; 68.05; 60.24; 14.13. ESI-MS (m/<i>z</i>, %): 417 (100)
[<i>M</i>]^+^, 418 (23) [<i>M</i>+H]^+^, 835 (15) [2<i>M</i>+H]^+^. IR (KBr,
cm^-1^): 2203; 1625; 1023; 748. UV/VIS (CH~2~Cl~2~): \lmax (\e) (nm,
mol^-1^dm^3^cm^-1^): 241 (16522),
;
_diffrn_ambient_temperature     100(2)
_diffrn_radiation_type     MoK\a
_diffrn_radiation_wavelength     0.71073
_diffrn_measurement_device_type     'Bruker APEXII Quazar'
_diffrn_measurement_method     'combined \f- and \w-scans'
_diffrn_detector_area_resol_mean     66
_diffrn_reflns_number     60234
_diffrn_reflns_av_R_equivalents     0.0250
_diffrn_reflns_theta_min     1.485
_diffrn_reflns_theta_max     28.589
_diffrn_reflns_theta_full     25.000
_diffrn_measured_fraction_theta_max     0.950
_diffrn_measured_fraction_theta_full     1.000
_diffrn_reflns_limit_h_min     -18
_diffrn_reflns_limit_h_max     18
_diffrn_reflns_limit_k_min     -11
_diffrn_reflns_limit_k_max     12
_diffrn_reflns_limit_l_min     -36
_diffrn_reflns_limit_l_max     36
_refine_special_details     ?
_reflns_number_total     4294
_reflns_number_gt     3812
_reflns_threshold_expression     I>2\s(I)
_refine_ls_structure_factor_coef     Fsqd
_refine_ls_matrix_type     full
_refine_ls_R_factor_all     0.0280
_refine_ls_R_factor_gt     0.0231
_refine_ls_wR_factor_gt     0.0606
_refine_ls_wR_factor_ref     0.0633
_refine_ls_goodness_of_fit_ref     1.037
_refine_ls_restrained_S_all     1.037
_refine_ls_number_reflns     4294
_refine_ls_number_parameters     268
_refine_ls_number_restraints     0
_refine_ls_hydrogen_treatment     mixed
_refine_ls_weighting_scheme     calc
_refine_ls_weighting_details
;
 w=1/[\s^2^(Fo^2^)+(0.0305P)^2^+2.5256P]
 where P=(Fo^2^+2Fc^2^)/3
;
_atom_sites_solution_hydrogens     geom
_atom_sites_solution_primary     direct
_atom_sites_solution_secondary     difmap
_refine_ls_shift/su_max     0.001
_refine_ls_shift/su_mean     0.000
_refine_diff_density_max     0.419
_refine_diff_density_min     -0.432
_refine_ls_extinction_method     none
_refine_ls_extinction_coef     .
loop_
    _atom_type_symbol
    _atom_type_description
    _atom_type_scat_dispersion_real
    _atom_type_scat_dispersion_imag
    _atom_type_scat_source
    'C' 'C' 0.0033 0.0016
                         'International Tables Vol C Tables 4.2.6.8 and 6.1.1.4'
    'H' 'H' 0.0000 0.0000
                         'International Tables Vol C Tables 4.2.6.8 and 6.1.1.4'
    'N' 'N' 0.0061 0.0033
                         'International Tables Vol C Tables 4.2.6.8 and 6.1.1.4'
    'O' 'O' 0.0106 0.0060
                         'International Tables Vol C Tables 4.2.6.8 and 6.1.1.4'
    'Zn' 'Zn' 0.2839 1.4301
                         'International Tables Vol C Tables 4.2.6.8 and 6.1.1.4'
_computing_data_collection     'APEX2 (Bruker, 2007)'
_computing_cell_refinement     'SAINT (Bruker, 2007)'
_computing_data_reduction     'SAINT (Bruker, 2007)'
_computing_structure_solution     'SHELXS97 (Sheldrick, 2008)'
_computing_structure_refinement     'SHELXL2013 (Sheldrick, 2008)'
_computing_molecular_graphics     'ORTEP-3 for Windows (Farrugia, 2012)'
_computing_publication_material     'publCIF (Westrip, 2010)'
loop_
    _atom_site_type_symbol
    _atom_site_label
    _atom_site_fract_x
    _atom_site_fract_y
    _atom_site_fract_z
    _atom_site_U_iso_or_equiv
    _atom_site_adp_type
    _atom_site_calc_flag
    _atom_site_occupancy
    _atom_site_disorder_assembly
    _atom_site_disorder_group
    Zn Zn1 0.50231(2) 0.19828(2) 0.37062(2) 0.00984(6) Uani d 1 . .
    O O1 0.36966(7) -0.12202(11) 0.28089(3) 0.0161(2) Uani d 1 . .
    O O2 0.41756(7) 0.03163(10) 0.34019(3) 0.01339(19) Uani d 1 . .
    O O3 0.34564(7) 0.50414(11) 0.45261(4) 0.0178(2) Uani d 1 . .
    O O4 0.40466(7) 0.31264(10) 0.41189(3) 0.01378(19) Uani d 1 . .
    O O5 0.51731(9) 0.06806(12) 0.43673(4) 0.0195(2) Uani d 1 . .
    H H51 0.5088(13) -0.014(3) 0.4428(7) 0.026(5) Uiso d 1 . .
    H H52 0.5083(14) 0.119(3) 0.4611(9) 0.035(6) Uiso d 1 . .
    N N1 0.61097(8) 0.33622(12) 0.39350(4) 0.0107(2) Uani d 1 . .
    N N2 0.61290(8) 0.12889(12) 0.32640(4) 0.0105(2) Uani d 1 . .
    N N3 0.53603(9) -0.15532(13) 0.19114(4) 0.0150(2) Uani d 1 . .
    N N4 0.50550(9) 0.76393(14) 0.47291(4) 0.0168(2) Uani d 1 . .
    C C1 0.70235(10) 0.29789(13) 0.37492(4) 0.0104(2) Uani d 1 . .
    C C2 0.79016(10) 0.35644(14) 0.38978(5) 0.0127(2) Uani d 1 . .
    H H2 0.7915 0.4271 0.4150 0.017(2) Uiso calc 1 . .
    C C3 0.87537(10) 0.31270(14) 0.36822(5) 0.0131(3) Uani d 1 . .
    H H3 0.9342 0.3561 0.3779 0.017(2) Uiso calc 1 . .
    C C4 0.87557(10) 0.20536(14) 0.33235(5) 0.0133(3) Uani d 1 . .
    H H4 0.9342 0.1760 0.3177 0.017(2) Uiso calc 1 . .
    C C5 0.78987(10) 0.14213(14) 0.31837(5) 0.0129(3) Uani d 1 . .
    H H5 0.7900 0.0664 0.2949 0.017(2) Uiso calc 1 . .
    C C6 0.70280(10) 0.18889(14) 0.33858(4) 0.0106(2) Uani d 1 . .
    C C7 0.60147(10) 0.06126(13) 0.28535(4) 0.0109(2) Uani d 1 . .
    H H7 0.6540 0.0611 0.2633 0.011(3) Uiso calc 1 . .
    C C8 0.51716(10) -0.01222(15) 0.27076(5) 0.0117(2) Uani d 1 . .
    C C9 0.43345(10) -0.02889(14) 0.30044(4) 0.0116(2) Uani d 1 . .
    C C10 0.52453(9) -0.09216(15) 0.22679(5) 0.0117(2) Uani d 1 . .
    C C11 0.29041(10) -0.17030(16) 0.31142(5) 0.0173(3) Uani d 1 . .
    H H11A 0.2381 -0.2080 0.2906 0.027(2) Uiso calc 1 . .
    H H11B 0.2650 -0.0872 0.3303 0.027(2) Uiso calc 1 . .
    C C12 0.32314(12) -0.28751(16) 0.34613(6) 0.0219(3) Uani d 1 . .
    H H12A 0.3535 -0.3660 0.3276 0.027(2) Uiso calc 1 . .
    H H12B 0.2677 -0.3256 0.3640 0.027(2) Uiso calc 1 . .
    H H12C 0.3695 -0.2470 0.3693 0.027(2) Uiso calc 1 . .
    C C13 0.59711(10) 0.46053(14) 0.41516(4) 0.0111(2) Uani d 1 . .
    H H13 0.6510 0.5226 0.4188 0.011(3) Uiso calc 1 . .
    C C14 0.50756(10) 0.51032(15) 0.43377(5) 0.0121(3) Uani d 1 . .
    C C16 0.50610(9) 0.64963(16) 0.45565(5) 0.0132(3) Uani d 1 . .
    C C15 0.41851(10) 0.43285(14) 0.43127(4) 0.0126(3) Uani d 1 . .
    C C17 0.25169(11) 0.43452(17) 0.45179(5) 0.0218(3) Uani d 1 . .
    H H17A 0.2435 0.3821 0.4206 0.037(2) Uiso calc 1 . .
    H H17B 0.2010 0.5093 0.4539 0.037(2) Uiso calc 1 . .
    C C18 0.24101(12) 0.32972(19) 0.49360(5) 0.0272(4) Uani d 1 . .
    H H18A 0.2945 0.2609 0.4932 0.037(2) Uiso calc 1 . .
    H H18B 0.1803 0.2770 0.4903 0.037(2) Uiso calc 1 . .
    H H18C 0.2412 0.3832 0.5245 0.037(2) Uiso calc 1 . .
loop_
    _atom_site_aniso_label
    _atom_site_aniso_U_11
    _atom_site_aniso_U_22
    _atom_site_aniso_U_33
    _atom_site_aniso_U_12
    _atom_site_aniso_U_13
    _atom_site_aniso_U_23
    Zn1 0.01164(9) 0.00914(9) 0.00874(8) -0.00053(5) 0.00045(5) -0.00140(5)
    O1 0.0152(5) 0.0196(5) 0.0134(4) -0.0059(4) 0.0007(3) -0.0042(4)
    O2 0.0143(5) 0.0136(5) 0.0122(4) -0.0016(4) 0.0011(3) -0.0024(3)
    O3 0.0141(5) 0.0166(5) 0.0226(5) 0.0008(4) 0.0038(4) -0.0058(4)
    O4 0.0156(5) 0.0132(5) 0.0126(4) -0.0006(4) 0.0013(4) -0.0028(3)
    O5 0.0387(7) 0.0089(5) 0.0110(5) 0.0003(4) 0.0024(4) -0.0005(4)
    N1 0.0131(5) 0.0096(5) 0.0095(5) 0.0002(4) 0.0000(4) -0.0002(4)
    N2 0.0121(5) 0.0092(5) 0.0102(5) -0.0003(4) -0.0010(4) -0.0007(4)
    N3 0.0143(6) 0.0172(6) 0.0136(5) -0.0040(5) -0.0001(4) -0.0026(4)
    N4 0.0218(7) 0.0124(6) 0.0161(6) 0.0003(5) 0.0043(4) -0.0015(5)
    C1 0.0134(6) 0.0088(6) 0.0092(5) 0.0013(5) -0.0007(4) 0.0015(4)
    C2 0.0163(7) 0.0097(6) 0.0120(6) -0.0008(5) -0.0023(5) -0.0005(4)
    C3 0.0138(6) 0.0111(6) 0.0142(6) -0.0024(5) -0.0030(5) 0.0020(5)
    C4 0.0122(6) 0.0136(6) 0.0140(6) 0.0007(5) 0.0015(5) 0.0016(5)
    C5 0.0153(6) 0.0116(6) 0.0120(6) 0.0004(5) -0.0004(5) -0.0018(5)
    C6 0.0137(6) 0.0086(6) 0.0097(5) -0.0005(5) -0.0010(4) 0.0013(4)
    C7 0.0130(6) 0.0095(6) 0.0101(5) 0.0006(5) 0.0006(4) 0.0004(4)
    C8 0.0140(6) 0.0113(6) 0.0098(6) -0.0011(5) -0.0008(5) -0.0012(5)
    C9 0.0137(6) 0.0095(6) 0.0116(5) -0.0001(5) -0.0022(5) 0.0006(4)
    C10 0.0106(6) 0.0118(6) 0.0126(6) -0.0026(5) -0.0014(5) 0.0021(5)
    C11 0.0121(6) 0.0193(7) 0.0205(6) -0.0047(5) 0.0026(5) -0.0045(5)
    C12 0.0253(8) 0.0162(7) 0.0243(7) -0.0028(6) 0.0065(6) -0.0015(5)
    C13 0.0147(6) 0.0103(6) 0.0085(5) -0.0008(5) -0.0014(5) 0.0003(4)
    C14 0.0165(7) 0.0095(6) 0.0105(6) 0.0014(5) 0.0005(4) -0.0012(5)
    C16 0.0156(7) 0.0137(7) 0.0103(6) 0.0005(5) 0.0021(4) 0.0016(5)
    C15 0.0151(7) 0.0131(6) 0.0096(5) 0.0024(5) 0.0008(5) 0.0009(5)
    C17 0.0116(7) 0.0269(8) 0.0268(7) 0.0002(6) 0.0006(5) -0.0103(6)
    C18 0.0210(8) 0.0365(9) 0.0242(7) -0.0136(7) 0.0030(6) -0.0085(7)
_geom_special_details
;
All e.s.d.'s (except the e.s.d. in the dihedral angle between two l.s. planes)
are estimated using the full covariance matrix. The cell e.s.d.'s are taken
into account individually in the estimation of e.s.d.'s in distances, angles
and torsion angles; correlations between e.s.d.'s in cell parameters are only
used when they are defined by crystal symmetry. An approximate (isotropic)
treatment of cell e.s.d.'s is used for estimating e.s.d.'s involving l.s.
planes.
;
loop_
    _geom_bond_atom_site_label_1
    _geom_bond_atom_site_label_2
    _geom_bond_site_symmetry_2
    _geom_bond_distance
    _geom_bond_publ_flag
    Zn1 O4 . 2.0606(9) ?
    Zn1 N2 . 2.0626(11) ?
    Zn1 N1 . 2.0754(11) ?
    Zn1 O2 . 2.1112(9) ?
    Zn1 O5 . 2.1852(11) ?
    Zn1 N3 3_655 2.2317(11) ?
    O1 C9 . 1.3476(16) ?
    O1 C11 . 1.4555(16) ?
    O2 C9 . 1.2447(15) ?
    O3 C15 . 1.3440(16) ?
    O3 C17 . 1.4582(18) ?
    O4 C15 . 1.2455(16) ?
    O5 H51 . 0.79(2) ?
    O5 H52 . 0.83(2) ?
    N1 C13 . 1.3064(16) ?
    N1 C1 . 1.4161(17) ?
    N2 C7 . 1.2970(16) ?
    N2 C6 . 1.4097(17) ?
    N3 C10 . 1.1493(17) ?
    N3 Zn1 3_645 2.2317(11) ?
    N4 C16 . 1.157(2) ?
    C1 C2 . 1.3982(18) ?
    C1 C6 . 1.4163(17) ?
    C2 C3 . 1.3862(19) ?
    C2 H2 . 0.9500 ?
    C3 C4 . 1.3962(18) ?
    C3 H3 . 0.9500 ?
    C4 C5 . 1.3831(19) ?
    C4 H4 . 0.9500 ?
    C5 C6 . 1.4016(18) ?
    C5 H5 . 0.9500 ?
    C7 C8 . 1.4141(18) ?
    C7 H7 . 0.9500 ?
    C8 C10 . 1.4175(18) ?
    C8 C9 . 1.4304(18) ?
    C11 C12 . 1.511(2) ?
    C11 H11A . 0.9900 ?
    C11 H11B . 0.9900 ?
    C12 H12A . 0.9800 ?
    C12 H12B . 0.9800 ?
    C12 H12C . 0.9800 ?
    C13 C14 . 1.4242(18) ?
    C13 H13 . 0.9500 ?
    C14 C16 . 1.4192(19) ?
    C14 C15 . 1.4336(19) ?
    C17 C18 . 1.508(2) ?
    C17 H17A . 0.9900 ?
    C17 H17B . 0.9900 ?
    C18 H18A . 0.9800 ?
    C18 H18B . 0.9800 ?
    C18 H18C . 0.9800 ?
loop_
    _geom_angle_atom_site_label_1
    _geom_angle_atom_site_label_2
    _geom_angle_atom_site_label_3
    _geom_angle_site_symmetry_1
    _geom_angle_site_symmetry_3
    _geom_angle
    _geom_angle_publ_flag
    O4 Zn1 N2 . . 167.20(4) ?
    O4 Zn1 N1 . . 90.06(4) ?
    N2 Zn1 N1 . . 79.83(4) ?
    O4 Zn1 O2 . . 102.78(4) ?
    N2 Zn1 O2 . . 87.65(4) ?
    N1 Zn1 O2 . . 167.05(4) ?
    O4 Zn1 O5 . . 83.64(4) ?
    N2 Zn1 O5 . . 104.21(4) ?
    N1 Zn1 O5 . . 90.97(4) ?
    O2 Zn1 O5 . . 88.89(4) ?
    O4 Zn1 N3 . 3_655 87.06(4) ?
    N2 Zn1 N3 . 3_655 85.45(4) ?
    N1 Zn1 N3 . 3_655 91.86(4) ?
    O2 Zn1 N3 . 3_655 90.43(4) ?
    O5 Zn1 N3 . 3_655 170.28(4) ?
    C9 O1 C11 . . 117.81(10) ?
    C9 O2 Zn1 . . 125.02(9) ?
    C15 O3 C17 . . 117.09(11) ?
    C15 O4 Zn1 . . 126.05(9) ?
    Zn1 O5 H51 . . 133.8(15) ?
    Zn1 O5 H52 . . 110.0(16) ?
    H51 O5 H52 . . 111(2) ?
    C13 N1 C1 . . 121.06(11) ?
    C13 N1 Zn1 . . 124.65(9) ?
    C1 N1 Zn1 . . 113.18(8) ?
    C7 N2 C6 . . 120.25(11) ?
    C7 N2 Zn1 . . 124.61(9) ?
    C6 N2 Zn1 . . 113.73(8) ?
    C10 N3 Zn1 . 3_645 156.83(11) ?
    C2 C1 N1 . . 125.81(11) ?
    C2 C1 C6 . . 118.41(12) ?
    N1 C1 C6 . . 115.77(12) ?
    C3 C2 C1 . . 120.83(12) ?
    C3 C2 H2 . . 119.6 ?
    C1 C2 H2 . . 119.6 ?
    C2 C3 C4 . . 120.58(13) ?
    C2 C3 H3 . . 119.7 ?
    C4 C3 H3 . . 119.7 ?
    C5 C4 C3 . . 119.55(13) ?
    C5 C4 H4 . . 120.2 ?
    C3 C4 H4 . . 120.2 ?
    C4 C5 C6 . . 120.49(12) ?
    C4 C5 H5 . . 119.8 ?
    C6 C5 H5 . . 119.8 ?
    C5 C6 N2 . . 123.66(11) ?
    C5 C6 C1 . . 120.06(12) ?
    N2 C6 C1 . . 116.22(12) ?
    N2 C7 C8 . . 125.34(12) ?
    N2 C7 H7 . . 117.3 ?
    C8 C7 H7 . . 117.3 ?
    C7 C8 C10 . . 115.48(12) ?
    C7 C8 C9 . . 124.60(12) ?
    C10 C8 C9 . . 119.15(12) ?
    O2 C9 O1 . . 121.16(12) ?
    O2 C9 C8 . . 126.50(12) ?
    O1 C9 C8 . . 112.33(11) ?
    N3 C10 C8 . . 176.10(14) ?
    O1 C11 C12 . . 110.65(12) ?
    O1 C11 H11A . . 109.5 ?
    C12 C11 H11A . . 109.5 ?
    O1 C11 H11B . . 109.5 ?
    C12 C11 H11B . . 109.5 ?
    H11A C11 H11B . . 108.1 ?
    C11 C12 H12A . . 109.5 ?
    C11 C12 H12B . . 109.5 ?
    H12A C12 H12B . . 109.5 ?
    C11 C12 H12C . . 109.5 ?
    H12A C12 H12C . . 109.5 ?
    H12B C12 H12C . . 109.5 ?
    N1 C13 C14 . . 125.16(12) ?
    N1 C13 H13 . . 117.4 ?
    C14 C13 H13 . . 117.4 ?
    C16 C14 C13 . . 117.16(12) ?
    C16 C14 C15 . . 117.38(12) ?
    C13 C14 C15 . . 125.44(12) ?
    N4 C16 C14 . . 179.05(15) ?
    O4 C15 O3 . . 120.33(12) ?
    O4 C15 C14 . . 126.80(12) ?
    O3 C15 C14 . . 112.87(11) ?
    O3 C17 C18 . . 111.08(12) ?
    O3 C17 H17A . . 109.4 ?
    C18 C17 H17A . . 109.4 ?
    O3 C17 H17B . . 109.4 ?
    C18 C17 H17B . . 109.4 ?
    H17A C17 H17B . . 108.0 ?
    C17 C18 H18A . . 109.5 ?
    C17 C18 H18B . . 109.5 ?
    H18A C18 H18B . . 109.5 ?
    C17 C18 H18C . . 109.5 ?
    H18A C18 H18C . . 109.5 ?
    H18B C18 H18C . . 109.5 ?
loop_
    _geom_hbond_atom_site_label_D
    _geom_hbond_atom_site_label_H
    _geom_hbond_atom_site_label_A
    _geom_hbond_site_symmetry_A
    _geom_hbond_distance_DH
    _geom_hbond_distance_HA
    _geom_hbond_distance_DA
    _geom_hbond_angle_DHA
    O5 H51 N4 1_545 0.79(2) 2.21(2) 2.9823(17) 168(2)
    O5 H52 N4 5_666 0.83(2) 2.12(2) 2.9405(16) 174(2)
_shelx_hkl_checksum     24227
_shelx_hkl_file
;
   0   1   0   -0.17    0.04
   0   1   0   -0.25    0.04
   0   1   0   -0.20    0.04
   0   1   0   -0.22    0.03
   0  -1   0   -0.27    0.04
   0  -1   0   -0.19    0.03
   0  -1   0   -0.27    0.04
   0  -1   0   -0.23    0.03
   0   2   0  160.01    2.75
   0   2   0  157.07    2.74
   0  -2   0  156.03    2.72
   0  -2   0  158.40    2.76
   0   2   0  156.58    2.68
   0   2   0  155.20    2.75
   0  -2   0  156.42    2.71
   0   3   0   -0.49    0.09
   0   3   0   -0.48    0.08
   0   3   0   -0.38    0.08
   0  -3   0   -0.40    0.09
   0  -3   0   -0.40    0.09
   0   3   0   -0.49    0.08
   0  -3   0   -0.35    0.09
   0  -4   0   11.29    0.42
   0   4   0   11.77    0.43
   0  -4   0   11.94    0.46
   0  -4   0   12.30    0.44
   0   4   0   11.07    0.42
   0   4   0   11.70    0.47
   0   4   0   11.21    0.45
   0   5   0   -0.01    0.12
   0  -5   0   -0.11    0.12
   0  -5   0   -0.03    0.13
   0   5   0    0.10    0.14
   0   5   0    0.22    0.13
   0  -5   0    0.04    0.12
   0   5   0    0.14    0.15
   0   6   0  295.76    5.40
   0  -6   0  303.02    5.31
   0  -6   0  294.96    5.27
   0   6   0  292.55    5.38
   0   6   0  291.40    5.22
   0   6   0  293.10    5.34
   0  -6   0  288.96    5.27
   0   7   0    0.54    0.22
   0  -7   0    0.28    0.18
   0  -7   0    0.26    0.20
   0   7   0    0.29    0.20
   0   7   0    0.20    0.18
   0   8   0  155.94    3.33
   0  -8   0  157.68    3.14
   0   8   0  157.02    3.24
   0   9   0   -0.26    0.20
   0   9   0   -0.21    0.22
   0  10   0   50.12    1.64
   0  11   0    0.35    0.33
  -1   0   0   -1.33    0.02
  -1   0   0   -1.31    0.03
   1   0   0   -1.32    0.03
   1   0   0   -1.31    0.03
  -1   0   0   -1.30    0.03
   1   1   0    0.03    0.04
  -1   1   0    0.02    0.04
   1   1   0    0.00    0.04
   1  -1   0    0.01    0.03
   1  -1   0   -0.02    0.05
  -1   1   0    0.03    0.05
   1   1   0    0.04    0.04
  -1   1   0    0.01    0.04
   1  -1   0    0.09    0.04
   1   1   0    0.03    0.04
  -1  -1   0    0.12    0.05
  -1  -1   0   -0.04    0.04
   1  -1   0    0.03    0.05
  -1  -1   0    0.13    0.05
  -1   2   0   -0.15    0.06
   1   2   0   -0.19    0.06
  -1   2   0   -0.17    0.06
  -1  -2   0   -0.11    0.07
  -1   2   0   -0.12    0.08
   1  -2   0   -0.12    0.09
  -1  -2   0   -0.10    0.07
   1  -2   0   -0.12    0.05
  -1  -2   0   -0.15    0.07
   1  -2   0   -0.19    0.06
   1   2   0   -0.19    0.06
   1   2   0   -0.15    0.06
  -1   2   0   -0.22    0.06
   1   2   0    0.10    0.09
   1  -2   0   -0.22    0.07
   1  -2   0   -0.18    0.06
  -1   3   0    0.03    0.08
  -1   3   0    0.27    0.10
  -1  -3   0    0.04    0.09
   1  -3   0    0.07    0.08
  -1   3   0   -0.08    0.09
  -1  -3   0   -0.02    0.08
   1   3   0   -0.02    0.08
   1   3   0    0.02    0.08
   1  -3   0   -0.03    0.08
  -1   3   0    0.00    0.08
   1  -3   0    0.02    0.11
   1   3   0    0.00    0.09
  -1  -3   0   -0.10    0.08
   1   3   0   -0.08    0.08
   1  -3   0    0.03    0.06
   1   4   0   -0.05    0.10
  -1  -4   0   -0.08    0.11
   1  -4   0   -0.11    0.09
  -1  -4   0    0.04    0.11
  -1   4   0   -0.05    0.09
   1   4   0   -0.02    0.10
  -1  -4   0   -0.09    0.09
  -1   4   0   -0.12    0.11
  -1   4   0   -0.13    0.10
  -1   4   0   -0.04    0.10
   1  -4   0   -0.13    0.09
   1  -4   0   -0.25    0.10
   1   4   0   -0.09    0.11
   1   4   0   -0.13    0.10
   1  -4   0   -0.11    0.07
   1  -5   0   -0.07    0.13
   1   5   0   -0.09    0.13
   1   5   0   -0.15    0.11
   1  -5   0   -0.11    0.12
  -1  -5   0    0.08    0.13
  -1   5   0   -0.07    0.11
  -1   5   0   -0.34    0.11
   1   5   0    0.18    0.14
   1   5   0   -0.03    0.11
  -1  -5   0   -0.13    0.13
  -1  -5   0    0.00    0.12
  -1   5   0   -0.07    0.12
  -1   5   0   -0.19    0.12
   1  -5   0   -0.06    0.12
   1   6   0    0.00    0.13
   1  -6   0   -0.09    0.13
  -1  -6   0    0.01    0.14
   1   6   0   -0.03    0.16
  -1  -6   0   -0.02    0.15
  -1   6   0   -0.23    0.14
   1  -6   0   -0.04    0.17
  -1  -6   0    0.02    0.16
   1   6   0    0.14    0.17
  -1   6   0   -0.04    0.16
   1  -6   0    0.01    0.15
  -1   6   0    0.25    0.16
   1   6   0   -0.04    0.14
  -1   6   0   -0.06    0.13
   1   7   0   -0.26    0.17
  -1  -7   0   -0.07    0.17
  -1   7   0    0.14    0.20
   1   7   0    0.12    0.17
   1  -7   0    0.07    0.19
   1  -7   0    0.34    0.19
  -1  -7   0    0.00    0.18
  -1   7   0   -0.32    0.16
  -1   7   0   -0.05    0.17
   1   7   0    0.37    0.22
  -1  -8   0   -0.40    0.17
   1   8   0    0.15    0.20
  -1   8   0    0.19    0.21
  -1   8   0    0.20    0.23
   1   8   0    0.04    0.22
  -1   9   0    0.00    0.24
  -1   9   0   -0.05    0.22
   1   9   0    0.05    0.24
   1  10   0   -0.17    0.28
  -1  10   0   -0.25    0.25
   1  11   0   -0.42    0.29
  -1  11   0   -0.02    0.32
  -2   0   0  886.21   14.93
  -2   0   0  920.17   14.99
   2   0   0  907.04   14.82
   2   0   0  900.07   15.70
   2   0   0  878.18   15.01
  -2   0   0  849.00   15.11
  -2   0   0  912.60   15.27
  -2  -1   0   18.43    0.44
  -2  -1   0   17.54    0.42
   2   1   0   18.40    0.39
  -2   1   0   18.16    0.38
   2  -1   0   17.78    0.42
   2  -1   0   17.63    0.41
  -2  -1   0   17.76    0.42
   2   1   0   17.78    0.42
   2  -1   0   17.38    0.41
  -2   1   0   17.51    0.43
   2   1   0   18.11    0.42
  -2   1   0   17.55    0.44
   2   1   0   17.83    0.40
   2  -2   0    2.97    0.23
   2   2   0    2.76    0.19
   2  -2   0    2.94    0.15
  -2   2   0    3.12    0.23
  -2  -2   0    2.53    0.19
   2   2   0    2.73    0.19
   2  -2   0    3.09    0.21
   2   2   0    2.92    0.16
  -2   2   0    2.85    0.17
   2   2   0    2.75    0.18
   2  -2   0    2.84    0.17
  -2   2   0    3.14    0.18
  -2  -2   0    2.71    0.19
  -2  -3   0   34.49    0.80
  -2   3   0   35.18    0.79
  -2   3   0   34.32    0.82
  -2  -3   0   34.95    0.81
   2   3   0   34.59    0.82
   2   3   0   34.05    0.82
  -2  -3   0   33.98    0.80
   2   3   0   34.16    0.76
  -2   3   0   32.55    0.77
   2  -3   0   34.04    0.86
  -2   3   0   34.57    0.86
   2   3   0   34.37    0.79
   2  -3   0   33.38    0.76
   2  -3   0   34.02    0.78
   2  -3   0   35.01    0.72
   2  -3   0   33.90    0.82
   2   4   0  111.71    2.20
   2   4   0  108.90    2.12
  -2   4   0  112.68    2.11
  -2  -4   0  108.32    2.15
  -2   4   0  109.89    2.19
   2  -4   0  110.44    2.17
  -2  -4   0  108.84    2.15
  -2  -4   0  109.13    2.15
  -2   4   0  114.33    2.24
   2   4   0  112.67    2.12
  -2   4   0  112.81    2.17
   2   4   0  115.21    2.20
   2  -4   0  112.18    2.11
   2  -4   0  112.71    2.24
   2  -4   0  114.55    2.08
   2  -5   0    0.79    0.17
  -2  -5   0    0.55    0.17
   2  -5   0    0.78    0.18
   2  -5   0    1.03    0.22
  -2   5   0    0.55    0.16
   2   5   0    0.37    0.17
   2   5   0    0.82    0.18
  -2   5   0    0.91    0.22
   2   5   0    0.55    0.15
  -2   5   0    0.52    0.17
   2  -5   0    0.65    0.13
  -2  -5   0    0.64    0.18
  -2   5   0    0.81    0.19
  -2  -5   0    0.24    0.15
   2   5   0    0.78    0.19
  -2   6   0    4.41    0.41
  -2  -6   0    5.29    0.39
  -2   6   0    4.03    0.37
  -2  -6   0    5.25    0.37
   2   6   0    4.97    0.36
   2   6   0    4.60    0.41
  -2   6   0    4.84    0.36
   2   6   0    4.51    0.34
   2  -6   0    4.68    0.35
  -2  -6   0    5.01    0.37
   2   6   0    4.87    0.41
   2  -6   0    5.18    0.42
   2  -6   0    4.42    0.36
  -2   6   0    4.08    0.38
  -2   7   0    4.26    0.43
   2   7   0    3.37    0.36
  -2   7   0    3.82    0.44
  -2  -7   0    3.80    0.38
   2  -7   0    3.35    0.39
  -2  -7   0    3.33    0.38
  -2   7   0    3.71    0.41
   2   7   0    3.16    0.40
   2   7   0    3.26    0.38
   2  -7   0    3.82    0.37
  -2   8   0   45.19    1.33
  -2  -8   0   43.90    1.24
   2   8   0   44.21    1.38
   2   8   0   44.25    1.25
  -2   8   0   43.24    1.34
   2   9   0    4.87    0.56
  -2   9   0    5.42    0.55
  -2   9   0    5.23    0.55
   2  10   0   39.21    1.46
  -2  10   0   43.03    1.47
  -2  10   0   41.31    1.42
   2  11   0    0.13    0.35
  -2  11   0   -0.03    0.31
  -3   0   0   -0.20    0.07
  -3   0   0   -0.29    0.06
   3   0   0   -0.30    0.07
  -3   0   0   -0.27    0.06
   3   0   0   -0.32    0.06
  -3   0   0   -0.20    0.08
   3   0   0   -0.30    0.06
  -3  -1   0   -0.27    0.08
  -3   1   0   -0.23    0.08
   3   1   0   -0.27    0.07
   3  -1   0   -0.40    0.07
   3   1   0   -0.21    0.07
   3  -1   0   -0.34    0.09
  -3   1   0   -0.34    0.08
   3  -1   0   -0.40    0.05
  -3   1   0   -0.32    0.06
  -3   1   0   -0.22    0.05
  -3  -1   0   -0.23    0.08
  -3  -1   0   -0.30    0.06
   3  -1   0   -0.29    0.09
  -3  -1   0   -0.13    0.07
   3   1   0   -0.23    0.07
   3   2   0   -0.10    0.06
   3  -2   0   -0.04    0.13
   3   2   0   -0.08    0.08
   3  -2   0   -0.07    0.08
   3   2   0   -0.11    0.06
  -3  -2   0   -0.16    0.08
   3  -2   0   -0.09    0.08
   3   2   0   -0.08    0.08
   3   2   0   -0.09    0.08
  -3   2   0   -0.16    0.10
  -3   2   0   -0.06    0.08
  -3  -2   0   -0.02    0.09
   3  -2   0   -0.03    0.10
  -3  -2   0   -0.16    0.08
  -3  -2   0   -0.19    0.07
  -3   2   0   -0.07    0.07
   3   3   0   -0.09    0.09
   3   3   0   -0.05    0.09
   3  -3   0   -0.09    0.14
   3  -3   0    0.00    0.07
  -3  -3   0    0.00    0.09
  -3   3   0    0.14    0.13
   3   3   0    0.07    0.08
   3  -3   0   -0.08    0.08
   3  -3   0   -0.08    0.11
  -3  -3   0   -0.13    0.09
  -3  -3   0   -0.20    0.08
   3   3   0   -0.08    0.09
  -3   3   0    0.03    0.09
  -3   3   0   -0.16    0.08
  -3  -3   0    0.09    0.11
   3   3   0   -0.01    0.07
  -3   3   0    0.12    0.10
   3   4   0   -0.05    0.10
   3   4   0    0.11    0.12
   3  -4   0    0.05    0.10
  -3   4   0    0.03    0.12
   3   4   0    0.08    0.12
   3  -4   0   -0.23    0.14
  -3  -4   0   -0.06    0.11
  -3  -4   0    0.20    0.13
   3  -4   0   -0.05    0.08
  -3   4   0   -0.04    0.10
   3  -4   0    0.11    0.11
   3  -4   0   -0.02    0.13
  -3  -4   0    0.10    0.12
  -3   4   0    0.01    0.13
  -3   4   0    0.00    0.11
   3   4   0    0.10    0.10
   3  -5   0   -0.11    0.12
   3  -5   0   -0.14    0.09
  -3  -5   0   -0.30    0.13
  -3   5   0   -0.13    0.12
  -3  -5   0   -0.03    0.14
  -3   5   0   -0.11    0.14
  -3  -5   0   -0.28    0.12
  -3   5   0   -0.20    0.15
   3   5   0   -0.16    0.13
   3  -5   0   -0.08    0.17
   3   5   0   -0.19    0.15
   3  -5   0   -0.19    0.16
  -3   5   0   -0.18    0.13
   3   5   0   -0.14    0.13
   3   5   0   -0.31    0.10
   3   6   0    0.16    0.15
  -3  -6   0   -0.11    0.15
   3  -6   0    0.09    0.11
  -3   6   0   -0.03    0.15
  -3  -6   0   -0.07    0.15
   3   6   0    0.11    0.16
  -3   6   0   -0.07    0.15
   3   6   0   -0.01    0.16
  -3   6   0    0.03    0.18
   3   6   0   -0.02    0.16
  -3  -6   0   -0.02    0.15
   3  -6   0    0.10    0.15
  -3   6   0   -0.14    0.15
   3  -7   0   -0.18    0.17
  -3   7   0   -0.06    0.19
  -3   7   0    0.04    0.19
  -3   7   0   -0.06    0.20
   3   7   0    0.03    0.16
   3   7   0   -0.03    0.21
   3  -7   0    0.14    0.21
  -3  -7   0    0.12    0.18
  -3   8   0    0.28    0.24
  -3  -8   0    0.26    0.21
  -3   8   0   -0.08    0.20
   3   8   0    0.05    0.23
   3   9   0    0.17    0.27
  -3   9   0   -0.18    0.23
  -3   9   0   -0.02    0.23
  -3  10   0    0.16    0.28
   3  10   0    0.58    0.34
  -3  10   0   -0.25    0.25
  -3 -11   0    0.02    0.32
   3  11   0    0.22    0.33
  -3  11   0   -0.14    0.31
   4   0   0  469.22    8.10
  -4   0   0  447.75    7.87
  -4   0   0  467.75    7.71
   4   0   0  467.66    7.79
  -4   0   0  473.57    7.93
   4   0   0  467.50    7.73
  -4   0   0  469.26    7.83
  -4  -1   0  147.40    2.73
  -4   1   0  152.34    2.61
   4   1   0  153.73    2.76
   4   1   0  150.30    2.67
  -4   1   0  150.48    2.64
   4  -1   0  150.13    2.68
   4  -1   0  151.54    2.67
   4  -1   0  153.98    2.85
   4   1   0  153.22    2.69
  -4  -1   0  153.74    2.66
  -4   1   0  154.66    2.74
  -4   1   0  153.57    2.73
  -4  -1   0  153.42    2.72
   4  -1   0  150.47    2.80
  -4  -1   0  149.43    2.71
   4  -2   0  178.90    3.15
   4  -2   0  175.54    3.36
  -4  -2   0  183.23    3.20
   4   2   0  185.91    3.14
  -4   2   0  180.29    3.11
  -4  -2   0  178.69    3.23
   4  -2   0  176.09    3.24
  -4   2   0  176.78    3.11
  -4  -2   0  180.64    3.23
  -4   2   0  177.80    3.23
   4   2   0  180.99    3.22
   4   2   0  179.66    3.15
   4  -2   0  173.24    3.16
   4   2   0  181.19    3.18
  -4  -2   0  176.65    3.14
   4   3   0   33.30    0.82
  -4  -3   0   33.04    0.84
  -4  -3   0   33.96    0.86
   4   3   0   33.46    0.76
  -4   3   0   33.60    0.90
  -4   3   0   33.69    0.78
   4  -3   0   33.07    0.86
   4   3   0   34.61    0.85
   4  -3   0   34.16    0.94
   4  -3   0   33.69    0.77
  -4   3   0   35.23    0.81
   4   3   0   33.66    0.84
  -4  -3   0   32.77    0.85
  -4  -3   0   34.63    0.84
   4   3   0   33.26    0.77
   4  -3   0   33.77    0.81
  -4  -4   0   14.45    0.56
   4   4   0   14.79    0.47
   4  -4   0   15.68    0.58
  -4   4   0   14.64    0.51
   4  -4   0   14.93    0.52
  -4   4   0   13.91    0.50
   4   4   0   15.52    0.47
   4  -4   0   14.91    0.62
  -4   4   0   14.22    0.59
   4   4   0   13.51    0.54
  -4   4   0   14.03    0.55
   4   4   0   14.55    0.52
  -4  -4   0   14.27    0.54
   4  -4   0   15.56    0.44
  -4  -4   0   14.64    0.54
  -4  -4   0   14.07    0.54
   4   4   0   14.21    0.54
  -4  -5   0   -0.07    0.15
  -4  -5   0    0.06    0.16
   4   5   0    0.12    0.16
   4  -5   0    0.27    0.21
  -4  -5   0    0.07    0.17
   4  -5   0    0.00    0.10
   4   5   0    0.19    0.13
  -4   5   0    0.60    0.18
  -4   5   0    0.12    0.15
   4  -5   0    0.18    0.15
  -4   5   0    0.12    0.16
   4   5   0    0.29    0.17
   4  -5   0    0.19    0.15
   4   5   0    0.08    0.14
  -4   5   0    0.03    0.17
   4  -5   0    0.08    0.17
  -4  -5   0    0.07    0.15
   4   6   0    5.57    0.42
  -4   6   0    4.98    0.42
   4   6   0    6.08    0.37
  -4  -6   0    5.41    0.40
   4  -6   0    5.62    0.46
  -4  -6   0    4.46    0.40
   4   6   0    5.37    0.46
  -4  -6   0    5.91    0.41
  -4   6   0    6.10    0.51
   4  -6   0    6.44    0.49
   4  -6   0    5.05    0.37
  -4   6   0    5.04    0.44
   4   6   0    5.52    0.40
  -4   7   0    8.54    0.58
  -4  -7   0    9.44    0.53
   4  -7   0    9.14    0.49
  -4   7   0    8.26    0.52
   4   7   0    9.12    0.58
  -4   7   0    7.95    0.55
   4  -7   0    8.78    0.57
  -4  -8   0   49.45    1.38
   4   8   0   48.95    1.50
  -4   8   0   48.71    1.43
  -4   8   0   48.32    1.47
  -4  -9   0   16.97    0.78
  -4   9   0   16.29    0.84
  -4   9   0   16.33    0.86
  -4  -9   0   17.68    0.90
   4   9   0   16.34    0.87
  -4  10   0   33.69    1.30
  -4 -10   0   33.84    1.35
  -4  10   0   35.73    1.34
   4  10   0   35.10    1.38
  -4 -11   0    2.65    0.52
  -4  11   0    2.34    0.50
  -4  11   0    3.01    0.52
   5  -1   0   -0.25    0.08
  -5  -1   0   -0.32    0.08
   5  -1   0   -0.19    0.14
  -5   1   0    0.00    0.07
   5   1   0   -0.24    0.10
  -5   1   0   -0.10    0.12
   5   1   0   -0.24    0.09
   5   1   0   -0.17    0.08
   5  -1   0   -0.20    0.13
  -5  -1   0   -0.15    0.08
  -5   1   0   -0.28    0.08
  -5   1   0   -0.09    0.10
   5  -1   0   -0.42    0.09
  -5  -1   0   -0.28    0.09
  -5  -1   0   -0.28    0.11
   5  -2   0   -0.05    0.09
   5  -2   0   -0.12    0.15
  -5  -2   0    0.00    0.10
  -5   2   0    0.02    0.12
   5   2   0   -0.08    0.09
   5  -2   0   -0.05    0.11
  -5  -2   0   -0.09    0.08
  -5   2   0    0.06    0.09
   5   2   0    0.05    0.10
  -5   2   0   -0.03    0.07
   5   2   0   -0.04    0.09
  -5  -2   0   -0.14    0.10
  -5  -2   0   -0.02    0.09
  -5   2   0   -0.04    0.12
   5  -2   0    0.03    0.12
   5  -3   0   -0.11    0.10
  -5   3   0   -0.14    0.13
  -5  -3   0   -0.08    0.11
   5   3   0   -0.01    0.10
   5  -3   0   -0.17    0.13
  -5  -3   0   -0.01    0.11
   5   3   0   -0.10    0.10
  -5  -3   0   -0.09    0.12
  -5  -3   0   -0.07    0.12
   5  -3   0    0.06    0.18
   5   3   0    0.06    0.09
  -5   3   0   -0.09    0.10
   5  -3   0   -0.08    0.11
  -5   3   0   -0.03    0.09
   5   3   0    0.03    0.12
   5  -4   0   -0.08    0.10
   5  -4   0   -0.24    0.19
  -5  -4   0    0.02    0.13
  -5  -4   0   -0.01    0.14
   5  -4   0   -0.27    0.11
   5   4   0   -0.21    0.09
  -5   4   0    0.01    0.15
  -5  -4   0    0.06    0.14
   5   4   0   -0.14    0.12
   5  -4   0    0.01    0.16
  -5   4   0   -0.15    0.13
   5   4   0   -0.10    0.12
  -5   4   0    0.04    0.12
  -5  -4   0    0.01    0.13
  -5   4   0   -0.03    0.11
   5   4   0   -0.10    0.10
  -5   5   0   -0.08    0.13
  -5   5   0    0.00    0.14
  -5  -5   0   -0.11    0.14
   5  -5   0   -0.06    0.10
  -5  -5   0   -0.15    0.15
   5  -5   0   -0.05    0.22
  -5   5   0   -0.18    0.14
  -5   5   0    0.17    0.19
   5   5   0    0.18    0.12
   5  -5   0   -0.05    0.18
   5   5   0    0.16    0.12
   5   5   0   -0.01    0.14
  -5  -5   0    0.03    0.15
   5   5   0    0.15    0.15
   5   5   0   -0.05    0.15
  -5  -5   0    0.12    0.16
   5  -5   0    0.05    0.14
  -5   6   0   -0.08    0.18
  -5  -6   0   -0.12    0.15
  -5   6   0   -0.09    0.17
   5  -6   0   -0.02    0.21
  -5  -6   0    0.11    0.20
   5   6   0   -0.02    0.18
   5   6   0    0.06    0.14
   5  -6   0   -0.07    0.15
   5  -6   0   -0.01    0.23
  -5   6   0   -0.07    0.15
   5   6   0   -0.13    0.16
  -5  -6   0    0.07    0.17
   5   7   0   -0.11    0.21
  -5   7   0    0.02    0.20
  -5  -7   0    0.11    0.23
  -5   7   0    0.00    0.19
  -5  -7   0   -0.17    0.17
   5  -7   0   -0.17    0.25
  -5   8   0    0.08    0.22
  -5  -8   0   -0.07    0.20
  -5  -8   0    0.12    0.25
   5   8   0    0.25    0.24
  -5   8   0    0.11    0.24
  -5   9   0   -0.02    0.24
  -5  -9   0    0.05    0.28
  -5  -9   0   -0.09    0.23
  -5   9   0    0.04    0.26
  -5 -10   0    0.17    0.32
  -5  10   0   -0.04    0.28
  -5  10   0    0.20    0.31
  -5  11   0    0.02    0.32
  -5 -11   0    0.06    0.33
  -5  11   0    0.45    0.34
  -6   0   0  212.30    3.82
  -6   0   0  212.72    3.71
   6   0   0  211.77    3.75
  -6   0   0  217.20    3.80
   6   0   0  214.80    3.95
   6   0   0  210.15    3.75
  -6   0   0  212.44    3.82
  -6  -1   0    0.93    0.15
   6  -1   0    0.64    0.17
   6   1   0    0.64    0.15
  -6   1   0    0.74    0.17
   6  -1   0    0.82    0.14
  -6   1   0    0.93    0.11
  -6   1   0    0.48    0.12
  -6  -1   0    0.80    0.16
  -6   1   0    0.97    0.16
  -6  -1   0    0.92    0.15
  -6  -1   0    0.65    0.16
   6   1   0    0.81    0.15
   6   1   0    1.12    0.17
   6  -1   0    0.69    0.19
   6  -1   0    0.54    0.14
  -6   2   0  207.67    3.61
   6  -2   0  206.57    3.97
  -6  -2   0  211.68    3.80
   6   2   0  204.87    3.72
   6  -2   0  208.40    3.86
   6  -2   0  212.09    3.71
  -6  -2   0  204.45    3.68
  -6  -2   0  202.98    3.76
  -6   2   0  207.55    3.80
  -6  -2   0  211.94    3.77
   6   2   0  208.99    3.80
   6   2   0  208.11    3.70
  -6   2   0  206.94    3.80
   6  -2   0  203.28    3.72
  -6   2   0  209.07    3.66
   6  -3   0  183.21    3.41
  -6   3   0  179.84    3.29
   6   3   0  184.36    3.27
  -6  -3   0  183.91    3.43
  -6  -3   0  182.60    3.40
  -6  -3   0  181.10    3.33
   6  -3   0  175.78    3.33
   6  -3   0  178.21    3.60
  -6   3   0  187.77    3.27
  -6  -3   0  183.94    3.42
   6   3   0  184.70    3.37
   6   3   0  186.02    3.38
  -6   3   0  185.33    3.47
   6   3   0  185.10    3.35
   6  -3   0  177.31    3.37
   6   4   0   75.48    1.54
   6  -4   0   73.34    1.66
  -6   4   0   72.60    1.72
  -6  -4   0   72.94    1.61
   6   4   0   73.74    1.49
  -6  -4   0   73.63    1.65
   6  -4   0   75.56    1.55
  -6   4   0   69.93    1.55
  -6  -4   0   73.25    1.65
   6   4   0   73.50    1.60
  -6  -4   0   72.75    1.66
   6  -4   0   71.90    1.58
  -6   4   0   74.36    1.54
   6  -4   0   71.73    1.78
   6   4   0   73.14    1.63
  -6  -5   0   24.77    0.82
   6   5   0   25.48    0.83
  -6   5   0   23.98    0.90
  -6  -5   0   24.67    0.83
  -6   5   0   24.67    0.76
   6  -5   0   25.02    0.87
   6   5   0   24.02    0.80
   6   5   0   25.64    0.72
  -6   5   0   25.67    0.87
   6  -5   0   25.30    0.95
   6  -5   0   24.91    0.69
  -6  -5   0   25.71    0.85
  -6  -5   0   24.09    0.83
   6   5   0   25.19    0.70
  -6   6   0   15.25    0.75
   6  -6   0   16.04    0.63
  -6  -6   0   16.26    0.72
  -6   6   0   14.64    0.63
   6  -6   0   15.45    0.71
  -6  -6   0   16.07    0.69
  -6   6   0   14.52    0.70
   6  -6   0   14.78    0.77
  -6   7   0   33.51    1.15
   6  -7   0   34.01    1.19
  -6  -7   0   33.82    1.15
  -6   7   0   32.91    1.06
  -6  -7   0   33.23    1.08
  -6  -8   0    3.62    0.44
  -6   8   0    1.85    0.38
  -6   8   0    2.46    0.38
  -6  -8   0    2.22    0.40
  -6  -9   0   83.37    2.10
  -6   9   0   83.52    2.25
  -6   9   0   81.79    2.13
  -6  -9   0   82.51    2.23
  -6  10   0  124.20    2.92
  -6 -10   0  123.37    3.03
  -6  10   0  115.91    2.98
  -6  11   0   10.97    0.82
  -6  11   0    8.48    0.82
  -6 -11   0   10.80    0.94
  -7  -1   0   -0.04    0.10
  -7   1   0    0.03    0.10
  -7   1   0   -0.06    0.11
  -7   1   0   -0.04    0.07
   7   1   0   -0.12    0.10
   7   1   0    0.02    0.13
  -7   1   0    0.05    0.14
  -7  -1   0    0.15    0.14
   7  -1   0    0.18    0.18
   7  -1   0    0.42    0.18
  -7  -1   0   -0.24    0.10
   7  -1   0    0.06    0.14
   7  -1   0    0.08    0.11
  -7  -1   0   -0.03    0.10
   7   1   0    0.01    0.12
   7   2   0   -0.11    0.12
   7   2   0    0.03    0.11
  -7  -2   0   -0.06    0.10
   7  -2   0   -0.19    0.13
  -7  -2   0    0.13    0.12
  -7   2   0   -0.06    0.10
  -7   2   0   -0.18    0.14
   7  -2   0    0.01    0.11
   7  -2   0    0.17    0.20
   7  -2   0   -0.13    0.14
  -7  -2   0   -0.02    0.12
   7   2   0   -0.09    0.12
  -7  -2   0   -0.02    0.13
  -7   2   0   -0.05    0.08
  -7   2   0    0.01    0.14
  -7  -3   0   -0.09    0.12
   7   3   0    0.22    0.14
  -7  -3   0    0.10    0.16
   7   3   0   -0.16    0.13
  -7   3   0   -0.01    0.10
  -7  -3   0    0.00    0.13
   7  -3   0    0.09    0.23
  -7   3   0    0.15    0.18
   7  -3   0    0.02    0.12
   7  -3   0    0.16    0.15
  -7   3   0    0.09    0.14
   7   3   0    0.02    0.13
  -7  -3   0   -0.03    0.14
   7  -3   0    0.07    0.17
  -7  -4   0   -0.06    0.15
   7   4   0   -0.07    0.12
   7  -4   0   -0.09    0.24
  -7  -4   0   -0.17    0.13
  -7   4   0   -0.14    0.17
  -7  -4   0    0.02    0.14
   7  -4   0    0.16    0.15
   7   4   0    0.09    0.11
  -7   4   0    0.14    0.13
  -7   4   0   -0.06    0.12
  -7  -4   0    0.01    0.16
   7  -4   0   -0.26    0.17
   7  -4   0    0.00    0.13
   7   4   0    0.11    0.15
   7   4   0    0.05    0.15
  -7  -5   0   -0.09    0.15
   7  -5   0   -0.07    0.19
  -7   5   0   -0.14    0.13
   7   5   0    0.09    0.14
  -7   5   0    0.03    0.20
  -7  -5   0    0.22    0.20
   7   5   0   -0.05    0.16
  -7  -5   0    0.03    0.17
  -7   5   0    0.09    0.18
   7  -5   0    0.00    0.27
   7   5   0    0.18    0.13
  -7  -5   0    0.15    0.19
  -7   6   0    0.10    0.23
   7  -6   0    0.33    0.25
  -7   6   0    0.01    0.17
   7  -6   0   -0.26    0.26
  -7   6   0   -0.27    0.17
  -7  -6   0   -0.01    0.19
  -7  -6   0   -0.20    0.17
   7  -7   0    0.05    0.29
  -7   7   0    0.03    0.24
  -7  -7   0    0.17    0.22
  -7  -7   0   -0.15    0.21
  -7   7   0    0.29    0.21
   7  -8   0   -0.12    0.27
  -7  -8   0   -0.09    0.24
  -7   8   0    0.32    0.25
  -7   8   0   -0.08    0.24
  -7  -8   0    0.00    0.23
  -7   9   0    0.13    0.26
  -7  -9   0   -0.21    0.26
  -7   9   0    0.04    0.28
  -7  -9   0    0.27    0.26
  -7  10   0   -0.23    0.31
  -7 -10   0   -0.23    0.30
  -7  10   0    0.19    0.31
  -7  11   0   -0.09    0.35
  -7 -11   0   -0.07    0.34
  -8   0   0  717.71   12.10
   8   0   0  742.24   12.17
  -8   0   0  708.83   12.38
   8   0   0  733.12   12.24
  -8   0   0  730.70   12.16
   8   0   0  723.64   12.76
  -8   0   0  742.13   12.46
  -8   1   0    2.23    0.30
  -8  -1   0    1.56    0.22
  -8   1   0    1.75    0.22
   8  -1   0    2.22    0.24
  -8  -1   0    1.43    0.23
  -8   1   0    2.03    0.18
   8   1   0    1.53    0.24
   8  -1   0    1.94    0.30
   8  -1   0    2.36    0.28
   8   1   0    1.54    0.25
   8   1   0    1.42    0.21
  -8   1   0    1.90    0.24
  -8  -1   0    1.45    0.20
  -8  -1   0    1.60    0.26
   8  -1   0    1.22    0.28
  -8  -2   0  121.58    2.35
   8   2   0  119.19    2.38
   8  -2   0  124.15    2.63
  -8  -2   0  121.05    2.37
   8  -2   0  117.51    2.48
  -8   2   0  121.81    2.21
  -8   2   0  120.01    2.33
  -8  -2   0  117.50    2.44
   8  -2   0  121.64    2.37
  -8   2   0  118.97    2.47
  -8  -2   0  119.14    2.44
   8   2   0  119.44    2.38
   8  -2   0  121.76    2.41
   8   2   0  122.85    2.44
  -8   2   0  121.29    2.41
  -8  -3   0    0.20    0.18
  -8   3   0    0.05    0.11
   8  -3   0    0.26    0.19
  -8  -3   0    0.39    0.16
  -8   3   0    0.03    0.13
   8   3   0    0.02    0.14
  -8   3   0    0.08    0.19
   8   3   0   -0.12    0.14
  -8  -3   0    0.14    0.14
   8   3   0    0.03    0.16
  -8  -3   0    0.04    0.15
   8  -3   0   -0.03    0.14
   8  -3   0    0.38    0.27
   8  -3   0    0.22    0.20
  -8   4   0    0.36    0.23
   8  -4   0    0.11    0.21
  -8  -4   0    0.49    0.20
   8  -4   0    0.20    0.18
   8   4   0    0.25    0.18
  -8  -4   0   -0.13    0.15
  -8  -4   0    0.57    0.19
  -8  -4   0   -0.01    0.17
   8   4   0    0.25    0.18
   8  -4   0    0.50    0.31
  -8   4   0    0.46    0.16
   8   4   0    0.08    0.15
   8  -5   0    3.17    0.39
  -8  -5   0    4.54    0.43
  -8   5   0    4.22    0.36
  -8   5   0    3.43    0.39
   8  -5   0    4.36    0.50
  -8  -5   0    4.44    0.42
  -8   5   0    4.90    0.49
  -8  -6   0   12.25    0.65
   8  -6   0   11.16    0.74
  -8   6   0   11.95    0.68
  -8   6   0   12.45    0.58
  -8  -6   0   13.61    0.68
  -8  -7   0    0.73    0.28
  -8   7   0    0.37    0.22
  -8   7   0    0.52    0.27
   8  -7   0    0.32    0.32
  -8  -7   0    0.38    0.25
  -8  -8   0   31.57    1.13
  -8  -8   0   29.96    1.16
   8  -8   0   29.75    1.23
  -8   8   0   27.72    1.15
  -8   8   0   27.52    1.03
  -8  -9   0    1.20    0.35
  -8  -9   0    1.37    0.40
  -8   9   0    1.88    0.46
  -8 -10   0   46.71    1.65
  -8  10   0   44.12    1.66
  -9   0   0    0.07    0.13
   9   0   0    0.22    0.18
  -9   0   0    0.26    0.19
  -9   0   0   -0.01    0.14
   9   0   0    0.11    0.21
  -9   0   0    0.12    0.10
   9   0   0    0.23    0.15
   9   1   0   -0.14    0.12
   9  -1   0    0.30    0.25
  -9   1   0   -0.34    0.15
   9  -1   0    0.21    0.22
  -9  -1   0    0.01    0.17
   9   1   0    0.18    0.19
   9  -1   0   -0.13    0.13
   9  -1   0   -0.11    0.17
  -9   1   0   -0.14    0.12
  -9   1   0   -0.03    0.09
  -9  -1   0   -0.16    0.12
  -9  -1   0   -0.24    0.15
  -9   1   0    0.09    0.15
   9   1   0   -0.25    0.14
  -9  -1   0   -0.02    0.13
   9  -2   0    0.09    0.20
  -9  -2   0    0.10    0.13
  -9   2   0    0.25    0.20
  -9  -2   0    0.33    0.16
  -9   2   0   -0.16    0.09
   9   2   0   -0.08    0.16
  -9  -2   0   -0.01    0.16
  -9  -2   0   -0.09    0.17
  -9   2   0    0.13    0.14
  -9   2   0   -0.10    0.17
   9   2   0    0.08    0.14
   9   2   0   -0.08    0.16
   9  -2   0    0.13    0.18
   9  -2   0    0.08    0.26
  -9  -3   0    0.01    0.14
   9   3   0    0.01    0.16
   9  -3   0    0.29    0.30
  -9   3   0   -0.10    0.11
  -9  -3   0   -0.11    0.17
   9   3   0    0.03    0.17
   9  -3   0    0.14    0.19
  -9   3   0    0.01    0.19
   9  -3   0    0.07    0.20
  -9  -3   0    0.27    0.20
  -9   4   0    0.03    0.21
  -9  -4   0   -0.10    0.17
  -9  -4   0    0.15    0.16
   9   4   0    0.08    0.16
   9  -4   0   -0.29    0.27
   9  -4   0    0.03    0.21
   9  -4   0   -0.22    0.17
  -9  -5   0    0.11    0.20
   9  -5   0    0.11    0.32
  -9  -5   0    0.12    0.19
  -9   5   0   -0.05    0.18
  -9   6   0    0.01    0.23
  -9  -6   0   -0.16    0.19
   9  -6   0   -0.37    0.28
  -9  -6   0   -0.13    0.19
  -9   7   0    0.08    0.25
   9  -7   0    0.08    0.33
  -9  -7   0   -0.05    0.22
  -9  -7   0   -0.04    0.23
   9  -8   0   -0.16    0.30
  -9  -8   0    0.02    0.25
  -9   8   0   -0.08    0.27
  -9  -8   0    0.07    0.26
  -9   9   0    0.17    0.32
  -9  -9   0   -0.17    0.25
  -9  -9   0    0.42    0.32
  -9 -10   0    0.17    0.33
  -9  10   0   -0.38    0.31
  10   0   0  605.03   11.10
 -10   0   0  628.91   10.70
  10   0   0  609.73   10.50
  10   0   0  616.34   11.04
 -10   0   0  625.47   10.67
  10  -1   0    0.26    0.21
 -10   1   0    0.17    0.21
 -10  -1   0    0.80    0.25
  10  -1   0    0.70    0.30
  10   1   0    0.67    0.25
 -10  -1   0    0.45    0.20
  10   1   0    0.21    0.21
 -10   1   0    0.68    0.21
 -10  -1   0    0.52    0.19
  10  -1   0    0.34    0.25
  10  -2   0  178.04    3.58
 -10   2   0  180.09    3.42
 -10  -2   0  178.46    3.49
  10  -2   0  176.93    3.69
 -10   2   0  166.78    3.48
  10   2   0  176.63    3.40
  10  -2   0  173.99    3.42
 -10  -2   0  175.62    3.38
 -10  -2   0  171.92    3.45
  10   2   0  178.93    3.50
 -10   3   0   11.76    0.60
  10  -3   0   10.11    0.59
  10  -3   0   11.18    0.61
  10  -3   0   10.43    0.73
 -10   3   0   13.07    0.67
 -10  -3   0   11.73    0.61
 -10  -3   0   11.05    0.53
  10   3   0   11.20    0.56
 -10  -4   0    5.67    0.50
  10   4   0    5.15    0.42
 -10  -4   0    4.63    0.42
  10  -4   0    5.28    0.58
  10  -4   0    5.64    0.52
  10  -5   0    0.52    0.35
 -10  -5   0    0.84    0.26
 -10   5   0    1.66    0.35
 -10  -5   0    0.70    0.24
 -10   6   0   29.55    1.13
  10  -6   0   30.33    1.25
 -10  -6   0   29.76    1.08
 -10  -6   0   30.27    1.06
 -10   7   0    0.07    0.26
 -10  -7   0   -0.05    0.24
 -10  -7   0   -0.18    0.23
  10  -7   0    0.13    0.35
  10  -8   0   72.77    2.17
 -10  -8   0   71.85    2.00
 -10   8   0   68.72    2.06
 -10  -8   0   74.40    1.99
 -10  -9   0    1.70    0.44
 -10   9   0    1.67    0.44
  10  -9   0    1.38    0.45
 -10  -9   0    1.56    0.39
 -10 -10   0   19.74    1.08
 -10 -10   0   19.29    1.00
  11   0   0    0.70    0.30
  11   0   0    0.66    0.31
  11   0   0    1.23    0.28
 -11   0   0    0.95    0.28
  11  -1   0    0.20    0.22
 -11  -1   0    0.21    0.23
  11  -1   0    0.01    0.25
 -11   1   0   -0.18    0.18
  11   1   0   -0.01    0.21
 -11  -1   0    0.20    0.18
  11   1   0   -0.07    0.23
  11  -1   0   -0.18    0.28
 -11  -1   0   -0.28    0.18
 -11   1   0    0.05    0.22
 -11   2   0    0.22    0.22
 -11   2   0   -0.04    0.22
  11  -2   0   -0.06    0.24
  11  -2   0    0.05    0.30
  11   2   0    0.02    0.23
 -11  -2   0   -0.20    0.18
  11  -2   0    0.14    0.22
 -11  -2   0    0.06    0.17
 -11  -3   0    0.23    0.20
 -11   3   0    0.06    0.22
  11   3   0   -0.12    0.21
 -11  -3   0    0.00    0.17
  11  -3   0   -0.12    0.31
  11  -3   0    0.10    0.24
  11  -4   0   -0.40    0.28
 -11  -4   0   -0.31    0.19
 -11  -4   0   -0.11    0.17
 -11   5   0    0.01    0.23
 -11  -5   0    0.11    0.20
  11  -5   0    0.29    0.34
 -11  -5   0   -0.06    0.22
 -11  -6   0    0.31    0.24
 -11  -6   0    0.11    0.25
  11  -6   0   -0.04    0.34
 -11   6   0    0.17    0.26
 -11   7   0    0.01    0.27
  11  -7   0   -0.21    0.33
 -11  -7   0   -0.07    0.24
 -11  -7   0    0.03    0.25
 -11  -8   0    0.21    0.30
  11  -8   0    0.77    0.41
 -11   8   0    0.23    0.32
 -11  -8   0   -0.08    0.26
 -11   9   0    0.31    0.37
 -11  -9   0   -0.27    0.29
 -11  -9   0   -0.29    0.27
  11  -9   0   -0.07    0.38
 -11 -10   0    0.43    0.35
  12   0   0  104.36    2.46
  12   0   0   99.87    2.47
  12  -1   0    4.14    0.49
 -12  -1   0    4.09    0.45
  12   1   0    3.51    0.46
  12  -1   0    3.01    0.48
 -12  -2   0    0.74    0.27
  12   2   0    0.18    0.27
  12  -2   0    0.70    0.32
  12  -2   0    0.58    0.36
 -12  -3   0    0.36    0.24
  12  -3   0    0.11    0.32
  12   3   0    0.37    0.26
  12  -3   0    0.47    0.29
  12  -4   0   92.23    2.48
 -12  -4   0   95.43    2.28
 -12   5   0    0.41    0.28
  12  -5   0    0.88    0.41
 -12  -5   0    0.37    0.26
  12  -6   0    0.01    0.35
 -12  -6   0    0.75    0.30
 -12   6   0    0.43    0.28
 -12   7   0    0.86    0.36
 -12  -7   0    1.09    0.37
  12  -7   0    1.53    0.49
 -12   8   0   32.83    1.38
 -12  -8   0   31.59    1.27
  12  -8   0   31.55    1.44
 -12  -9   0    5.42    0.64
  13   0   0   -0.05    0.30
  13   0   0    0.57    0.33
  13  -1   0    0.01    0.32
  13  -1   0    0.84    0.34
  13   1   0    0.51    0.33
  13   1   0   -0.06    0.28
  13   2   0    0.05    0.29
  13  -2   0    0.08    0.35
 -13  -2   0    0.24    0.24
  13  -2   0   -0.21    0.27
  13  -3   0    0.24    0.37
  13  -3   0    0.10    0.28
 -13  -3   0    0.08    0.24
  13  -4   0    0.22    0.37
 -13  -4   0   -0.06    0.23
 -13  -5   0   -0.05    0.26
  13  -5   0   -0.12    0.36
 -13   5   0    0.26    0.28
 -13  -6   0    0.01    0.27
  13  -6   0    0.38    0.39
 -13   6   0   -0.21    0.27
 -13   7   0    0.15    0.31
 -13  -7   0    0.03    0.30
  13  -7   0    0.35    0.41
  13  -8   0    0.16    0.43
 -13  -8   0    0.16    0.32
  14   0   0   94.07    2.51
  14   0   0   99.64    2.50
  14  -1   0    0.90    0.39
  14   1   0    0.68    0.37
  14  -1   0    1.18    0.40
  14   1   0    1.61    0.41
 -14  -2   0   24.93    1.03
  14   2   0   28.25    1.13
  14   2   0   26.27    1.18
  14  -2   0   25.27    1.19
  14  -2   0   26.84    1.13
  14  -3   0    4.23    0.61
 -14  -3   0    4.67    0.53
  14  -4   0   17.56    1.03
 -14  -4   0   16.02    0.86
 -14   5   0   -0.17    0.28
  14  -5   0   -0.15    0.36
 -14  -5   0   -0.12    0.26
 -14   6   0   18.41    1.01
  14  -6   0   19.30    1.14
 -14  -6   0   19.97    1.00
 -14  -7   0    0.48    0.34
 -14   7   0    1.17    0.43
  14  -7   0    0.19    0.44
  15   0   0   -0.40    0.33
  15   0   0   -0.12    0.32
  15  -1   0   -0.28    0.32
  15  -1   0   -0.13    0.36
  15   1   0    0.27    0.36
  15   1   0   -0.18    0.34
  15  -2   0   -0.13    0.37
  15   2   0   -0.09    0.33
  15  -2   0   -0.52    0.30
  15  -3   0   -0.25    0.37
  15   3   0   -0.53    0.32
 -15  -3   0    0.02    0.28
  15  -4   0    0.36    0.42
 -15  -4   0   -0.36    0.24
 -15  -5   0    0.19    0.31
  15  -5   0   -0.01    0.42
 -15   5   0    0.22    0.33
 -15  -6   0   -0.09    0.29
  15  -6   0   -0.05    0.40
 -15   6   0   -0.03    0.33
  16   0   0   43.05    1.64
  16   0   0   49.51    1.70
  16   1   0   -0.63    0.34
  16  -1   0   -0.38    0.36
  16   1   0   -0.18    0.34
  16  -1   0    0.06    0.37
  16   2   0   64.79    2.10
  16  -2   0   61.77    2.06
  16   3   0   15.97    1.04
  16  -3   0   16.58    1.07
  16  -4   0    6.50    0.83
  16   4   0    6.28    0.76
 -16  -4   0    6.82    0.70
  16  -5   0    0.20    0.43
 -16  -5   0    0.39    0.35
 -16   5   0   -0.04    0.33
  17   0   0    0.09    0.41
  17   0   0    0.70    0.44
  17  -1   0   -0.39    0.36
  17   1   0   -0.06    0.39
  17  -1   0   -0.67    0.38
  17   2   0    0.12    0.41
  17  -2   0    0.93    0.48
  17  -3   0   -0.65    0.39
  17   3   0   -0.09    0.40
 -17   4   0   -0.06    0.32
  18   0   0   18.12    1.17
  18   0   0   20.96    1.22
  18  -1   0    0.76    0.51
  18   1   0    0.69    0.48
  18  -2   0   31.72    1.52
   0   1   1    0.16    0.04
   0   1  -1    0.01    0.04
   0   1   1    0.00    0.04
   0  -1  -1    0.10    0.04
   0  -1   1   -0.04    0.03
   0  -1  -1    0.04    0.04
   0   1   1   -0.02    0.03
   0   1   1   -0.03    0.04
   0  -1  -1    0.03    0.04
   0   1  -1   -0.02    0.04
   0  -1   1   -0.01    0.04
   0  -1  -1    0.00    0.03
   0  -1   1    0.01    0.04
   0   1  -1   -0.04    0.04
   0   2  -1    0.95    0.11
   0  -2   1    0.79    0.11
   0  -2  -1    0.76    0.10
   0  -2   1    0.82    0.10
   0   2   1    1.12    0.11
   0  -2  -1    0.92    0.10
   0  -2  -1    0.83    0.10
   0  -2   1    1.12    0.13
   0  -2  -1    1.13    0.13
   0   2  -1    0.95    0.12
   0   2   1    1.07    0.12
   0   2   1    0.83    0.12
   0   2   1    1.09    0.11
   0   2  -1    0.90    0.12
   0   2  -1    0.89    0.11
   0  -3   1    0.04    0.09
   0  -3  -1    0.01    0.07
   0  -3  -1    0.14    0.10
   0   3  -1    0.00    0.08
   0   3   1   -0.06    0.07
   0  -3   1   -0.06    0.07
   0   3  -1   -0.04    0.08
   0   3  -1   -0.06    0.08
   0   3  -1    0.06    0.10
   0  -3   1   -0.06    0.09
   0  -3  -1   -0.16    0.07
   0   3   1    0.11    0.10
   0   3   1    0.03    0.09
   0   3   1    0.00    0.08
   0  -3  -1    0.01    0.08
   0   4   1   49.27    1.09
   0  -4   1   50.24    1.13
   0  -4  -1   49.29    1.10
   0   4   1   48.95    1.15
   0   4  -1   50.08    1.12
   0  -4  -1   47.70    1.06
   0   4   1   49.04    1.08
   0   4   1   49.39    1.14
   0   4  -1   51.00    1.09
   0  -4  -1   49.80    1.12
   0  -4   1   49.48    1.10
   0   4  -1   52.03    1.15
   0   4  -1   49.43    1.16
   0  -4   1   48.32    1.09
   0   5   1    0.03    0.13
   0  -5  -1   -0.03    0.11
   0  -5   1    0.07    0.13
   0  -5  -1    0.00    0.13
   0   5  -1    0.07    0.14
   0   5   1    0.21    0.13
   0  -5  -1   -0.05    0.11
   0   5  -1   -0.20    0.10
   0   5  -1    0.05    0.14
   0   5   1   -0.13    0.12
   0  -5   1    0.15    0.13
   0  -5   1    0.15    0.14
   0   5   1    0.09    0.12
   0   5  -1    0.02    0.11
   0   6   1  134.01    2.67
   0  -6  -1  131.63    2.51
   0  -6   1  128.52    2.56
   0   6  -1  127.84    2.64
   0  -6   1  121.39    2.53
   0   6  -1  128.21    2.53
   0  -6   1  133.72    2.61
   0   6   1  124.96    2.63
   0   6   1  128.65    2.56
   0   6   1  127.74    2.53
   0   6  -1  124.50    2.59
   0  -6  -1  127.84    2.57
   0   6  -1  126.42    2.65
   0  -6  -1  129.04    2.60
   0   7   1    0.33    0.21
   0   7  -1   -0.04    0.15
   0   7   1    0.10    0.17
   0   7   1    0.04    0.19
   0  -7  -1   -0.35    0.16
   0  -7   1   -0.31    0.17
   0  -7   1   -0.19    0.16
   0   7  -1   -0.09    0.18
   0  -7  -1   -0.04    0.16
   0   7  -1    0.06    0.19
   0   8  -1   33.96    1.11
   0   8   1   33.56    1.17
   0   8   1   35.37    1.11
   0  -8   1   36.49    1.08
   0   8  -1   35.02    1.18
   0   9  -1   -0.04    0.22
   0   9  -1   -0.08    0.26
   0   9   1    0.24    0.26
   0  10  -1    0.76    0.35
   0  10   1    1.25    0.38
   0  11  -1   -0.44    0.30
   0  11   1   -0.08    0.30
   1   0   1    0.05    0.03
   1   0   1    0.08    0.03
  -1   0   1    0.02    0.02
   1   0  -1    0.01    0.03
  -1   0   1    0.05    0.03
  -1   0  -1   -0.01    0.03
   1   0  -1    0.02    0.03
  -1   0  -1    0.01    0.03
   1   0  -1    0.00    0.03
  -1  -1   1    1.37    0.10
   1  -1  -1    1.01    0.09
  -1   1  -1    1.44    0.09
  -1  -1   1    1.50    0.12
   1  -1  -1    1.60    0.10
  -1  -1   1    1.27    0.10
   1   1   1    1.24    0.09
   1  -1  -1    1.01    0.10
  -1   1  -1    1.41    0.11
   1   1   1    1.21    0.10
  -1   1  -1    1.48    0.11
   1   1   1    1.20    0.07
   1   1   1    1.22    0.10
   1  -1  -1    0.96    0.08
  -1   1   1    1.44    0.09
  -1  -1  -1    1.25    0.09
  -1  -1  -1    0.81    0.08
  -1  -1  -1    0.87    0.09
  -1  -1  -1    1.16    0.10
   1  -1   1    1.14    0.09
   1   1  -1    0.97    0.08
   1   1  -1    1.38    0.10
  -1   1   1    1.15    0.09
   1   1  -1    0.98    0.09
   1  -1   1    1.09    0.10
   1  -2  -1   54.46    1.04
   1   2   1   55.53    1.04
  -1   2  -1   54.08    1.02
  -1  -2   1   53.95    1.05
   1  -2  -1   53.84    1.06
  -1   2  -1   52.59    1.05
   1   2   1   54.05    1.07
  -1  -2   1   56.29    1.06
   1  -2  -1   54.73    1.01
   1  -2  -1   54.58    1.10
   1  -2  -1   54.36    1.04
  -1   2  -1   54.49    1.08
   1   2   1   53.95    1.01
   1   2   1   53.59    1.07
  -1   2  -1   54.07    1.09
  -1  -2   1   52.85    1.07
   1  -2   1   54.02    1.05
   1  -2   1   53.56    1.09
   1   2  -1   56.23    1.06
  -1   2   1   53.81    1.05
   1  -2   1   55.34    1.06
   1  -2   1   54.64    0.99
  -1   2   1   53.54    1.09
  -1  -2  -1   55.36    1.05
   1   2  -1   54.85    1.04
  -1  -2  -1   56.34    1.05
  -1  -2  -1   54.40    1.05
  -1   2   1   54.00    1.03
   1   2  -1   53.59    1.07
  -1   2   1   55.94    1.07
   1   2  -1   54.08    1.08
  -1   3  -1   53.54    1.13
   1  -3  -1   52.25    1.05
   1   3   1   52.56    1.13
  -1  -3   1   55.74    1.11
   1  -3  -1   53.97    1.07
  -1   3  -1   53.62    1.12
   1   3   1   52.97    1.09
   1  -3  -1   53.48    1.12
  -1  -3   1   52.82    1.11
   1   3   1   53.20    1.14
  -1   3  -1   54.06    1.08
  -1  -3   1   52.50    1.12
   1   3   1   54.22    1.07
  -1  -3  -1   54.16    1.10
   1   3  -1   50.98    1.13
   1  -3   1   54.00    1.02
   1  -3   1   53.14    1.13
  -1  -3  -1   53.39    1.08
  -1  -3  -1   51.66    1.10
   1   3  -1   54.80    1.09
   1   3  -1   52.14    1.13
  -1   3   1   53.40    1.12
   1  -3   1   54.19    1.11
   1  -3   1   53.46    1.12
   1   3  -1   53.26    1.11
  -1   3   1   53.99    1.08
  -1   3   1   55.01    1.16
  -1   3   1   51.71    1.10
   1  -3   1   53.51    1.09
   1  -4  -1    0.17    0.12
   1  -4  -1    0.36    0.12
   1   4   1    0.30    0.11
  -1  -4   1    0.19    0.12
   1   4   1    0.28    0.13
  -1  -4   1    0.18    0.11
   1   4   1    0.31    0.13
  -1   4  -1    0.10    0.12
  -1   4  -1    0.27    0.12
   1   4   1    0.48    0.13
   1  -4  -1    0.44    0.10
  -1  -4   1    0.17    0.13
  -1   4  -1    0.31    0.12
   1  -4  -1    0.35    0.11
  -1   4  -1    0.39    0.15
   1  -4   1    0.09    0.13
   1   4  -1    0.23    0.13
   1  -4   1    0.26    0.12
   1   4  -1    0.25    0.12
  -1  -4  -1    0.44    0.14
  -1   4   1    0.33    0.13
  -1  -4  -1    0.41    0.13
   1  -4   1    0.19    0.12
  -1   4   1    0.36    0.12
   1   4  -1    0.16    0.12
  -1  -4  -1    0.41    0.13
   1   4  -1    0.43    0.12
  -1   4   1    0.41    0.14
  -1   4   1    0.12    0.10
  -1   5  -1   18.60    0.60
  -1  -5   1   18.43    0.63
   1  -5  -1   18.20    0.61
   1  -5  -1   17.91    0.53
   1   5   1   19.02    0.66
  -1   5  -1   17.92    0.67
  -1  -5   1   18.11    0.61
   1   5   1   17.66    0.58
  -1  -5   1   19.12    0.62
   1   5   1   18.08    0.60
   1   5   1   17.39    0.64
   1  -5  -1   18.58    0.64
  -1   5  -1   18.95    0.64
  -1   5  -1   19.00    0.65
   1  -5  -1   18.09    0.57
  -1  -5  -1   18.58    0.63
  -1   5   1   17.83    0.63
   1  -5   1   17.60    0.59
   1  -5   1   18.98    0.61
   1   5  -1   17.24    0.60
   1   5  -1   18.17    0.65
  -1  -5  -1   17.62    0.61
   1   5  -1   17.57    0.65
  -1   5   1   17.68    0.59
  -1  -5  -1   18.00    0.58
   1  -5   1   17.65    0.63
  -1   5   1   17.25    0.65
  -1   5   1   18.77    0.62
   1   5  -1   18.15    0.60
   1   6   1    0.12    0.14
  -1  -6   1    0.46    0.19
  -1   6  -1    0.43    0.20
  -1  -6   1    0.19    0.16
   1  -6  -1    0.22    0.16
  -1   6  -1    0.39    0.17
   1   6   1    0.29    0.16
  -1   6  -1    0.16    0.17
   1  -6  -1    0.13    0.18
  -1  -6   1    0.17    0.16
   1   6   1    0.44    0.19
   1  -6  -1    0.15    0.15
  -1   6  -1    0.38    0.17
   1   6   1    0.48    0.19
   1  -6   1    0.14    0.16
   1   6  -1    0.27    0.18
   1   6  -1    0.04    0.15
   1  -6   1    0.32    0.17
  -1  -6  -1    0.19    0.18
  -1   6   1    0.20    0.16
  -1  -6  -1    0.20    0.15
  -1   6   1    0.33    0.18
   1  -6   1    0.44    0.20
  -1   6   1    0.43    0.20
   1   6  -1    0.31    0.16
  -1  -6  -1    0.06    0.15
  -1   6   1    0.36    0.17
   1   6  -1    0.24    0.18
  -1   7  -1   92.21    2.13
  -1   7  -1   90.42    2.15
  -1   7  -1   88.99    2.08
   1   7   1   92.54    2.02
   1   7   1   93.80    2.15
   1  -7  -1   94.37    1.97
  -1  -7   1   88.21    2.06
  -1  -7   1   94.81    2.04
   1  -7  -1   88.84    2.07
  -1   7   1   87.36    2.13
  -1   7   1   93.52    2.07
   1  -7   1   93.16    2.10
  -1  -7  -1   96.10    2.00
  -1  -7  -1   93.61    2.08
  -1   7   1   91.85    2.13
   1   7  -1   94.07    2.15
   1   7  -1   95.54    2.08
   1   7  -1   90.02    2.13
   1  -7   1   94.87    2.02
  -1  -8   1    0.48    0.23
  -1   8  -1    0.17    0.23
   1   8   1    0.15    0.24
   1   8   1    0.56    0.23
  -1   8  -1    0.56    0.24
   1   8  -1    0.30    0.23
  -1  -8  -1    0.49    0.23
  -1   8   1    0.32    0.22
   1  -8   1    0.94    0.26
  -1   8   1    0.51    0.25
   1   8  -1    0.72    0.28
  -1   9  -1    4.50    0.53
  -1   9  -1    3.32    0.44
   1   9   1    3.41    0.49
   1   9  -1    4.27    0.46
   1   9  -1    3.24    0.47
  -1   9   1    2.92    0.45
  -1   9   1    4.33    0.48
  -1  10  -1    4.84    0.58
   1  10   1    4.42    0.55
  -1  10  -1    4.94    0.56
  -1  10   1    4.84    0.58
   1  10  -1    5.26    0.60
  -1  11  -1   -0.12    0.29
   1  11   1   -0.01    0.31
  -1  11   1   -0.12    0.30
   1  11  -1   -0.14    0.31
   2   0  -1   -0.17    0.05
   2   0  -1   -0.17    0.06
   2   0   1   -0.23    0.04
  -2   0  -1   -0.16    0.05
  -2   0   1   -0.17    0.04
  -2   0   1   -0.12    0.05
  -2   0   1   -0.18    0.04
   2   0   1   -0.15    0.05
  -2   0  -1   -0.20    0.05
   2   0  -1   -0.25    0.04
   2   0  -1   -0.24    0.04
  -2   0  -1   -0.19    0.05
  -2   0   1   -0.18    0.05
   2  -1  -1    0.04    0.08
  -2  -1   1    0.17    0.07
  -2   1  -1    0.15    0.07
  -2   1  -1    0.06    0.04
  -2  -1   1   -0.02    0.06
   2   1   1    0.16    0.04
   2  -1  -1    0.08    0.05
  -2  -1   1    0.10    0.06
   2  -1  -1    0.15    0.07
   2   1   1    0.06    0.06
   2  -1  -1    0.12    0.07
   2   1   1    0.10    0.06
  -2  -1   1    0.22    0.07
  -2   1  -1    0.05    0.05
   2   1   1   -0.02    0.05
   2   1   1    0.17    0.06
  -2   1  -1    0.08    0.07
  -2  -1  -1    0.10    0.06
  -2   1   1    0.05    0.07
  -2   1   1    0.04    0.05
  -2  -1  -1    0.08    0.06
  -2  -1  -1    0.02    0.06
   2  -1   1    0.08    0.07
   2   1  -1    0.10    0.05
   2   1  -1    0.06    0.06
   2   1  -1    0.10    0.06
  -2   1   1    0.13    0.05
   2  -1   1    0.12    0.06
   2  -1   1    0.11    0.06
  -2  -1  -1    0.03    0.06
   2  -1   1    0.01    0.05
   2   1  -1    0.11    0.06
  -2  -2   1   25.90    0.60
   2   2   1   25.77    0.53
  -2   2  -1   25.53    0.57
  -2   2  -1   25.10    0.61
  -2  -2   1   26.13    0.62
   2   2   1   24.36    0.59
   2  -2  -1   25.05    0.57
   2  -2  -1   24.50    0.58
   2   2   1   25.59    0.60
   2   2   1   24.76    0.58
   2  -2  -1   26.13    0.61
  -2   2  -1   24.50    0.56
  -2  -2   1   25.77    0.59
  -2   2  -1   25.94    0.63
   2  -2  -1   26.20    0.66
   2   2  -1   25.40    0.58
  -2  -2  -1   24.86    0.59
   2   2  -1   25.27    0.60
  -2  -2  -1   26.47    0.63
   2  -2   1   25.87    0.58
   2   2  -1   24.39    0.58
  -2  -2  -1   25.32    0.59
   2  -2   1   25.40    0.65
  -2  -2  -1   24.99    0.60
   2   2  -1   26.69    0.62
   2  -2   1   25.97    0.61
  -2   2   1   25.86    0.58
  -2   2   1   25.62    0.64
  -2   2   1   25.17    0.57
   2  -2   1   25.15    0.52
   2  -3  -1   14.39    0.40
   2   3   1   14.88    0.40
   2  -3  -1   14.75    0.48
   2   3   1   14.44    0.46
   2  -3  -1   13.58    0.49
   2  -3  -1   14.95    0.44
  -2   3  -1   15.13    0.44
  -2  -3   1   14.91    0.46
   2   3   1   14.43    0.44
  -2   3  -1   14.48    0.44
   2  -3  -1   14.07    0.40
  -2  -3   1   13.74    0.46
  -2   3  -1   14.30    0.47
  -2   3  -1   13.72    0.49
   2   3   1   14.56    0.47
  -2  -3   1   13.76    0.45
  -2  -3  -1   15.42    0.46
   2  -3   1   13.80    0.43
  -2  -3  -1   14.51    0.46
  -2   3   1   14.12    0.44
   2  -3   1   13.98    0.43
   2   3  -1   14.07    0.43
  -2   3   1   13.98    0.45
  -2  -3  -1   15.44    0.46
  -2   3   1   15.20    0.44
   2  -3   1   14.20    0.47
   2   3  -1   15.31    0.48
   2  -3   1   14.80    0.36
   2   3  -1   15.03    0.45
   2  -3   1   14.48    0.51
   2  -4  -1   88.52    1.85
  -2   4  -1   89.08    1.81
  -2   4  -1   88.94    1.72
   2  -4  -1   86.36    1.78
   2  -4  -1   90.00    1.71
   2  -4  -1   87.99    1.70
   2  -4  -1   88.11    1.75
   2   4   1   87.46    1.74
  -2  -4   1   90.99    1.77
  -2  -4   1   86.38    1.77
  -2   4  -1   86.90    1.84
  -2  -4   1   87.71    1.78
   2   4   1   88.38    1.80
  -2   4  -1   88.66    1.77
   2   4   1   86.70    1.80
   2   4   1   89.04    1.71
  -2  -4  -1   89.62    1.78
   2   4  -1   87.91    1.75
   2  -4   1   91.39    1.65
  -2   4   1   84.86    1.72
   2  -4   1   87.70    1.82
  -2   4   1   88.93    1.79
   2   4  -1   88.64    1.74
   2  -4   1   87.46    1.79
   2   4  -1   86.92    1.81
   2  -4   1   89.94    1.75
   2  -4   1   89.27    1.75
   2   4  -1   87.39    1.80
  -2   4   1   87.26    1.84
  -2   4   1   87.00    1.78
  -2  -4  -1   86.74    1.74
  -2  -4  -1   86.79    1.76
   2   5   1   -0.07    0.13
   2   5   1    0.60    0.16
   2   5   1    0.41    0.13
   2  -5  -1    0.23    0.11
  -2   5  -1    0.32    0.17
  -2  -5   1    0.26    0.15
   2  -5  -1    0.28    0.16
  -2   5  -1    0.57    0.16
   2  -5  -1    0.44    0.15
   2  -5  -1    0.64    0.16
  -2  -5   1    0.37    0.16
  -2   5  -1    0.42    0.16
  -2  -5   1    0.26    0.15
   2   5   1    0.29    0.17
  -2   5  -1    0.43    0.16
   2   5  -1    0.22    0.16
   2  -5   1    0.21    0.13
  -2   5   1    0.14    0.13
   2   5  -1    0.47    0.15
  -2  -5  -1    0.50    0.16
  -2   5   1    0.34    0.15
  -2   5   1    0.45    0.17
   2  -5   1    0.22    0.10
  -2  -5  -1    0.62    0.18
   2  -5   1    0.16    0.14
   2  -5   1    0.20    0.17
   2   5  -1    0.36    0.14
  -2   5   1    0.21    0.16
   2   5  -1    0.54    0.17
  -2  -5  -1    0.69    0.18
   2   6   1   77.71    1.67
   2   6   1   76.43    1.80
  -2   6  -1   76.76    1.78
   2  -6  -1   79.18    1.77
  -2   6  -1   73.41    1.81
  -2  -6   1   75.81    1.72
   2   6   1   77.17    1.71
  -2  -6   1   77.95    1.76
   2  -6  -1   78.94    1.60
  -2   6  -1   76.22    1.68
   2  -6  -1   78.01    1.71
   2  -6  -1   78.76    1.65
  -2  -6   1   74.83    1.72
  -2   6  -1   77.70    1.77
   2   6   1   77.73    1.79
   2   6  -1   78.44    1.72
  -2  -6  -1   77.89    1.74
  -2   6   1   79.83    1.76
   2   6  -1   75.71    1.79
  -2   6   1   75.63    1.69
   2  -6   1   79.94    1.71
  -2   6   1   79.26    1.78
   2   6  -1   80.05    1.82
   2  -6   1   77.61    1.77
   2   6  -1   74.59    1.69
  -2  -6  -1   79.20    1.70
  -2  -6  -1   77.00    1.75
  -2   6   1   73.52    1.81
   2  -7  -1    6.46    0.53
  -2  -7   1    6.66    0.46
  -2   7  -1    6.65    0.48
  -2   7  -1    6.82    0.48
   2   7   1    6.92    0.51
   2   7   1    6.32    0.42
   2  -7  -1    6.75    0.42
  -2  -7   1    6.19    0.46
  -2   7  -1    7.09    0.52
  -2   7   1    6.62    0.52
   2   7  -1    6.03    0.43
   2  -7   1    5.51    0.42
  -2   7   1    6.40    0.54
   2   7  -1    6.98    0.50
  -2  -7  -1    6.88    0.44
  -2   7   1    6.79    0.54
   2  -7   1    6.68    0.49
   2   7  -1    6.10    0.52
  -2  -8   1   16.41    0.73
  -2   8  -1   16.72    0.78
   2   8   1   17.21    0.82
  -2   8  -1   16.62    0.79
   2   8  -1   15.91    0.80
  -2   8   1   16.99    0.77
  -2   8   1   17.84    0.81
  -2  -8  -1   17.50    0.72
   2   8  -1   16.67    0.73
  -2   9  -1    0.14    0.26
  -2   9  -1    0.29    0.28
   2   9   1    0.47    0.28
   2   9  -1    0.04    0.26
  -2   9   1    0.44    0.27
  -2   9   1    0.50    0.26
   2  10   1    1.75    0.41
  -2  10  -1    1.98    0.42
  -2  10  -1    2.26    0.45
  -2  10   1    2.16    0.44
   2  10  -1    2.12    0.45
   2  11   1    3.15    0.56
  -2  11  -1    2.85    0.53
   2  11  -1    3.79    0.59
  -2  11   1    2.49    0.50
  -3   0   1    0.05    0.07
   3   0  -1    0.03    0.06
   3   0  -1   -0.03    0.07
   3   0   1    0.04    0.06
  -3   0  -1   -0.02    0.05
   3   0   1    0.07    0.08
  -3   0   1   -0.05    0.05
  -3   0  -1   -0.01    0.07
  -3   0  -1   -0.02    0.06
  -3   0   1   -0.03    0.05
  -3   0   1    0.02    0.07
   3   0   1    0.04    0.07
   3   0  -1   -0.09    0.05
  -3   0  -1    0.02    0.07
  -3   1  -1   60.10    1.12
   3   1   1   60.53    1.14
   3  -1  -1   60.52    1.20
   3   1   1   59.75    1.15
  -3   1  -1   60.38    1.19
  -3  -1   1   61.36    1.19
  -3  -1   1   58.69    1.14
  -3   1  -1   59.06    1.17
   3   1   1   62.42    1.18
   3  -1  -1   60.63    1.14
   3  -1  -1   60.21    1.24
  -3  -1   1   61.70    1.14
   3  -1  -1   62.14    1.16
  -3  -1   1   60.53    1.17
  -3   1  -1   61.13    1.07
  -3  -1  -1   58.36    1.17
   3  -1   1   60.77    1.14
  -3   1   1   60.11    1.16
  -3  -1  -1   60.62    1.17
   3   1  -1   60.41    1.14
  -3   1   1   59.04    1.11
   3   1  -1   60.08    1.15
   3  -1   1   61.24    1.15
   3   1  -1   59.80    1.15
  -3  -1  -1   61.21    1.16
  -3   1   1   60.49    1.19
   3  -1   1   60.99    1.17
  -3   1   1   58.10    1.12
   3   1  -1   60.43    1.14
  -3  -1  -1   60.49    1.13
   3   2   1    0.08    0.09
   3  -2  -1    0.10    0.14
   3   2   1    0.17    0.10
  -3   2  -1    0.00    0.11
  -3   2  -1    0.03    0.07
   3  -2  -1   -0.07    0.07
  -3   2  -1   -0.06    0.06
   3   2   1   -0.11    0.05
  -3  -2   1   -0.13    0.08
  -3  -2   1   -0.11    0.09
  -3  -2   1   -0.03    0.08
  -3  -2   1    0.03    0.08
   3   2   1    0.06    0.07
   3   2   1   -0.10    0.07
   3  -2  -1   -0.01    0.09
   3  -2  -1   -0.01    0.10
   3  -2   1    0.00    0.13
  -3  -2  -1    0.02    0.09
   3   2  -1   -0.06    0.06
   3  -2   1   -0.02    0.07
  -3   2   1   -0.06    0.07
   3   2  -1   -0.09    0.08
  -3   2   1   -0.08    0.10
  -3  -2  -1    0.02    0.09
   3  -2   1   -0.10    0.07
   3   2  -1    0.04    0.08
   3  -2   1    0.05    0.10
   3   2  -1   -0.04    0.07
  -3  -2  -1    0.02    0.08
  -3  -2  -1    0.10    0.09
  -3   2   1   -0.03    0.07
  -3  -3   1   17.42    0.55
  -3   3  -1   18.03    0.56
   3  -3  -1   18.00    0.48
   3  -3  -1   18.50    0.61
   3   3   1   17.59    0.54
   3  -3  -1   17.94    0.52
  -3   3  -1   17.95    0.50
  -3  -3   1   17.34    0.53
   3   3   1   18.15    0.53
  -3  -3   1   17.26    0.53
   3   3   1   18.59    0.46
  -3   3  -1   18.13    0.59
   3   3   1   17.35    0.53
   3  -3  -1   17.30    0.55
  -3   3  -1   17.60    0.50
   3  -3   1   17.52    0.55
  -3   3   1   18.11    0.59
   3   3  -1   17.80    0.55
   3   3  -1   17.09    0.54
   3  -3   1   17.85    0.51
  -3   3   1   18.18    0.51
  -3  -3  -1   18.09    0.53
  -3  -3  -1   17.54    0.55
   3  -3   1   18.06    0.60
  -3   3   1   17.58    0.51
   3   3  -1   17.75    0.45
   3   3  -1   18.14    0.52
   3   3  -1   17.39    0.49
   3  -3   1   17.61    0.43
   3   4   1    1.84    0.18
  -3  -4   1    1.67    0.22
   3  -4  -1    1.66    0.17
  -3  -4   1    2.07    0.24
   3  -4  -1    2.29    0.26
  -3   4  -1    1.84    0.20
   3  -4  -1    1.61    0.20
   3   4   1    1.90    0.24
   3  -4  -1    1.63    0.18
   3  -4  -1    1.54    0.25
  -3   4  -1    2.07    0.24
  -3   4  -1    1.73    0.20
   3   4   1    1.97    0.22
  -3   4  -1    1.55    0.23
   3   4   1    2.04    0.24
  -3  -4   1    2.54    0.26
   3   4  -1    1.53    0.18
   3  -4   1    1.65    0.20
  -3  -4  -1    1.61    0.21
   3  -4   1    1.91    0.20
   3  -4   1    1.65    0.23
  -3   4   1    1.60    0.20
   3  -4   1    1.77    0.26
  -3   4   1    1.86    0.24
  -3  -4  -1    2.22    0.24
   3   4  -1    1.94    0.22
  -3   4   1    2.01    0.22
   3  -4   1    1.84    0.15
  -3   4   1    1.41    0.21
   3   4  -1    1.67    0.22
   3   4  -1    1.61    0.23
  -3  -4  -1    1.70    0.21
  -3  -5   1  173.70    3.28
  -3  -5   1  177.95    3.31
  -3   5  -1  174.30    3.35
   3   5   1  178.34    3.25
  -3   5  -1  170.82    3.20
   3  -5  -1  173.46    3.25
   3   5   1  172.63    3.19
   3  -5  -1  181.05    3.31
  -3  -5   1  175.30    3.27
   3   5   1  165.66    3.32
   3   5   1  176.20    3.31
  -3   5  -1  168.53    3.36
   3  -5  -1  177.72    3.20
  -3   5  -1  174.73    3.28
   3  -5  -1  174.69    3.42
   3  -5  -1  173.61    3.20
  -3  -5  -1  168.98    3.28
   3   5  -1  172.23    3.24
  -3   5   1  170.00    3.21
  -3   5   1  169.38    3.28
   3  -5   1  181.32    3.26
  -3   5   1  169.24    3.37
   3   5  -1  175.26    3.36
   3   5  -1  174.35    3.23
   3  -5   1  177.07    3.41
   3  -5   1  176.05    3.14
   3   5  -1  169.44    3.30
  -3   5   1  173.81    3.33
   3  -5   1  174.90    3.30
  -3  -5  -1  177.68    3.27
  -3  -5  -1  175.66    3.26
   3  -5   1  171.22    3.23
   3   6   1    0.51    0.20
  -3  -6   1    0.40    0.19
   3  -6  -1    0.51    0.17
   3  -6  -1    0.60    0.20
   3   6   1    0.32    0.15
   3  -6  -1    0.41    0.13
   3   6   1    0.48    0.19
  -3  -6   1    0.64    0.21
  -3  -6   1    0.42    0.19
  -3   6  -1    0.18    0.17
  -3   6  -1    0.53    0.20
   3   6   1    0.35    0.21
  -3   6  -1    0.20    0.19
   3  -6  -1   -0.03    0.18
  -3   6   1    0.45    0.19
  -3  -6  -1    0.28    0.18
  -3  -6  -1    0.52    0.18
  -3   6   1    0.05    0.18
   3  -6   1    0.16    0.21
   3   6  -1    0.69    0.19
  -3   6   1    0.26    0.17
   3   6  -1    0.32    0.19
  -3   6   1    0.39    0.18
   3   6  -1    0.33    0.17
  -3  -6  -1    0.34    0.18
   3  -6   1    0.28    0.17
   3   6  -1    0.26    0.20
  -3   7  -1  118.48    2.54
   3  -7  -1  113.23    2.32
  -3  -7   1  114.54    2.46
  -3   7  -1  114.42    2.48
  -3   7  -1  114.51    2.57
   3  -7  -1  109.09    2.45
   3   7   1  112.55    2.34
   3   7   1  111.81    2.53
  -3  -7   1  115.34    2.44
   3   7  -1  114.79    2.55
   3   7  -1  112.56    2.50
  -3  -7  -1  113.31    2.39
  -3   7   1  113.00    2.48
   3  -7   1  112.62    2.48
   3  -7   1  116.56    2.39
  -3   7   1  112.49    2.48
   3   7  -1  115.46    2.40
  -3   8  -1   10.98    0.63
  -3   8  -1    9.75    0.63
  -3  -8   1   10.10    0.58
   3   8   1    9.36    0.63
  -3   8   1   10.55    0.63
   3   8  -1    9.22    0.63
  -3   8   1    9.48    0.60
  -3  -8  -1    9.49    0.55
  -3  -9   1    8.83    0.59
  -3   9  -1    9.28    0.66
   3   9   1    9.18    0.68
  -3   9  -1    8.79    0.64
   3   9  -1    8.95    0.67
  -3   9   1    9.42    0.65
  -3   9   1    9.32    0.65
  -3  10  -1    0.03    0.28
  -3  10  -1   -0.16    0.25
   3  10   1    0.22    0.30
  -3  10   1   -0.26    0.25
  -3  10   1   -0.07    0.28
   3  10  -1    0.07    0.29
  -3 -10  -1    0.06    0.29
   3  11   1    2.34    0.50
  -3  11  -1    3.03    0.54
  -3 -11  -1    2.39    0.50
  -3  11   1    2.79    0.52
  -4   0   1    0.05    0.07
  -4   0  -1    0.02    0.09
   4   0   1   -0.01    0.07
  -4   0  -1    0.22    0.10
   4   0  -1    0.03    0.10
   4   0   1   -0.01    0.08
  -4   0   1   -0.05    0.09
  -4   0   1    0.00    0.07
  -4   0   1    0.01    0.08
   4   0   1    0.05    0.10
   4   0  -1   -0.02    0.07
  -4   0  -1   -0.02    0.07
   4   0  -1   -0.01    0.08
  -4   0  -1    0.07    0.07
  -4  -1   1    2.76    0.19
  -4   1  -1    2.64    0.13
  -4  -1   1    2.96    0.21
  -4  -1   1    2.84    0.17
   4   1   1    2.62    0.18
   4   1   1    2.73    0.20
   4  -1  -1    3.07    0.20
   4   1   1    2.79    0.20
  -4  -1   1    2.96    0.21
  -4   1  -1    2.51    0.20
   4  -1  -1    2.59    0.21
   4  -1  -1    3.26    0.26
  -4   1  -1    2.45    0.17
  -4   1  -1    2.65    0.22
   4   1  -1    2.63    0.20
  -4  -1  -1    2.77    0.18
   4   1  -1    2.78    0.19
  -4  -1  -1    2.57    0.19
  -4  -1  -1    2.70    0.20
  -4   1   1    2.87    0.16
  -4  -1  -1    2.80    0.21
  -4   1   1    2.98    0.20
  -4   1   1    3.20    0.19
   4  -1   1    2.42    0.19
   4  -1   1    2.65    0.18
   4  -1   1    2.91    0.24
  -4   1   1    2.56    0.21
   4   1  -1    2.84    0.20
   4  -2  -1   34.66    0.83
   4   2   1   35.20    0.81
  -4  -2   1   34.11    0.84
   4  -2  -1   33.56    0.90
   4   2   1   34.57    0.72
  -4   2  -1   36.10    0.73
  -4   2  -1   33.26    0.85
  -4  -2   1   35.37    0.80
   4   2   1   33.12    0.80
  -4   2  -1   36.17    0.87
  -4  -2   1   35.96    0.81
   4  -2  -1   35.44    0.80
   4   2   1   34.69    0.79
   4  -2  -1   33.97    0.81
  -4   2  -1   35.66    0.78
  -4  -2   1   35.20    0.82
  -4  -2  -1   34.95    0.83
   4  -2   1   36.11    0.91
   4   2  -1   36.33    0.76
  -4  -2  -1   34.36    0.82
   4   2  -1   36.73    0.81
  -4   2   1   34.45    0.75
  -4  -2  -1   35.23    0.80
   4  -2   1   35.19    0.82
  -4  -2  -1   34.35    0.83
   4   2  -1   36.49    0.83
  -4   2   1   34.66    0.78
   4  -2   1   35.91    0.79
   4   2  -1   35.40    0.77
   4  -2   1   35.66    0.79
  -4   2   1   35.67    0.87
   4   3   1   68.55    1.44
  -4   3  -1   67.10    1.49
   4   3   1   69.63    1.41
  -4   3  -1   69.48    1.48
   4  -3  -1   71.79    1.57
  -4   3  -1   68.08    1.38
   4   3   1   71.54    1.43
  -4  -3   1   68.16    1.42
   4  -3  -1   65.70    1.40
   4  -3  -1   69.06    1.40
   4  -3  -1   69.12    1.46
   4   3   1   69.89    1.33
   4   3   1   69.93    1.44
  -4  -3   1   68.96    1.46
  -4   3  -1   69.10    1.37
  -4  -3   1   69.70    1.45
  -4  -3   1   68.78    1.47
   4  -3   1   68.90    1.35
  -4  -3  -1   69.38    1.47
   4  -3   1   68.32    1.40
  -4   3   1   70.35    1.39
   4  -3   1   68.68    1.45
  -4   3   1   68.65    1.51
   4   3  -1   69.71    1.42
   4   3  -1   71.10    1.45
  -4   3   1   67.68    1.39
  -4  -3  -1   68.89    1.42
   4   3  -1   69.80    1.38
   4  -3   1   70.22    1.56
   4   3  -1   70.49    1.36
  -4  -3  -1   69.23    1.45
  -4  -3  -1   70.21    1.45
   4   4   1  196.69    3.39
   4   4   1  194.42    3.49
   4   4   1  189.57    3.44
   4  -4  -1  191.16    3.45
  -4  -4   1  185.86    3.52
  -4   4  -1  190.16    3.44
  -4   4  -1  186.14    3.57
  -4   4  -1  194.31    3.41
   4  -4  -1  192.05    3.49
   4  -4  -1  188.74    3.68
   4   4   1  189.16    3.49
  -4  -4   1  194.53    3.58
  -4   4  -1  187.79    3.56
   4   4   1  189.37    3.52
  -4  -4   1  191.41    3.47
   4  -4  -1  192.28    3.46
   4   4  -1  185.14    3.43
  -4  -4  -1  183.37    3.48
   4   4  -1  189.19    3.44
   4   4  -1  187.33    3.50
   4  -4   1  195.96    3.68
   4  -4   1  192.70    3.50
  -4  -4  -1  190.12    3.50
  -4   4   1  186.41    3.54
  -4  -4  -1  191.82    3.59
  -4  -4  -1  187.91    3.45
  -4   4   1  189.37    3.41
   4  -4   1  191.22    3.44
   4   4  -1  188.81    3.43
  -4   4   1  189.30    3.46
   4  -4   1  189.55    3.40
  -4   4   1  182.11    3.56
  -4  -5   1   15.55    0.61
   4  -5  -1   15.99    0.58
  -4   5  -1   16.01    0.57
   4  -5  -1   14.73    0.62
   4   5   1   15.22    0.61
  -4  -5   1   15.57    0.60
   4   5   1   16.26    0.59
  -4   5  -1   15.40    0.63
   4   5   1   15.02    0.51
  -4  -5   1   14.49    0.59
   4  -5  -1   15.96    0.68
   4   5   1   14.03    0.60
   4  -5  -1   15.29    0.49
  -4   5  -1   15.76    0.58
  -4   5  -1   15.30    0.65
   4  -5  -1   16.09    0.54
  -4  -5  -1   15.24    0.60
   4  -5   1   15.35    0.67
  -4   5   1   16.63    0.59
  -4  -5  -1   16.05    0.60
   4   5  -1   16.31    0.62
  -4  -5  -1   15.14    0.63
  -4   5   1   15.46    0.62
  -4   5   1   15.28    0.57
   4   5  -1   15.98    0.55
   4  -5   1   15.55    0.63
  -4   5   1   15.09    0.65
  -4  -5  -1   14.14    0.57
   4   5  -1   15.12    0.62
   4  -5   1   15.32    0.44
   4   5  -1   16.10    0.50
   4  -5   1   14.94    0.56
   4  -5   1   14.46    0.55
   4   5  -1   14.19    0.56
  -4  -6   1   42.57    1.18
   4   6   1   43.49    1.06
   4  -6  -1   43.89    1.22
  -4   6  -1   45.12    1.17
   4   6   1   44.08    1.23
  -4  -6   1   43.57    1.18
  -4   6  -1   42.33    1.26
   4   6   1   42.44    1.19
  -4   6  -1   42.06    1.21
   4  -6  -1   39.84    1.22
   4   6   1   43.12    1.16
   4  -6  -1   42.35    1.07
   4  -6   1   44.01    1.13
  -4   6   1   42.45    1.13
  -4  -6  -1   44.24    1.16
  -4  -6  -1   43.89    1.24
   4   6  -1   44.20    1.24
  -4   6   1   41.04    1.19
   4  -6   1   43.05    1.21
  -4  -6  -1   41.88    1.16
  -4   6   1   45.52    1.19
  -4  -6  -1   42.49    1.18
   4  -6   1   42.84    1.24
   4   6  -1   41.01    1.18
   4   6  -1   43.31    1.10
  -4   6   1   40.74    1.24
  -4   7  -1    0.40    0.25
  -4  -7   1    0.50    0.21
  -4   7  -1    0.44    0.24
   4   7   1    0.56    0.25
  -4   7  -1    0.28    0.20
  -4   7   1    0.50    0.23
   4   7  -1    0.70    0.21
  -4   7   1    0.45    0.23
   4   7  -1    0.65    0.26
  -4  -7  -1    0.50    0.23
   4  -7   1    0.54    0.21
  -4  -7  -1    0.62    0.22
   4   8   1    8.65    0.61
  -4   8  -1    7.50    0.55
  -4   8  -1    8.34    0.66
  -4  -8   1    6.83    0.51
  -4   8   1    7.60    0.55
   4   8  -1    7.97    0.66
  -4   8   1    7.38    0.57
  -4  -8  -1    8.30    0.60
  -4  -8  -1    8.42    0.53
   4   9   1    0.80    0.33
  -4   9  -1    1.11    0.35
  -4   9  -1    0.92    0.32
  -4  -9   1    0.93    0.29
  -4   9   1    0.85    0.31
  -4  -9  -1    1.17    0.35
   4   9  -1    0.79    0.34
  -4   9   1    0.98    0.33
  -4  10  -1    2.80    0.48
  -4 -10   1    3.65    0.54
   4  10   1    4.06    0.56
  -4  10  -1    2.89    0.47
  -4  10   1    3.22    0.50
  -4  10   1    3.88    0.53
  -4 -10  -1    1.63    0.41
   4  11   1    1.46    0.44
  -4  11  -1    1.27    0.44
  -4 -11   1    1.25    0.45
  -4  11  -1    1.01    0.41
  -4  11   1    1.26    0.40
  -4 -11  -1    1.92    0.49
  -5   0  -1    0.14    0.11
   5   0  -1   -0.12    0.09
  -5   0   1    0.04    0.07
   5   0  -1    0.06    0.08
   5   0   1    0.05    0.08
  -5   0  -1    0.04    0.09
  -5   0  -1    0.15    0.09
   5   0   1    0.11    0.12
  -5   0   1   -0.03    0.10
  -5   0   1    0.05    0.09
  -5   0  -1    0.06    0.08
  -5   0   1   -0.06    0.08
   5   0   1    0.20    0.10
   5   0  -1    0.07    0.12
  -5  -1   1   45.29    0.96
  -5   1  -1   44.93    0.99
  -5   1  -1   45.47    0.94
   5   1   1   45.12    1.01
  -5   1  -1   45.96    0.85
   5  -1  -1   45.63    1.05
  -5  -1   1   43.45    1.00
   5  -1  -1   44.66    0.99
   5  -1  -1   43.96    1.07
   5   1   1   45.44    0.98
  -5  -1   1   46.04    1.01
  -5   1  -1   44.27    1.01
  -5  -1   1   44.94    0.94
   5   1   1   44.90    0.97
   5  -1  -1   44.16    0.96
  -5   1   1   44.66    0.95
   5   1  -1   44.78    0.99
   5   1  -1   45.37    0.98
  -5  -1  -1   44.19    0.97
  -5   1   1   46.20    0.96
   5  -1   1   43.86    1.07
  -5  -1  -1   46.00    0.96
   5   1  -1   43.90    0.97
  -5  -1  -1   43.43    1.00
   5  -1   1   43.96    0.95
  -5   1   1   45.00    0.89
  -5  -1  -1   44.23    1.00
   5  -1   1   43.23    0.97
  -5   1   1   44.22    1.02
   5   2   1   78.27    1.57
  -5  -2   1   78.88    1.56
   5  -2  -1   77.36    1.59
  -5  -2   1   79.31    1.63
  -5   2  -1   77.98    1.63
  -5  -2   1   81.06    1.61
   5  -2  -1   77.74    1.61
  -5   2  -1   82.19    1.54
   5  -2  -1   76.90    1.71
   5  -2  -1   80.77    1.57
   5   2   1   79.35    1.58
   5   2   1   76.70    1.56
  -5   2  -1   76.64    1.62
  -5  -2   1   77.89    1.56
  -5   2  -1   79.98    1.46
   5   2  -1   77.47    1.54
  -5  -2  -1   79.50    1.61
  -5  -2  -1   80.24    1.61
   5   2  -1   77.93    1.52
   5  -2   1   77.83    1.58
   5  -2   1   80.45    1.59
  -5   2   1   81.16    1.54
   5  -2   1   80.08    1.72
   5   2  -1   77.77    1.58
  -5  -2  -1   78.43    1.59
   5   2  -1   80.21    1.57
  -5   2   1   80.28    1.50
   5  -2   1   78.90    1.55
  -5   2   1   77.78    1.64
  -5  -2  -1   77.07    1.55
   5   3   1  161.52    3.00
  -5  -3   1  163.76    3.05
   5  -3  -1  166.67    3.20
   5   3   1  158.11    2.95
  -5  -3   1  162.84    2.96
  -5   3  -1  160.77    2.91
  -5  -3   1  162.88    3.02
  -5  -3   1  157.68    3.00
   5  -3  -1  160.51    3.01
   5   3   1  163.61    2.87
  -5   3  -1  160.51    2.89
  -5   3  -1  155.89    3.05
   5   3   1  160.80    2.98
   5  -3  -1  161.34    2.99
   5   3  -1  159.58    2.94
   5   3  -1  163.89    2.93
  -5  -3  -1  164.38    3.02
  -5   3   1  162.88    2.92
  -5   3   1  163.80    2.93
   5  -3   1  163.25    3.19
   5   3  -1  159.94    2.99
  -5  -3  -1  160.26    2.95
  -5  -3  -1  160.46    3.04
   5  -3   1  160.26    2.99
  -5  -3  -1  163.92    3.03
   5  -3   1  158.42    2.97
   5  -3   1  160.10    2.94
   5   3  -1  161.02    2.95
  -5   4  -1    0.31    0.13
   5  -4  -1    0.14    0.20
   5   4   1    0.31    0.13
   5   4   1    0.26    0.15
  -5  -4   1    0.31    0.15
  -5  -4   1    0.12    0.14
   5  -4  -1    0.34    0.17
  -5   4  -1    0.07    0.16
  -5  -4   1    0.21    0.14
   5   4   1    0.41    0.11
   5  -4  -1    0.44    0.13
  -5   4  -1    0.25    0.15
   5  -4  -1    0.12    0.13
  -5  -4   1    0.13    0.15
   5   4   1    0.13    0.13
   5   4   1    0.17    0.14
  -5   4  -1    0.03    0.12
  -5   4   1    0.20    0.13
   5   4  -1    0.33    0.14
   5   4  -1    0.32    0.15
  -5  -4  -1    0.07    0.14
   5   4  -1    0.10    0.11
   5   4  -1    0.14    0.11
  -5   4   1    0.13    0.17
  -5  -4  -1    0.53    0.17
   5  -4   1    0.32    0.13
   5  -4   1    0.14    0.16
  -5  -4  -1    0.16    0.15
   5  -4   1    0.28    0.11
   5  -4   1    0.55    0.23
  -5  -4  -1    0.25    0.14
  -5   4   1    0.15    0.13
  -5   5  -1   84.35    1.82
   5  -5  -1   90.95    2.05
   5   5   1   86.75    1.86
  -5   5  -1   87.65    1.97
  -5  -5   1   84.56    1.93
   5   5   1   89.30    1.94
   5  -5  -1   91.38    1.95
  -5   5  -1   83.55    1.98
   5  -5  -1   86.83    1.86
  -5  -5   1   89.90    1.90
   5   5   1   88.00    1.74
   5  -5  -1   86.96    1.76
   5   5   1   91.04    1.92
  -5  -5   1   84.75    1.91
   5   5   1   88.23    1.81
  -5   5  -1   88.19    1.84
  -5  -5  -1   89.21    1.88
  -5   5   1   88.54    1.95
  -5   5   1   87.49    2.00
   5   5  -1   86.77    1.79
  -5  -5  -1   86.94    1.91
  -5  -5  -1   86.09    1.89
   5  -5   1   86.74    1.85
   5  -5   1   85.66    1.70
  -5   5   1   84.98    1.83
  -5  -5  -1   88.07    1.95
   5   5  -1   89.54    1.92
  -5   5   1   85.57    1.84
   5   5  -1   84.55    1.85
   5  -5   1   88.00    1.93
   5   5  -1   86.73    1.75
   5  -5   1   87.37    2.03
  -5  -6   1    7.17    0.47
   5  -6  -1    6.09    0.52
   5   6   1    6.52    0.37
   5  -6  -1    8.07    0.53
  -5  -6   1    7.01    0.46
  -5  -6   1    7.13    0.49
  -5   6  -1    6.06    0.52
   5  -6  -1    8.05    0.42
  -5   6  -1    6.43    0.48
   5   6   1    7.36    0.46
   5   6   1    7.23    0.49
  -5   6  -1    7.29    0.45
  -5   6   1    6.62    0.44
   5   6  -1    6.95    0.47
  -5   6   1    6.85    0.51
   5  -6   1    7.07    0.57
   5  -6   1    7.16    0.43
  -5  -6  -1    7.23    0.46
  -5  -6  -1    7.24    0.49
  -5   6   1    6.79    0.48
  -5  -6  -1    7.07    0.48
   5   6  -1    6.75    0.40
   5  -6   1    7.12    0.50
  -5  -7   1   94.59    2.26
  -5  -7   1   95.92    2.19
  -5   7  -1   91.02    2.29
   5   7   1   94.15    2.26
  -5   7  -1   97.42    2.29
  -5   7  -1   97.77    2.18
  -5   7   1   95.34    2.17
   5  -7   1   98.13    2.25
  -5  -7  -1   98.76    2.16
   5  -7   1   99.08    2.13
  -5  -7  -1   93.41    2.27
   5  -7   1   99.00    2.31
  -5   7   1   96.02    2.25
  -5  -8   1    0.76    0.28
   5   8   1    0.77    0.31
  -5   8  -1    0.30    0.24
  -5  -8   1    0.50    0.29
  -5   8  -1    0.59    0.28
  -5   8   1    0.50    0.27
  -5  -8  -1    0.71    0.29
  -5   8   1    0.25    0.24
  -5  -8  -1    0.89    0.27
  -5  -9   1    4.39    0.50
  -5   9  -1    5.49    0.56
  -5  -9   1    5.05    0.57
   5   9   1    4.68    0.57
  -5   9  -1    3.90    0.51
  -5   9   1    4.44    0.54
  -5   9   1    5.16    0.57
  -5  -9  -1    4.91    0.49
  -5  -9  -1    4.11    0.52
  -5 -10   1    6.99    0.71
   5  10   1    7.67    0.75
  -5  10  -1    6.80    0.69
  -5  10  -1    9.42    0.71
  -5  10   1    7.88    0.75
  -5 -10  -1    8.28    0.74
  -5  10   1    8.74    0.75
  -5 -11   1    4.77    0.66
  -5  11  -1    3.95    0.56
  -5  11  -1    5.07    0.67
  -5  11   1    5.14    0.66
  -5  11   1    3.98    0.59
  -5 -11  -1    4.06    0.60
   6   0   1   -0.03    0.13
   6   0  -1   -0.11    0.09
  -6   0  -1   -0.27    0.08
   6   0  -1   -0.18    0.10
   6   0   1   -0.02    0.09
   6   0  -1   -0.01    0.14
   6   0   1   -0.18    0.10
  -6   0   1   -0.12    0.09
  -6   0  -1   -0.10    0.11
  -6   0  -1   -0.15    0.09
  -6   0   1   -0.21    0.11
  -6   0  -1    0.21    0.12
  -6   0   1   -0.04    0.09
  -6   0   1   -0.04    0.10
   6  -1  -1    6.01    0.30
   6   1   1    6.44    0.34
  -6  -1   1    6.14    0.33
  -6   1  -1    6.29    0.32
   6  -1  -1    6.00    0.37
  -6   1  -1    6.77    0.23
   6  -1  -1    6.26    0.40
   6  -1  -1    5.78    0.33
  -6   1  -1    6.64    0.35
   6   1   1    6.29    0.32
  -6  -1   1    6.71    0.29
  -6   1  -1    6.15    0.30
   6   1   1    7.03    0.32
  -6  -1   1    6.21    0.34
  -6  -1   1    6.42    0.31
  -6  -1  -1    5.82    0.32
   6   1  -1    5.91    0.32
   6  -1   1    6.30    0.36
  -6   1   1    6.37    0.30
   6  -1   1    6.69    0.40
   6   1  -1    6.47    0.32
  -6  -1  -1    6.34    0.31
  -6   1   1    6.43    0.30
  -6  -1  -1    6.65    0.31
  -6   1   1    6.53    0.25
   6  -1   1    6.45    0.33
   6   1  -1    6.40    0.33
   6  -1   1    6.51    0.31
  -6  -1  -1    6.18    0.34
  -6   1   1    5.60    0.34
  -6   2  -1   63.33    1.20
  -6  -2   1   62.50    1.33
  -6  -2   1   62.83    1.31
  -6   2  -1   64.02    1.39
   6   2   1   61.39    1.34
  -6  -2   1   63.32    1.39
  -6  -2   1   62.22    1.37
   6  -2  -1   61.41    1.49
   6  -2  -1   62.30    1.36
  -6   2  -1   63.92    1.30
   6   2   1   61.64    1.33
   6   2   1   61.62    1.34
   6  -2  -1   61.85    1.39
  -6   2  -1   61.69    1.40
   6  -2  -1   61.92    1.32
   6  -2   1   65.06    1.33
  -6   2   1   60.75    1.40
   6  -2   1   63.11    1.37
  -6  -2  -1   61.94    1.32
   6  -2   1   63.10    1.49
   6   2  -1   62.36    1.32
  -6   2   1   64.22    1.25
  -6  -2  -1   61.53    1.37
  -6  -2  -1   61.84    1.34
   6  -2   1   63.61    1.36
   6   2  -1   62.65    1.34
  -6  -2  -1   60.45    1.37
   6   2  -1   62.74    1.35
  -6   2   1   63.31    1.35
  -6   2   1   62.33    1.31
  -6  -3   1   10.80    0.49
   6   3   1   11.39    0.43
   6  -3  -1   10.88    0.46
   6  -3  -1   11.27    0.58
   6  -3  -1   10.43    0.44
   6   3   1   10.56    0.46
  -6   3  -1   11.02    0.38
  -6  -3   1   11.53    0.46
  -6   3  -1   10.80    0.51
  -6  -3   1   11.18    0.48
  -6  -3   1   10.77    0.46
   6   3   1   11.03    0.46
   6  -3  -1   11.50    0.50
  -6   3  -1   11.04    0.44
  -6   3   1   10.60    0.43
   6  -3   1   10.88    0.43
   6   3  -1   11.58    0.41
   6  -3   1   11.62    0.50
   6   3  -1   11.05    0.46
   6   3  -1   11.37    0.47
   6   3  -1   11.67    0.41
  -6   3   1   11.19    0.40
  -6  -3  -1   11.61    0.49
  -6   3   1   10.49    0.51
  -6  -3  -1   11.37    0.49
  -6  -3  -1   11.66    0.48
  -6  -3  -1   11.20    0.46
   6  -3   1   10.71    0.44
   6  -3   1    9.80    0.56
   6  -4  -1  149.62    3.20
  -6   4  -1  160.90    2.91
   6   4   1  160.19    2.98
  -6  -4   1  155.61    3.04
   6   4   1  150.98    2.99
   6  -4  -1  158.03    2.99
   6  -4  -1  154.78    3.03
   6   4   1  158.04    2.98
  -6   4  -1  157.93    3.09
   6   4   1  161.00    2.85
  -6   4  -1  155.36    3.11
   6  -4  -1  151.88    2.96
  -6   4  -1  156.96    2.92
  -6  -4   1  157.42    2.98
  -6  -4   1  160.05    3.04
  -6  -4   1  154.96    3.05
  -6   4   1  153.79    2.93
  -6  -4  -1  156.70    3.07
  -6  -4  -1  158.59    3.05
   6  -4   1  152.73    3.21
  -6   4   1  160.82    2.93
   6   4  -1  160.88    2.93
   6  -4   1  158.25    2.94
  -6  -4  -1  155.59    2.97
   6  -4   1  153.25    2.95
   6  -4   1  160.83    3.04
  -6  -4  -1  153.60    3.03
   6   4  -1  158.21    2.98
  -6   4   1  153.01    3.11
   6   4  -1  155.57    3.01
   6   4  -1  156.86    2.90
  -6  -5   1    0.41    0.19
  -6  -5   1    0.18    0.19
   6  -5  -1    0.65    0.23
   6   5   1    0.05    0.16
  -6  -5   1    0.43    0.19
   6   5   1    0.46    0.20
  -6   5  -1    0.53    0.23
  -6   5  -1    0.30    0.19
  -6   5  -1    0.13    0.15
   6   5   1    0.39    0.13
  -6  -5   1    0.44    0.19
   6  -5  -1    0.65    0.19
   6  -5  -1    0.36    0.27
   6  -5  -1    0.27    0.14
   6   5   1    0.32    0.15
  -6   5   1    0.45    0.18
  -6   5   1    0.26    0.19
   6   5  -1    0.45    0.15
  -6  -5  -1    0.67    0.21
  -6  -5  -1    0.31    0.19
  -6   5   1    0.47    0.17
   6  -5   1    0.29    0.27
   6  -5   1    0.27    0.21
  -6  -5  -1    0.50    0.20
  -6  -5  -1    0.77    0.21
   6   5  -1    0.38    0.18
  -6   5   1    0.52    0.23
   6   5  -1    0.49    0.15
   6   5  -1    0.29    0.18
  -6   6  -1   97.95    2.12
  -6   6  -1   96.73    2.31
  -6  -6   1   98.35    2.21
   6  -6  -1  100.35    2.08
   6  -6  -1   96.57    2.34
  -6  -6   1   99.25    2.18
  -6  -6   1   98.54    2.24
  -6   6  -1   99.24    2.28
   6  -6  -1   97.86    2.22
  -6   6   1  104.53    2.16
   6  -6   1   99.74    2.13
  -6  -6  -1   99.83    2.27
   6  -6   1   98.16    2.35
   6   6  -1   97.60    2.20
   6  -6   1   99.58    2.24
  -6   6   1   99.50    2.32
  -6   6   1  100.71    2.27
  -6  -6  -1  100.19    2.19
  -6   7  -1    0.32    0.21
   6  -7  -1    0.01    0.27
  -6  -7   1    0.04    0.21
  -6  -7   1    0.42    0.25
  -6   7  -1    0.15    0.23
  -6  -7  -1    0.58    0.27
  -6   7   1    0.13    0.23
  -6   7   1    0.38    0.22
   6  -7   1    0.42    0.22
   6  -7   1   -0.03    0.27
  -6  -7  -1    0.52    0.23
  -6   8  -1   10.96    0.70
  -6  -8   1   10.90    0.69
  -6   8  -1   10.96    0.63
  -6  -8   1   10.16    0.63
  -6  -8  -1   10.31    0.68
  -6  -8  -1   11.81    0.64
  -6   8   1   10.26    0.62
   6  -8   1   11.14    0.72
  -6   8   1    9.72    0.66
  -6  -9   1    1.46    0.35
  -6   9  -1    1.64    0.36
  -6  -9   1    1.67    0.39
  -6   9  -1    1.91    0.43
  -6  -9  -1    1.99    0.42
  -6   9   1    2.00    0.39
  -6   9   1    1.76    0.40
  -6  -9  -1    1.59    0.35
  -6  10  -1    3.07    0.49
  -6  10  -1    3.45    0.54
  -6 -10   1    2.48    0.47
  -6  10   1    2.46    0.45
  -6 -10  -1    2.60    0.50
  -6  10   1    2.75    0.49
  -6  11  -1    0.51    0.37
  -6 -11   1    0.72    0.41
  -6  11  -1    0.72    0.40
  -6  11   1    0.86    0.40
  -6  11   1    0.58    0.37
  -6 -11  -1    0.77    0.39
  -7   0  -1    0.08    0.11
   7   0   1    0.01    0.12
   7   0  -1    0.19    0.13
   7   0  -1   -0.03    0.15
   7   0   1    0.34    0.17
  -7   0  -1    0.06    0.13
   7   0  -1    0.01    0.10
  -7   0   1    0.02    0.13
  -7   0   1   -0.05    0.10
  -7   0   1   -0.03    0.11
   7   0   1   -0.09    0.09
  -7   0   1    0.03    0.10
  -7   0  -1   -0.01    0.09
   7  -1  -1    1.32    0.24
   7   1   1    0.86    0.16
  -7   1  -1    0.80    0.11
   7  -1  -1    0.83    0.16
  -7  -1   1    0.91    0.15
  -7  -1   1    0.63    0.17
  -7   1  -1    0.94    0.21
  -7   1  -1    0.92    0.18
   7  -1  -1    0.73    0.18
  -7  -1   1    0.87    0.16
  -7   1  -1    1.03    0.17
   7  -1  -1    0.80    0.22
   7   1   1    0.90    0.19
  -7  -1   1    0.73    0.17
   7   1   1    0.67    0.17
   7  -1   1    0.60    0.21
   7   1  -1    0.86    0.18
  -7  -1  -1    0.84    0.18
   7   1  -1    0.90    0.19
  -7   1   1    1.23    0.14
  -7   1   1    1.26    0.21
   7  -1   1    0.89    0.20
  -7  -1  -1    0.77    0.16
  -7  -1  -1    0.83    0.18
   7  -1   1    1.13    0.19
   7  -1   1    1.08    0.18
   7   1  -1    0.64    0.15
  -7   1   1    0.64    0.14
  -7   1   1    0.82    0.16
  -7  -1  -1    0.82    0.16
  -7   2  -1    1.33    0.14
   7  -2  -1    1.65    0.29
  -7  -2   1    1.29    0.22
   7   2   1    1.34    0.21
  -7   2  -1    1.23    0.21
   7  -2  -1    1.37    0.20
  -7  -2   1    1.51    0.21
   7   2   1    1.39    0.20
   7  -2  -1    1.29    0.22
  -7   2  -1    1.07    0.22
   7  -2  -1    1.62    0.24
  -7  -2   1    1.12    0.20
  -7  -2   1    0.94    0.16
   7   2   1    1.24    0.19
  -7   2  -1    0.87    0.16
   7  -2   1    1.18    0.22
   7   2  -1    1.19    0.20
  -7  -2  -1    1.43    0.23
   7   2  -1    1.17    0.19
   7  -2   1    1.11    0.17
  -7   2   1    1.19    0.15
  -7  -2  -1    1.32    0.19
  -7   2   1    1.41    0.19
  -7  -2  -1    1.47    0.20
   7   2  -1    1.65    0.22
  -7   2   1    1.43    0.21
  -7  -2  -1    1.79    0.24
   7  -2   1    1.34    0.22
  -7   2   1    1.09    0.22
   7  -2   1    1.30    0.28
   7  -3  -1  119.38    2.57
  -7  -3   1  117.62    2.34
   7   3   1  117.32    2.34
  -7   3  -1  120.33    2.20
  -7   3  -1  114.96    2.27
   7  -3  -1  118.18    2.38
   7   3   1  122.18    2.36
   7   3   1  116.89    2.34
  -7  -3   1  118.35    2.41
   7  -3  -1  120.86    2.33
  -7  -3   1  117.40    2.39
  -7   3  -1  118.82    2.45
  -7  -3   1  119.55    2.33
   7  -3  -1  118.45    2.39
  -7  -3  -1  116.83    2.40
   7   3  -1  116.72    2.35
   7  -3   1  117.18    2.36
  -7  -3  -1  114.04    2.38
   7   3  -1  123.27    2.32
   7  -3   1  116.32    2.31
  -7   3   1  117.90    2.45
  -7  -3  -1  116.23    2.37
  -7   3   1  117.26    2.29
  -7  -3  -1  123.64    2.33
  -7   3   1  119.18    2.23
   7  -3   1  116.63    2.56
   7   3  -1  117.90    2.34
   7  -3   1  118.85    2.38
  -7   4  -1    1.36    0.19
   7  -4  -1    0.90    0.30
   7   4   1    1.49    0.22
  -7  -4   1    1.29    0.23
   7  -4  -1    1.41    0.22
  -7  -4   1    0.88    0.22
  -7  -4   1    1.19    0.22
   7   4   1    1.40    0.24
   7  -4  -1    1.55    0.23
  -7   4  -1    0.92    0.22
   7   4   1    0.96    0.21
  -7  -4   1    1.23    0.25
  -7   4  -1    1.41    0.28
   7  -4  -1    1.40    0.27
   7   4  -1    1.31    0.23
   7   4  -1    1.37    0.20
  -7  -4  -1    1.73    0.27
   7  -4   1    1.69    0.35
   7  -4   1    1.41    0.21
  -7  -4  -1    1.14    0.22
   7   4  -1    0.96    0.22
  -7   4   1    1.17    0.27
   7   4  -1    1.40    0.20
  -7  -4  -1    1.26    0.24
  -7   4   1    1.33    0.22
  -7   4   1    1.34    0.20
   7  -4   1    1.66    0.29
  -7  -4  -1    1.44    0.24
   7   5   1   24.54    0.83
  -7   5  -1   24.84    0.75
  -7  -5   1   23.42    0.82
  -7  -5   1   24.55    0.86
   7  -5  -1   24.20    0.74
   7   5   1   24.95    0.75
   7  -5  -1   23.81    0.97
   7  -5  -1   24.03    0.87
  -7  -5   1   25.13    0.85
  -7   5  -1   25.99    0.91
  -7   5  -1   24.08    0.92
  -7  -5  -1   23.17    0.83
   7  -5   1   25.08    0.88
   7   5  -1   24.92    0.73
  -7   5   1   24.37    0.87
  -7   5   1   24.13    0.76
  -7  -5  -1   24.53    0.86
  -7   5   1   24.41    0.93
  -7  -5  -1   24.64    0.86
   7  -5   1   25.03    0.98
   7   5  -1   23.44    0.83
  -7  -6   1   -0.07    0.19
  -7   6  -1   -0.12    0.16
  -7   6  -1    0.21    0.21
  -7  -6   1   -0.06    0.19
  -7   6  -1    0.12    0.23
   7  -6  -1    0.30    0.28
  -7   6   1   -0.04    0.19
  -7  -6  -1    0.09    0.19
  -7   6   1   -0.02    0.17
   7  -6   1    0.27    0.24
   7  -6   1    0.32    0.30
  -7  -6  -1   -0.12    0.17
  -7   7  -1  136.20    2.85
  -7  -7   1  140.74    2.96
   7  -7  -1  137.22    3.12
  -7   7  -1  137.70    3.05
  -7  -7   1  133.60    3.00
  -7   7   1  136.32    2.87
  -7  -7  -1  132.72    2.91
  -7   7   1  138.36    3.04
  -7  -7  -1  138.41    3.03
   7  -7   1  138.83    3.12
  -7  -8   1    6.63    0.59
  -7   8  -1    7.31    0.54
  -7  -8   1    6.40    0.60
  -7   8  -1    7.63    0.68
  -7  -8  -1    7.22    0.65
  -7  -8  -1    7.19    0.55
  -7   8   1    7.36    0.59
  -7   8   1    7.59    0.65
   7  -8   1    7.04    0.66
  -7  -9   1   -0.04    0.24
  -7   9  -1    0.09    0.27
  -7  -9   1   -0.12    0.27
  -7   9  -1    0.46    0.32
  -7  -9  -1   -0.24    0.25
  -7  -9  -1    0.17    0.26
  -7   9   1    0.38    0.28
  -7   9   1    0.05    0.28
  -7  10  -1    0.25    0.34
  -7 -10   1    0.01    0.32
  -7  10   1    0.28    0.34
  -7 -10  -1    0.66    0.36
  -7  10   1   -0.39    0.26
  -7  11  -1    0.37    0.40
  -7 -11   1    1.09    0.43
  -7  11   1    0.72    0.42
  -8   0   1    0.01    0.14
  -8   0  -1    0.11    0.09
  -8   0   1    0.34    0.13
  -8   0   1    0.27    0.14
   8   0  -1    0.16    0.13
  -8   0  -1    0.22    0.14
   8   0  -1    0.14    0.15
  -8   0  -1    0.16    0.12
  -8   0   1    0.19    0.17
  -8   0   1    0.05    0.10
   8   0  -1   -0.01    0.18
   8   0  -1    0.15    0.19
  -8   0  -1    0.22    0.17
   8   0   1    0.07    0.12
   8   0   1    0.07    0.18
   8   0   1    0.11    0.15
  -8   1  -1   40.70    0.99
  -8  -1   1   41.70    1.07
   8  -1  -1   40.90    1.05
  -8  -1   1   42.20    0.98
   8   1   1   40.41    1.08
   8  -1  -1   41.29    1.02
  -8   1  -1   42.64    1.04
  -8   1  -1   40.94    1.09
   8  -1  -1   41.89    1.17
  -8  -1   1   42.19    1.09
  -8   1  -1   40.93    0.85
   8   1   1   39.23    1.00
   8  -1  -1   42.55    1.15
   8   1   1   42.32    1.06
  -8  -1   1   42.14    1.02
  -8   1   1   42.05    0.90
  -8  -1  -1   39.99    1.00
  -8   1   1   39.42    1.09
   8  -1   1   40.98    1.02
  -8   1   1   41.29    1.00
   8   1  -1   42.68    1.09
   8  -1   1   41.79    1.06
  -8  -1  -1   40.96    1.07
  -8  -1  -1   41.83    1.09
   8  -1   1   42.54    1.13
   8   1  -1   38.98    1.01
   8   1  -1   42.40    1.06
  -8   1   1   41.30    1.00
  -8  -1  -1   41.18    1.01
   8  -1   1   41.24    1.17
   8   2   1   20.28    0.66
   8   2   1   20.53    0.68
  -8  -2   1   19.91    0.62
   8  -2  -1   18.68    0.64
   8  -2  -1   18.92    0.80
   8  -2  -1   19.19    0.72
  -8  -2   1   19.62    0.70
   8   2   1   19.09    0.67
  -8   2  -1   20.10    0.51
  -8   2  -1   19.46    0.63
  -8  -2   1   19.74    0.70
  -8   2  -1   20.73    0.69
   8  -2  -1   19.52    0.69
  -8  -2   1   20.96    0.66
  -8   2  -1   19.53    0.72
   8   2  -1   20.09    0.66
  -8   2   1   18.94    0.72
   8   2  -1   20.49    0.68
  -8   2   1   20.41    0.55
   8  -2   1   19.71    0.69
   8  -2   1   20.30    0.72
  -8   2   1   19.51    0.63
   8  -2   1   18.91    0.63
  -8  -2  -1   20.15    0.70
  -8  -2  -1   19.50    0.64
  -8  -2  -1   19.11    0.69
  -8   2   1   19.90    0.66
   8   2  -1   19.06    0.65
   8  -2   1   20.86    0.81
  -8  -2  -1   19.52    0.64
  -8   3  -1    0.16    0.20
  -8  -3   1    0.18    0.18
   8  -3  -1    0.42    0.27
  -8   3  -1    0.49    0.21
   8  -3  -1    0.20    0.15
  -8   3  -1    0.07    0.11
   8  -3  -1   -0.08    0.18
   8   3   1   -0.09    0.12
  -8  -3   1    0.07    0.15
  -8  -3   1    0.11    0.13
   8   3   1    0.23    0.17
   8   3   1    0.12    0.15
   8  -3  -1    0.16    0.18
  -8  -3   1    0.41    0.19
   8   3  -1    0.19    0.15
  -8  -3  -1    0.08    0.16
   8   3  -1   -0.07    0.15
  -8  -3  -1    0.26    0.17
  -8   3   1    0.09    0.19
  -8  -3  -1    0.00    0.13
   8  -3   1    0.11    0.25
   8  -3   1    0.19    0.19
  -8   3   1    0.13    0.12
  -8  -3  -1   -0.08    0.13
   8  -3   1    0.28    0.18
   8   3  -1    0.18    0.16
  -8   3   1   -0.08    0.12
   8  -4  -1   56.57    1.36
  -8  -4   1   55.29    1.37
  -8   4  -1   54.38    1.48
   8   4   1   55.68    1.33
  -8  -4   1   57.91    1.45
   8  -4  -1   55.65    1.58
   8  -4  -1   58.77    1.46
  -8  -4   1   56.69    1.43
  -8  -4   1   54.39    1.36
  -8   4  -1   57.93    1.24
   8   4   1   53.86    1.37
   8   4  -1   54.55    1.38
  -8  -4  -1   54.33    1.39
   8   4  -1   55.80    1.38
  -8  -4  -1   54.58    1.42
   8   4  -1   56.37    1.29
  -8  -4  -1   56.58    1.43
  -8   4   1   56.05    1.50
   8  -4   1   54.30    1.31
   8  -4   1   54.49    1.43
  -8   4   1   55.15    1.26
   8  -4   1   58.70    1.61
  -8  -5   1   12.41    0.63
  -8  -5   1   12.52    0.60
   8  -5  -1   12.42    0.65
   8  -5  -1   11.40    0.72
   8   5   1   11.40    0.51
  -8   5  -1   12.10    0.51
  -8   5  -1   12.72    0.65
  -8   5  -1   11.49    0.66
  -8   5   1   13.59    0.70
  -8  -5  -1   11.76    0.60
   8  -5   1   12.32    0.75
  -8   5   1   12.16    0.53
  -8  -5  -1   13.97    0.63
   8  -5   1   11.32    0.63
  -8  -6   1   56.25    1.52
  -8   6  -1   54.41    1.57
   8  -6  -1   54.42    1.66
  -8   6  -1   55.93    1.38
  -8  -6   1   56.87    1.54
  -8   6   1   55.41    1.40
  -8  -6  -1   57.59    1.52
   8  -6   1   54.67    1.66
  -8   6   1   54.44    1.56
  -8  -6  -1   56.95    1.54
   8  -6   1   56.67    1.56
  -8   7  -1    2.19    0.39
   8  -7  -1    1.50    0.41
  -8  -7   1    2.52    0.38
  -8  -7   1    1.33    0.32
  -8   7  -1    1.97    0.31
  -8   7   1    2.65    0.36
  -8  -7  -1    2.47    0.40
  -8  -7  -1    1.97    0.36
   8  -7   1    1.93    0.43
  -8   7   1    1.84    0.37
  -8  -8   1    7.12    0.63
   8  -8  -1    7.67    0.72
  -8   8  -1    7.96    0.71
  -8  -8   1    8.16    0.60
   8  -8   1    9.15    0.78
  -8   8   1    6.16    0.62
  -8  -8  -1    5.85    0.56
  -8  -8  -1    6.54    0.61
  -8   8   1    7.54    0.60
  -8  -9   1   -0.11    0.28
  -8  -9   1   -0.21    0.26
  -8   9  -1   -0.15    0.29
  -8  -9  -1    0.49    0.32
  -8   9   1    0.13    0.30
  -8  -9  -1    0.03    0.27
  -8 -10   1   -0.06    0.29
  -8  10  -1    0.01    0.32
  -8 -10   1    0.39    0.35
  -8  10   1    0.07    0.33
  -8 -10  -1    0.22    0.34
   9   0   1   -0.10    0.16
  -9   0   1   -0.08    0.13
  -9   0   1    0.23    0.14
  -9   0  -1   -0.07    0.09
   9   0  -1   -0.07    0.12
  -9   0  -1    0.04    0.17
   9   0  -1   -0.35    0.18
  -9   0   1    0.02    0.15
  -9   0  -1    0.08    0.14
   9   0   1   -0.03    0.13
  -9   0  -1   -0.01    0.12
   9   0  -1   -0.03    0.16
   9   0  -1    0.10    0.21
  -9   0   1    0.30    0.19
  -9   0   1   -0.13    0.10
   9   0   1   -0.05    0.20
  -9  -1   1   14.47    0.61
   9  -1  -1   16.58    0.60
   9   1   1   15.30    0.62
   9  -1  -1   16.53    0.64
   9  -1  -1   16.62    0.72
  -9   1  -1   16.03    0.66
  -9   1  -1   16.28    0.58
   9   1   1   16.42    0.67
  -9   1  -1   16.30    0.61
  -9  -1   1   15.59    0.65
  -9   1  -1   16.57    0.44
  -9  -1   1   15.53    0.58
  -9  -1   1   16.00    0.55
   9  -1  -1   16.88    0.74
   9   1   1   16.59    0.60
   9  -1   1   15.96    0.74
  -9   1   1   16.67    0.48
   9  -1   1   15.72    0.59
   9   1  -1   15.30    0.62
  -9  -1  -1   16.30    0.59
   9   1  -1   15.95    0.60
  -9  -1  -1   15.76    0.66
  -9  -1  -1   17.15    0.60
  -9  -1  -1   15.07    0.62
  -9   1   1   15.74    0.57
  -9   1   1   16.69    0.68
   9  -1   1   16.49    0.70
   9   1  -1   16.13    0.66
  -9   1   1   15.74    0.57
   9  -1   1   14.95    0.62
   9  -2  -1   19.14    0.76
   9  -2  -1   18.63    0.84
   9   2   1   19.27    0.70
  -9  -2   1   19.35    0.73
  -9  -2   1   18.53    0.63
  -9   2  -1   18.80    0.74
   9  -2  -1   19.26    0.72
  -9  -2   1   19.98    0.68
   9   2   1   18.98    0.71
   9  -2  -1   18.45    0.66
  -9   2  -1   19.52    0.70
  -9  -2   1   20.11    0.74
  -9  -2  -1   18.69    0.71
   9   2  -1   19.78    0.71
  -9   2   1   18.41    0.65
  -9   2   1   18.38    0.75
  -9  -2  -1   19.86    0.74
   9   2  -1   19.47    0.70
   9   2  -1   19.98    0.69
  -9   2   1   19.46    0.68
  -9   2   1   18.92    0.55
   9  -2   1   20.93    0.74
  -9  -2  -1   18.52    0.65
   9  -2   1   20.22    0.85
   9  -2   1   19.01    0.74
  -9  -2  -1   19.77    0.67
  -9   3  -1   36.02    1.13
  -9  -3   1   37.86    1.12
   9   3   1   38.77    1.09
  -9  -3   1   39.45    1.13
   9  -3  -1   38.06    1.10
   9  -3  -1   39.35    1.13
  -9  -3   1   38.73    1.06
  -9  -3   1   37.84    1.03
   9  -3  -1   39.73    1.28
  -9   3  -1   37.67    1.11
   9   3   1   39.89    1.07
  -9  -3  -1   38.05    1.12
  -9  -3  -1   40.30    1.08
   9   3  -1   40.82    1.05
   9   3  -1   37.43    1.06
  -9   3   1   39.48    0.93
   9  -3   1   37.69    1.08
  -9   3   1   38.03    1.16
   9   3  -1   37.74    1.07
   9  -3   1   38.53    1.27
   9  -3   1   39.87    1.13
   9  -4  -1    2.69    0.37
  -9   4  -1    2.27    0.35
   9  -4  -1    3.06    0.34
   9  -4  -1    2.66    0.44
  -9  -4   1    2.85    0.37
  -9  -4   1    2.45    0.30
   9   4   1    3.51    0.35
   9   4   1    2.53    0.33
  -9  -4  -1    2.55    0.32
  -9  -4  -1    2.68    0.35
  -9   4   1    2.56    0.38
  -9  -4  -1    2.52    0.34
   9  -4   1    3.13    0.39
   9  -4   1    2.21    0.43
   9  -4   1    3.05    0.33
   9   4  -1    2.64    0.30
  -9   4   1    2.78    0.27
  -9  -5   1   39.55    1.16
   9  -5  -1   38.31    1.35
  -9  -5   1   38.24    1.19
  -9   5  -1   37.96    1.22
  -9   5  -1   38.31    1.28
  -9  -5  -1   40.39    1.18
   9  -5   1   41.12    1.38
  -9   5   1   39.11    1.05
   9  -5   1   36.86    1.20
  -9  -5  -1   40.89    1.21
  -9  -6   1    2.01    0.35
   9  -6  -1    1.42    0.41
  -9  -6   1    1.38    0.31
  -9   6  -1    2.03    0.37
  -9  -6  -1    1.17    0.29
  -9   6   1    1.41    0.32
  -9  -6  -1    1.80    0.34
   9  -6   1    1.56    0.42
  -9  -7   1   28.25    1.08
  -9  -7   1   31.60    1.13
  -9   7  -1   30.41    1.18
   9  -7  -1   30.92    1.25
  -9  -7  -1   31.20    1.10
  -9  -7  -1   31.02    1.13
   9  -7   1   28.60    1.22
  -9   7   1   27.41    1.12
  -9   8  -1    0.03    0.27
  -9  -8   1    0.95    0.32
  -9  -8   1    0.26    0.28
   9  -8  -1    0.80    0.40
  -9  -8  -1    0.39    0.29
  -9   8   1    0.37    0.32
   9  -8   1    0.27    0.35
  -9  -8  -1    0.67    0.29
  -9   9  -1    5.92    0.66
  -9  -9   1    5.72    0.60
  -9  -9   1    5.22    0.62
   9  -9   1    6.15    0.69
  -9  -9  -1    5.78    0.58
  -9   9   1    4.46    0.60
  -9  -9  -1    5.73    0.63
  -9 -10   1    1.73    0.46
  -9  10  -1    1.22    0.43
  -9 -10   1    1.26    0.40
  -9  10   1    0.56    0.38
  -9 -10  -1    1.84    0.47
 -10   0  -1   -0.04    0.19
  10   0   1    0.24    0.20
 -10   0   1    0.40    0.22
  10   0  -1    0.19    0.20
 -10   0   1    0.22    0.13
 -10   0   1    0.19    0.16
  10   0  -1   -0.20    0.23
  10   0  -1    0.41    0.28
  10   0   1    0.04    0.24
 -10   0   1    0.15    0.18
 -10   0   1    0.11    0.15
 -10   0  -1    0.28    0.17
 -10  -1   1   15.43    0.62
  10   1   1   16.01    0.67
  10  -1  -1   16.22    0.68
 -10  -1   1   16.35    0.71
 -10   1  -1   15.83    0.70
 -10   1  -1   16.34    0.64
  10  -1  -1   16.84    0.77
  10  -1  -1   17.17    0.80
 -10  -1   1   16.23    0.67
 -10  -1   1   15.33    0.57
  10   1   1   15.93    0.70
 -10   1   1   17.46    0.73
  10   1  -1   15.31    0.70
  10  -1   1   15.29    0.77
 -10  -1  -1   15.14    0.68
 -10  -1  -1   14.95    0.60
 -10  -1  -1   15.23    0.66
 -10   1   1   17.10    0.62
  10  -1   1   15.72    0.66
  10  -1   1   16.71    0.75
  10   1  -1   15.30    0.65
 -10  -2   1   56.74    1.46
 -10   2  -1   56.05    1.49
 -10  -2   1   59.21    1.49
  10  -2  -1   57.34    1.52
 -10   2  -1   59.45    1.43
 -10  -2   1   56.27    1.34
  10   2   1   55.63    1.41
  10  -2  -1   54.73    1.60
  10   2   1   56.70    1.45
  10  -2  -1   53.98    1.43
  10  -2   1   56.80    1.61
  10  -2   1   58.10    1.50
 -10  -2  -1   57.26    1.47
 -10   2   1   54.37    1.49
 -10  -2  -1   56.89    1.46
 -10  -2  -1   54.33    1.37
  10  -2   1   56.34    1.44
  10   2  -1   58.27    1.43
  10   2  -1   58.67    1.45
 -10   2   1   57.70    1.39
  10   3   1    9.47    0.53
  10  -3  -1    9.57    0.70
  10   3   1   10.08    0.55
 -10  -3   1   10.07    0.49
 -10   3  -1    9.62    0.56
  10  -3  -1    9.47    0.57
 -10   3  -1   10.04    0.60
  10  -3  -1    9.23    0.56
 -10  -3   1    8.86    0.54
 -10  -3  -1    9.79    0.55
  10   3  -1   10.80    0.54
  10  -3   1    9.43    0.56
 -10  -3  -1    8.37    0.48
  10  -3   1    9.15    0.56
 -10   3   1    9.15    0.59
 -10  -3  -1    9.99    0.58
  10  -3   1   10.00    0.70
  10  -4  -1   20.18    0.78
 -10   4  -1   20.82    0.89
  10  -4  -1   21.41    0.98
 -10  -4   1   19.20    0.81
 -10  -4   1   20.29    0.75
  10   4   1   19.82    0.75
 -10  -4  -1   21.50    0.84
  10  -4   1   20.41    0.97
 -10  -4  -1   19.21    0.76
  10  -4   1   19.22    0.83
  10  -5  -1    1.41    0.40
 -10   5  -1    1.14    0.31
 -10  -5   1    0.86    0.25
 -10  -5   1    0.85    0.27
 -10  -5  -1    0.95    0.26
  10  -5   1    0.22    0.34
 -10  -5  -1    1.08    0.29
  10  -6  -1   25.50    1.13
 -10  -6   1   24.99    0.94
 -10  -6   1   23.27    0.96
 -10   6  -1   23.45    1.00
 -10  -6  -1   23.95    0.95
 -10  -6  -1   25.69    0.98
  10  -6   1   22.86    1.10
 -10   6   1   23.79    1.00
 -10   7  -1    0.16    0.26
 -10  -7   1    0.20    0.26
  10  -7  -1    0.63    0.37
 -10  -7   1    0.01    0.24
 -10  -7  -1    0.42    0.28
  10  -7   1   -0.50    0.30
 -10  -7  -1    0.04    0.26
 -10   7   1   -0.09    0.24
 -10  -8   1    4.55    0.53
 -10   8  -1    5.47    0.62
  10  -8  -1    5.05    0.64
 -10  -8   1    4.99    0.56
 -10   8   1    6.00    0.65
 -10  -8  -1    5.70    0.59
  10  -8   1    5.80    0.68
 -10  -8  -1    6.28    0.63
 -10  -9   1    0.11    0.29
 -10   9  -1    0.11    0.34
 -10  -9   1    0.36    0.33
 -10   9   1    0.22    0.34
  10  -9   1    0.50    0.39
 -10  -9  -1    0.52    0.33
 -10  -9  -1    0.39    0.31
 -10 -10   1    0.16    0.31
 -10 -10   1   -0.05    0.34
 -10 -10  -1    0.52    0.38
  11   0  -1   -0.09    0.26
  11   0   1    0.15    0.27
 -11   0  -1    0.21    0.20
 -11   0  -1    0.07    0.22
  11   0   1    0.13    0.21
  11   0   1    0.36    0.28
  11   0  -1   -0.02    0.27
 -11  -1   1    0.21    0.20
  11  -1  -1    0.33    0.31
  11   1   1   -0.16    0.22
  11   1   1    0.13    0.21
  11  -1  -1    0.11    0.26
 -11   1  -1   -0.33    0.20
 -11   1  -1    0.24    0.21
  11  -1   1    0.01    0.21
  11  -1   1    0.35    0.30
 -11  -1  -1    0.11    0.20
 -11  -1  -1    0.41    0.19
  11   1  -1    0.02    0.28
 -11  -1  -1   -0.02    0.21
  11   1  -1    0.11    0.26
  11  -1   1   -0.32    0.23
 -11  -2   1    0.30    0.18
  11   2   1    0.10    0.21
 -11   2  -1    0.06    0.22
  11  -2  -1   -0.19    0.30
  11   2   1    0.23    0.24
 -11   2  -1    0.25    0.24
 -11  -2   1    0.07    0.20
  11  -2  -1    0.23    0.27
  11   2  -1    0.02    0.23
  11  -2   1    0.09    0.25
 -11  -2  -1    0.17    0.23
  11  -2   1    0.53    0.33
 -11  -2  -1    0.23    0.18
  11  -2   1    0.41    0.24
 -11  -2  -1    0.26    0.22
 -11  -3   1    8.39    0.55
  11   3   1    8.47    0.54
  11  -3  -1    8.70    0.59
 -11  -3   1    9.68    0.50
  11  -3  -1    8.19    0.69
 -11   3  -1    8.41    0.59
 -11   3  -1    8.52    0.56
  11   3  -1    9.02    0.54
 -11  -3  -1    8.16    0.49
 -11  -3  -1    8.57    0.56
  11  -3   1    7.65    0.56
  11  -3   1    9.41    0.75
  11  -3   1    7.94    0.57
 -11  -4   1    0.59    0.22
  11  -4  -1    0.14    0.33
 -11  -4   1    0.67    0.26
 -11  -4  -1    0.20    0.22
  11  -4   1    0.27    0.34
 -11  -4  -1    0.25    0.21
 -11   5  -1   25.59    1.03
  11  -5  -1   25.55    1.15
 -11  -5   1   27.58    1.03
 -11  -5   1   25.44    0.94
 -11  -5  -1   25.71    1.00
  11  -5   1   26.51    1.17
 -11  -5  -1   27.90    0.99
 -11  -6   1   -0.24    0.20
 -11  -6   1   -0.01    0.25
 -11   6  -1    0.11    0.25
  11  -6  -1    0.83    0.39
 -11  -6  -1    0.27    0.24
 -11  -6  -1   -0.29    0.22
 -11   6   1   -0.28    0.22
  11  -6   1    0.04    0.35
 -11   7  -1   22.38    1.05
 -11  -7   1   21.76    0.99
 -11  -7   1   23.04    0.98
  11  -7  -1   21.90    1.13
 -11  -7  -1   22.49    0.99
 -11  -7  -1   20.54    0.95
  11  -7   1   23.20    1.15
 -11   7   1   23.70    1.07
 -11  -8   1    0.27    0.31
 -11  -8   1    0.58    0.32
 -11   8  -1    0.31    0.34
  11  -8  -1    0.68    0.40
 -11   8   1    0.34    0.33
  11  -8   1    0.37    0.40
 -11  -8  -1    0.49    0.31
 -11  -8  -1    0.02    0.29
  11  -9  -1    5.20    0.69
 -11  -9   1    5.90    0.65
 -11  -9   1    5.84    0.66
 -11   9  -1    6.30    0.74
 -11  -9  -1    4.85    0.59
 -11  -9  -1    6.21    0.69
  11  -9   1    6.05    0.74
 -11   9   1    5.01    0.66
  12   0   1    0.00    0.29
  12   0   1    0.14    0.28
  12   0  -1    0.41    0.31
  12   0  -1    0.01    0.30
  12  -1  -1   27.29    1.10
 -12  -1   1   25.52    0.95
  12  -1  -1   24.32    1.03
  12   1   1   27.95    1.03
  12  -1   1   27.51    1.10
  12   1  -1   28.54    1.10
  12   1  -1   25.39    1.01
  12  -1   1   23.03    1.00
  12  -2  -1   49.01    1.56
  12   2   1   46.11    1.38
  12  -2  -1   47.55    1.45
 -12  -2   1   47.49    1.38
  12  -2   1   45.13    1.51
 -12  -2  -1   48.44    1.39
  12   2  -1   47.25    1.38
 -12  -2  -1   46.84    1.28
  12  -2   1   45.66    1.41
  12  -3  -1    2.06    0.38
  12  -3  -1    1.51    0.43
  12   3   1    1.67    0.34
 -12  -3   1    1.70    0.34
  12  -3   1    1.73    0.44
  12  -3   1    1.89    0.36
 -12  -3  -1    1.78    0.31
 -12  -3  -1    1.78    0.35
 -12  -4   1   54.27    1.57
  12  -4  -1   53.28    1.74
 -12  -4  -1   55.10    1.48
 -12  -4  -1   52.06    1.54
  12  -4   1   55.23    1.76
  12  -5  -1    0.25    0.36
 -12   5  -1    0.04    0.25
 -12  -5   1    0.08    0.24
 -12  -5  -1    0.15    0.23
 -12  -5  -1    0.11    0.25
  12  -5   1   -0.16    0.32
 -12   6  -1   21.99    1.02
 -12  -6   1   21.42    0.98
  12  -6  -1   21.87    1.13
 -12  -6  -1   22.43    0.96
 -12  -6  -1   22.09    0.98
  12  -6   1   23.21    1.16
 -12   6   1   22.35    1.03
 -12  -7   1    1.24    0.37
 -12   7  -1    0.95    0.36
  12  -7  -1    2.10    0.50
  12  -7   1    1.19    0.47
 -12   7   1    1.50    0.40
 -12  -7  -1    1.69    0.40
 -12  -7  -1    1.04    0.35
  12  -8  -1    1.13    0.47
 -12   8  -1    0.90    0.39
 -12  -8   1    0.67    0.35
  12  -8   1    1.18    0.47
 -12   8   1    0.92    0.41
 -12  -8  -1    0.76    0.34
 -12  -9   1    0.25    0.35
 -12  -9  -1    0.39    0.35
  13   0  -1    0.10    0.30
  13   0   1   -0.41    0.28
  13   0   1   -0.28    0.27
  13   0  -1   -0.41    0.28
  13   1   1    0.07    0.29
  13  -1  -1   -0.06    0.29
  13   1   1    0.44    0.32
  13  -1  -1   -0.11    0.32
  13  -1   1   -0.12    0.27
  13   1  -1   -0.33    0.27
  13  -1   1   -0.35    0.29
  13   1  -1   -0.11    0.29
  13   2   1   12.01    0.72
  13  -2  -1   10.63    0.79
  13  -2  -1   11.89    0.76
 -13  -2   1   13.73    0.72
 -13  -2  -1   12.39    0.70
  13   2  -1   10.08    0.76
  13   2  -1   12.69    0.75
  13  -2   1   13.02    0.76
  13  -2   1   13.02    0.84
  13   3   1   45.89    1.39
  13  -3  -1   46.45    1.60
  13  -3  -1   44.70    1.44
 -13  -3   1   45.23    1.41
  13  -3   1   44.84    1.60
 -13  -3  -1   46.50    1.43
  13  -4  -1    1.58    0.46
 -13  -4   1    0.70    0.30
 -13  -4  -1    1.15    0.32
  13  -4   1    1.34    0.44
 -13  -5   1   30.80    1.18
  13  -5  -1   30.24    1.34
 -13   5  -1   29.40    1.19
 -13  -5  -1   32.10    1.20
  13  -5   1   31.24    1.36
 -13  -6   1    0.63    0.32
  13  -6  -1    0.49    0.40
 -13   6  -1    0.56    0.34
  13  -6   1    1.34    0.47
 -13   6   1    1.30    0.38
 -13  -6  -1    0.48    0.31
 -13  -7   1   24.31    1.10
  13  -7  -1   22.88    1.23
 -13   7  -1   22.26    1.12
 -13   7   1   22.62    1.12
  13  -7   1   21.85    1.20
 -13  -7  -1   24.14    1.09
  13  -8  -1    1.20    0.50
 -13  -8   1    0.60    0.36
  13  -8   1    0.77    0.48
 -13  -8  -1    1.15    0.40
  14   0   1   -0.23    0.31
  14   0   1    0.14    0.32
  14   0  -1    0.11    0.33
  14   0  -1    0.15    0.34
  14   1   1    9.32    0.80
  14  -1  -1   10.22    0.75
  14  -1  -1    9.31    0.80
  14   1   1    8.86    0.74
  14   1  -1    9.40    0.73
  14  -1   1    8.40    0.77
  14   1  -1   10.18    0.77
  14  -1   1    8.75    0.75
  14  -2  -1   12.87    0.82
 -14  -2   1   14.76    0.78
  14   2   1   13.32    0.80
  14  -2  -1   13.05    0.88
  14   2  -1   12.45    0.84
  14  -2   1   12.89    0.81
  14   2  -1   12.72    0.80
  14  -2   1   10.94    0.84
  14  -3  -1    3.33    0.56
 -14  -3   1    2.59    0.42
  14  -3   1    1.82    0.50
 -14  -3  -1    2.86    0.45
 -14  -4   1   32.12    1.23
  14  -4  -1   35.64    1.45
 -14  -4  -1   34.20    1.26
  14  -4   1   33.52    1.43
 -14   5  -1    0.98    0.37
  14  -5  -1    1.37    0.47
 -14  -5   1    0.65    0.31
 -14  -5  -1    1.12    0.38
  14  -5   1    0.78    0.45
  14  -6  -1   16.35    1.06
 -14  -6   1   17.63    0.94
 -14   6  -1   16.96    0.96
 -14   6   1   15.62    0.93
 -14  -6  -1   17.51    0.93
  14  -6   1   16.18    1.07
 -14   7  -1    2.72    0.52
 -14  -7   1    3.06    0.52
  14  -7  -1    2.71    0.59
 -14   7   1    2.52    0.52
 -14  -7  -1    2.36    0.47
  14  -7   1    3.03    0.62
  15   0   1    0.04    0.34
  15   0   1   -0.30    0.31
  15   0  -1    0.24    0.37
  15   0  -1   -0.45    0.31
  15  -1  -1    6.26    0.72
  15  -1  -1    8.56    0.78
  15   1   1    7.18    0.75
  15   1   1    7.22    0.71
  15  -1   1    7.74    0.77
  15   1  -1    8.07    0.75
  15  -1   1    8.80    0.78
  15   1  -1    9.89    0.84
  15   2   1    1.20    0.44
  15  -2  -1    1.93    0.45
  15   2   1    1.26    0.43
  15  -2  -1    1.23    0.47
  15  -2   1    1.55    0.49
  15  -2   1    2.14    0.47
  15   2  -1    2.76    0.53
 -15  -3   1   21.47    0.99
  15  -3  -1   20.49    1.13
  15   3  -1   20.63    1.12
  15  -3   1   19.23    1.12
 -15  -3  -1   23.21    1.03
  15  -4  -1    3.63    0.62
 -15  -4   1    3.72    0.50
 -15  -4  -1    3.49    0.51
  15  -4   1    2.91    0.60
 -15  -5   1   32.09    1.29
  15  -5  -1   34.16    1.51
 -15   5  -1   33.40    1.34
 -15   5   1   33.62    1.34
  15  -5   1   31.16    1.46
 -15  -5  -1   32.19    1.29
  15  -6  -1    0.16    0.43
 -15   6  -1    0.10    0.35
 -15  -6   1    0.64    0.36
 -15   6   1    1.00    0.40
 -15  -6  -1    0.31    0.34
  15  -6   1    1.18    0.52
  16   0   1    0.02    0.37
  16   0   1   -0.16    0.37
  16   0  -1    0.02    0.38
  16   0  -1   -0.13    0.36
  16  -1  -1    0.81    0.43
  16   1   1    0.17    0.40
  16  -1  -1    0.77    0.43
  16   1   1    0.63    0.41
  16  -1   1    1.12    0.45
  16  -1   1    0.26    0.41
  16   1  -1    0.60    0.41
  16   1  -1    0.56    0.42
  16  -2  -1   14.05    0.92
  16  -2  -1   10.68    0.94
  16   2   1   13.85    0.96
  16   2  -1   13.76    0.95
  16  -2   1   12.28    1.02
  16   3   1   -0.08    0.37
 -16  -3   1    0.00    0.30
  16  -3  -1    0.08    0.41
  16  -3   1    0.21    0.42
  16   3  -1    0.15    0.40
  16  -4  -1   39.15    1.64
 -16   4  -1   38.91    1.45
 -16  -4   1   40.25    1.46
  16  -4   1   37.16    1.62
  16   4  -1   37.29    1.60
 -16  -4  -1   36.52    1.42
  16  -5  -1    1.09    0.53
 -16  -5   1   -0.35    0.29
 -16   5  -1    0.61    0.38
 -16  -5  -1    1.24    0.41
 -16   5   1    0.20    0.36
  16  -5   1    0.52    0.47
  16   5  -1    0.87    0.46
  17   0   1    0.13    0.42
  17   0  -1    0.04    0.39
  17   0  -1    0.11    0.42
  17   0   1    0.00    0.39
  17   1   1    3.15    0.62
  17  -1  -1    3.29    0.60
  17   1   1    3.51    0.64
  17  -1  -1    3.34    0.61
  17  -1   1    3.89    0.67
  17  -1   1    3.82    0.63
  17   1  -1    3.53    0.64
  17   2   1    5.36    0.74
  17  -2  -1    4.80    0.72
  17  -2   1    5.78    0.77
  17   2  -1    3.86    0.66
  17   3   1   10.54    0.97
  17  -3  -1   10.51    0.97
  17  -3   1   10.57    0.98
  17   3  -1    9.21    0.94
 -17   4  -1    0.66    0.40
  18   0  -1   -0.69    0.37
  18   0   1   -0.19    0.44
  18   0   1   -0.24    0.41
  18   1   1   -0.06    0.41
  18  -1  -1    1.01    0.49
  18  -1  -1    0.60    0.46
  18  -1   1   -0.12    0.44
  18   1  -1   -0.13    0.42
  18  -2  -1   19.28    1.21
 -18   3  -1    0.70    0.40
   0   0  -2   15.19    0.32
   0   0  -2   15.05    0.32
   0   0  -2   14.97    0.33
   0   1  -2   -1.28    0.04
   0  -1   2   -1.22    0.03
   0  -1  -2   -1.08    0.05
   0   1  -2   -1.01    0.06
   0  -1  -2   -1.20    0.04
   0   1   2   -1.20    0.04
   0  -1   2   -1.20    0.04
   0  -1   2   -1.15    0.05
   0   1   2   -1.18    0.04
   0   2  -2    1.66    0.15
   0  -2   2    1.10    0.11
   0  -2  -2    1.27    0.12
   0   2  -2    1.30    0.13
   0  -2  -2    1.12    0.11
   0  -2  -2    1.06    0.12
   0   2   2    1.41    0.14
   0  -2   2    0.86    0.11
   0   2   2    1.24    0.12
   0   2  -2    1.14    0.11
   0   2   2    0.98    0.10
   0  -2   2    1.33    0.12
   0   2   2    1.26    0.13
   0   2  -2    1.14    0.13
   0  -2  -2    1.33    0.10
   0  -2   2    1.45    0.14
   0   3   2   -0.16    0.09
   0   3  -2   -0.21    0.08
   0  -3  -2   -0.22    0.08
   0   3  -2   -0.17    0.09
   0  -3   2   -0.18    0.08
   0   3   2   -0.02    0.09
   0  -3  -2   -0.16    0.07
   0   3   2   -0.32    0.06
   0  -3  -2   -0.06    0.09
   0   3  -2   -0.15    0.10
   0   3  -2   -0.15    0.08
   0  -3  -2   -0.14    0.08
   0   3   2   -0.27    0.09
   0  -3   2   -0.03    0.11
   0  -3   2   -0.04    0.10
   0  -4   2   76.17    1.53
   0   4  -2   76.05    1.51
   0  -4   2   78.16    1.57
   0   4   2   75.97    1.51
   0  -4   2   73.35    1.55
   0   4  -2   72.79    1.58
   0   4  -2   78.52    1.60
   0   4   2   73.96    1.51
   0   4  -2   74.70    1.57
   0  -4  -2   74.69    1.52
   0  -4  -2   73.32    1.47
   0   4   2   76.15    1.59
   0  -4  -2   73.78    1.53
   0  -5  -2   -0.16    0.11
   0   5   2    0.00    0.14
   0   5  -2   -0.09    0.14
   0   5   2   -0.16    0.11
   0  -5   2   -0.17    0.13
   0   5  -2   -0.01    0.13
   0   5  -2   -0.17    0.10
   0  -5  -2   -0.08    0.12
   0   5  -2   -0.04    0.13
   0  -5  -2   -0.03    0.13
   0   5   2   -0.09    0.11
   0  -5   2   -0.22    0.10
   0  -5   2   -0.30    0.12
   0   5   2   -0.13    0.13
   0  -6  -2    2.85    0.31
   0   6   2    2.52    0.29
   0  -6   2    2.18    0.29
   0  -6   2    2.79    0.32
   0   6   2    1.75    0.28
   0   6  -2    1.86    0.28
   0   6   2    2.76    0.33
   0  -6  -2    3.26    0.34
   0   6  -2    2.63    0.33
   0   6  -2    2.14    0.28
   0  -6  -2    2.15    0.24
   0   6   2    2.02    0.26
   0  -7   2    0.01    0.19
   0   7   2    0.09    0.18
   0   7  -2   -0.23    0.17
   0  -7   2    0.32    0.20
   0   7   2    0.20    0.18
   0  -7  -2    0.12    0.17
   0   7  -2   -0.07    0.18
   0   7  -2   -0.21    0.15
   0   8   2    0.73    0.28
   0  -8   2    0.92    0.27
   0   8  -2    0.90    0.29
   0  -8   2    0.86    0.28
   0   8  -2    0.44    0.24
   0   8   2    0.82    0.25
   0   9   2   -0.21    0.23
   0   9  -2   -0.09    0.23
   0   9  -2    0.20    0.27
   0  10  -2    2.84    0.47
   0  10   2    2.96    0.48
   0  11   2   -0.44    0.27
   0  11  -2   -0.08    0.29
  -1   0   2   41.79    0.77
   1   0  -2   43.58    0.79
   1   0  -2   42.83    0.75
   1   0  -2   42.68    0.79
   1   0  -2   41.73    0.82
   1   0   2   43.10    0.73
   1   0   2   42.26    0.81
  -1   0  -2   43.60    0.80
  -1   0  -2   42.83    0.74
  -1   0   2   42.10    0.74
  -1   0  -2   42.33    0.76
   1   1   2  552.72    9.15
   1  -1  -2  551.29    9.52
  -1   1  -2  555.90    9.51
  -1   1  -2  553.24    9.61
  -1   1  -2  567.82    9.36
   1  -1  -2  556.45    9.29
   1  -1  -2  532.89    9.50
   1   1   2  537.60    9.43
  -1  -1   2  545.79    9.27
  -1  -1   2  550.93    9.36
  -1   1  -2  538.31    9.41
  -1  -1  -2  557.82    9.36
   1  -1   2  550.95    9.28
  -1  -1  -2  546.60    9.53
   1  -1   2  560.09    9.74
   1   1  -2  561.58    9.18
  -1  -1  -2  534.97    9.39
  -1   1   2  558.67    9.31
   1   1  -2  539.44    9.54
  -1   1   2  545.33    9.45
  -1   2  -2   80.13    1.52
  -1   2  -2   80.32    1.51
  -1   2  -2   81.63    1.48
   1   2   2   80.42    1.49
  -1   2  -2   77.76    1.43
   1   2   2   81.98    1.46
  -1  -2   2   77.83    1.46
  -1  -2   2   79.13    1.47
  -1  -2   2   79.40    1.52
   1  -2  -2   80.53    1.41
   1  -2  -2   79.20    1.50
   1  -2  -2   81.12    1.47
   1  -2  -2   79.45    1.48
   1   2   2   77.16    1.41
   1   2   2   80.19    1.50
  -1  -2  -2   79.87    1.45
   1  -2   2   81.17    1.47
  -1  -2  -2   82.04    1.47
   1  -2   2   78.99    1.52
  -1   2   2   80.88    1.45
  -1   2   2   81.38    1.52
   1   2  -2   81.30    1.45
   1  -2   2   79.97    1.45
   1   2  -2   82.37    1.52
  -1  -2  -2   81.41    1.48
  -1   2   2   80.31    1.49
   1  -2   2   79.95    1.50
   1   2  -2   79.90    1.51
   1   2  -2   80.52    1.50
  -1  -3   2    0.36    0.13
  -1  -3   2    1.10    0.15
   1   3   2    0.46    0.10
   1  -3  -2    0.43    0.10
   1   3   2    0.44    0.12
  -1  -3   2    0.21    0.10
  -1   3  -2    0.50    0.12
   1   3   2    0.39    0.11
  -1   3  -2    0.39    0.14
   1   3   2    0.19    0.11
   1  -3  -2    0.35    0.11
   1  -3  -2    0.43    0.10
   1  -3  -2    0.30    0.12
  -1   3  -2    0.35    0.10
  -1   3  -2    0.35    0.12
   1  -3   2    0.47    0.13
  -1   3   2    0.47    0.11
  -1   3   2    0.35    0.13
  -1   3   2    0.35    0.11
  -1   3   2    0.55    0.11
   1   3  -2    0.49    0.12
  -1  -3  -2    0.56    0.12
   1  -3   2    0.40    0.12
   1   3  -2    0.55    0.13
   1   3  -2    0.45    0.12
   1  -3   2    0.44    0.11
   1   3  -2    0.30    0.10
  -1  -3  -2    0.38    0.11
  -1  -3  -2    0.39    0.11
   1  -3   2    0.28    0.13
   1   4   2   35.17    0.90
   1  -4  -2   35.61    0.86
  -1  -4   2   35.35    0.89
   1   4   2   34.84    0.81
   1  -4  -2   35.80    0.82
   1   4   2   34.53    0.85
  -1   4  -2   34.22    0.89
   1   4   2   35.21    0.90
   1  -4  -2   34.20    0.88
  -1   4  -2   35.62    0.92
  -1   4  -2   34.63    0.83
  -1   4  -2   34.39    0.88
   1  -4  -2   34.30    0.78
  -1  -4   2   33.35    0.87
  -1  -4   2   36.56    0.87
   1   4  -2   35.76    0.85
  -1  -4  -2   35.21    0.82
   1   4  -2   35.12    0.90
  -1   4   2   35.56    0.85
  -1  -4  -2   34.46    0.87
   1  -4   2   34.99    0.87
   1   4  -2   34.40    0.89
  -1  -4  -2   33.04    0.85
   1   4  -2   34.53    0.87
   1  -4   2   34.86    0.88
  -1   4   2   34.20    0.91
  -1   4   2   34.38    0.85
  -1   4   2   36.82    0.90
   1  -4   2   35.18    0.84
   1  -4   2   33.83    0.86
   1  -5  -2    1.00    0.16
  -1  -5   2    1.20    0.20
  -1   5  -2    0.90    0.20
  -1  -5   2    1.22    0.22
   1   5   2    1.00    0.19
   1  -5  -2    0.92    0.19
   1  -5  -2    1.53    0.23
  -1  -5   2    0.72    0.18
   1   5   2    0.44    0.17
  -1   5  -2    1.13    0.19
   1   5   2    0.90    0.20
   1   5   2    1.09    0.18
  -1   5  -2    1.04    0.21
   1  -5  -2    1.27    0.17
  -1   5  -2    1.39    0.24
   1  -5   2    1.47    0.23
   1  -5   2    0.90    0.20
   1   5  -2    1.10    0.22
   1  -5   2    0.95    0.18
   1   5  -2    0.77    0.17
   1   5  -2    0.95    0.20
  -1  -5  -2    1.32    0.22
  -1   5   2    0.85    0.18
  -1   5   2    0.90    0.21
  -1  -5  -2    1.26    0.19
  -1   5   2    0.98    0.20
  -1   5   2    1.07    0.19
   1   5  -2    1.19    0.20
  -1  -5  -2    1.01    0.19
   1   6   2    7.08    0.45
   1  -6  -2    7.23    0.38
  -1  -6   2    6.26    0.42
   1   6   2    7.73    0.46
  -1  -6   2    7.34    0.44
   1   6   2    6.99    0.41
   1   6   2    6.82    0.39
   1  -6  -2    7.49    0.46
   1  -6  -2    7.37    0.37
  -1   6  -2    7.09    0.44
  -1   6  -2    7.21    0.47
  -1   6  -2    7.51    0.46
   1  -6  -2    6.69    0.41
  -1  -6  -2    7.44    0.44
   1   6  -2    6.76    0.45
  -1  -6  -2    7.37    0.43
   1   6  -2    7.75    0.42
  -1   6   2    6.26    0.43
   1   6  -2    7.03    0.46
   1  -6   2    7.33    0.43
  -1   6   2    6.83    0.42
  -1  -6  -2    7.89    0.40
  -1   6   2    7.61    0.43
   1  -6   2    6.42    0.44
   1   6  -2    6.78    0.43
  -1   6   2    6.38    0.45
  -1   7  -2  117.42    2.55
  -1   7  -2  114.51    2.58
  -1  -7   2  115.42    2.50
   1  -7  -2  120.63    2.36
  -1  -7   2  121.36    2.49
  -1   7  -2  118.35    2.56
   1   7   2  116.37    2.43
   1   7   2  118.80    2.59
  -1   7   2  115.22    2.47
   1  -7   2  115.79    2.52
   1   7  -2  116.76    2.57
  -1  -7  -2  120.12    2.40
   1  -7   2  122.33    2.48
   1   7  -2  116.83    2.51
  -1   7   2  114.78    2.56
   1   7  -2  119.57    2.59
  -1   8  -2    1.00    0.29
  -1   8  -2    0.75    0.26
  -1  -8   2    1.24    0.28
   1   8   2    1.01    0.30
   1   8   2    0.80    0.25
   1  -8   2    1.23    0.29
  -1   8   2    1.03    0.27
   1  -8   2    0.87    0.28
  -1   8   2    0.85    0.28
   1   8  -2    1.27    0.33
   1   8  -2    0.64    0.24
  -1   9  -2  105.45    2.53
   1   9   2  103.56    2.57
  -1   9  -2  108.59    2.58
  -1  -9   2  108.85    2.43
   1   9  -2  106.55    2.59
  -1   9   2  105.82    2.46
  -1   9   2  105.15    2.57
   1   9  -2  106.28    2.49
   1  10   2    0.28    0.30
  -1  10  -2    0.18    0.28
  -1  10  -2   -0.11    0.27
  -1  10   2   -0.03    0.27
   1  10  -2    0.12    0.28
   1  11   2   18.00    1.03
  -1  11  -2   16.94    0.99
   1  11  -2   17.44    1.01
  -1  11   2   17.63    1.01
  -2   0  -2    1.87    0.12
  -2   0  -2    1.78    0.13
   2   0  -2    1.91    0.11
  -2   0   2    1.99    0.11
   2   0  -2    1.46    0.11
   2   0   2    1.89    0.11
   2   0   2    1.77    0.13
   2   0  -2    1.65    0.13
  -2   0   2    2.08    0.12
  -2  -1   2   37.82    0.79
   2  -1  -2   38.00    0.82
   2   1   2   38.46    0.73
  -2   1  -2   37.44    0.76
  -2   1  -2   39.10    0.78
   2  -1  -2   37.71    0.74
   2   1   2   38.44    0.78
   2  -1  -2   38.70    0.76
  -2   1  -2   37.37    0.69
  -2  -1   2   37.69    0.75
   2  -1  -2   37.51    0.79
  -2   1  -2   37.57    0.80
   2   1   2   37.83    0.74
  -2  -1   2   36.94    0.75
  -2   1   2   38.31    0.74
  -2  -1  -2   37.57    0.75
   2  -1   2   37.59    0.74
   2   1  -2   39.18    0.77
   2   1  -2   38.53    0.74
  -2   1   2   38.58    0.78
  -2   1   2   39.51    0.74
  -2  -1  -2   37.44    0.75
   2   1  -2   38.20    0.71
   2   1  -2   37.50    0.75
   2  -1   2   38.14    0.80
  -2   2  -2   82.00    1.57
   2   2   2   82.92    1.54
   2  -2  -2   82.50    1.52
   2  -2  -2   80.50    1.62
   2   2   2   81.06    1.51
  -2   2  -2   83.37    1.50
  -2  -2   2   82.55    1.53
  -2   2  -2   82.55    1.49
   2   2   2   80.17    1.53
   2   2   2   82.23    1.45
  -2   2  -2   80.85    1.58
  -2  -2   2   82.65    1.58
  -2  -2   2   84.19    1.53
   2  -2  -2   81.09    1.56
   2  -2  -2   82.27    1.54
  -2   2   2   79.97    1.57
   2  -2   2   81.35    1.61
  -2   2   2   83.28    1.50
   2   2  -2   81.50    1.50
  -2   2   2   81.87    1.53
   2   2  -2   83.47    1.55
   2   2  -2   80.80    1.54
   2  -2   2   82.28    1.50
  -2  -2  -2   82.14    1.52
  -2  -2  -2   81.42    1.53
  -2  -2  -2   82.17    1.52
   2  -2   2   85.97    1.54
   2   2  -2   85.71    1.46
   2  -2   2   82.11    1.45
   2  -3  -2   20.73    0.48
   2   3   2   19.19    0.47
   2   3   2   18.35    0.54
  -2   3  -2   19.29    0.53
  -2  -3   2   20.57    0.56
   2  -3  -2   18.40    0.59
  -2   3  -2   20.22    0.52
   2  -3  -2   19.44    0.51
  -2  -3   2   19.60    0.54
   2  -3  -2   19.21    0.56
   2  -3  -2   19.67    0.53
   2   3   2   19.30    0.56
  -2   3  -2   18.89    0.57
  -2  -3   2   19.10    0.57
  -2   3  -2   19.86    0.59
   2   3   2   19.57    0.54
   2  -3   2   19.84    0.59
   2  -3   2   20.48    0.57
   2   3  -2   19.42    0.53
   2   3  -2   19.56    0.56
  -2   3   2   20.24    0.60
  -2  -3  -2   17.31    0.56
  -2  -3  -2   18.64    0.52
  -2   3   2   19.62    0.53
   2  -3   2   19.42    0.41
  -2   3   2   18.31    0.53
  -2  -3  -2   19.19    0.54
   2   3  -2   18.91    0.54
   2  -3   2   19.30    0.54
   2  -4  -2   -0.12    0.08
  -2   4  -2   -0.01    0.10
   2  -4  -2   -0.03    0.10
   2   4   2    0.18    0.12
  -2   4  -2   -0.06    0.11
   2   4   2   -0.05    0.11
  -2   4  -2   -0.08    0.11
   2   4   2   -0.12    0.10
  -2   4  -2   -0.11    0.12
   2  -4  -2    0.04    0.09
   2   4   2   -0.01    0.09
  -2  -4   2   -0.17    0.10
  -2  -4   2    0.02    0.12
  -2  -4   2    0.16    0.12
  -2  -4  -2    0.05    0.12
  -2   4   2   -0.04    0.11
   2  -4   2   -0.03    0.10
  -2  -4  -2   -0.06    0.10
  -2  -4  -2   -0.20    0.09
   2   4  -2    0.22    0.14
   2  -4   2   -0.05    0.06
   2   4  -2    0.01    0.11
   2   4  -2    0.03    0.12
   2  -4   2    0.02    0.13
   2   4  -2    0.00    0.11
  -2   4   2   -0.09    0.11
   2  -4   2   -0.02    0.15
   2  -4   2    0.07    0.11
  -2   4   2   -0.03    0.10
  -2   4   2   -0.04    0.11
   2  -5  -2    0.65    0.17
  -2   5  -2    1.13    0.21
  -2  -5   2    0.64    0.17
   2   5   2    0.67    0.19
  -2   5  -2    0.78    0.21
   2  -5  -2    0.73    0.20
  -2   5  -2    0.81    0.20
   2   5   2    0.69    0.17
  -2  -5   2    0.69    0.19
  -2   5  -2    0.41    0.15
   2   5   2    0.68    0.15
  -2  -5   2    0.60    0.18
   2  -5  -2    0.82    0.16
   2   5   2    0.74    0.20
   2  -5  -2    0.65    0.15
  -2   5   2    0.76    0.18
   2  -5   2    1.00    0.20
  -2  -5  -2    0.64    0.18
   2  -5   2    0.63    0.20
   2   5  -2    0.54    0.16
   2   5  -2    0.83    0.20
  -2   5   2    0.80    0.19
  -2  -5  -2    1.12    0.19
   2  -5   2    0.58    0.16
   2   5  -2    0.78    0.20
   2   5  -2    0.77    0.17
  -2  -5  -2    0.84    0.19
  -2   5   2    0.67    0.20
  -2   5   2    0.95    0.20
  -2   6  -2    5.02    0.45
   2   6   2    4.13    0.39
  -2   6  -2    5.73    0.46
   2  -6  -2    4.45    0.40
   2  -6  -2    4.57    0.30
   2  -6  -2    4.21    0.37
   2   6   2    5.01    0.34
  -2   6  -2    5.18    0.43
   2  -6  -2    4.16    0.32
   2   6   2    4.39    0.39
  -2  -6   2    4.15    0.38
   2   6   2    4.29    0.36
  -2  -6   2    4.91    0.41
   2  -6   2    5.37    0.44
   2   6  -2    4.46    0.37
   2   6  -2    4.34    0.40
  -2   6   2    5.04    0.41
  -2   6   2    4.00    0.38
  -2  -6  -2    4.14    0.36
  -2   6   2    5.02    0.45
   2   6  -2    4.86    0.42
  -2  -6  -2    5.12    0.35
   2  -6   2    4.04    0.36
  -2  -6  -2    3.83    0.36
  -2   6   2    4.06    0.35
   2   7   2    1.68    0.26
  -2  -7   2    2.23    0.33
  -2  -7   2    1.84    0.30
  -2   7  -2    1.84    0.31
  -2   7  -2    1.15    0.29
  -2   7  -2    1.32    0.28
   2   7   2    2.00    0.33
   2  -7   2    2.11    0.34
   2   7  -2    1.04    0.26
  -2  -7  -2    2.06    0.29
  -2   7   2    1.84    0.32
   2   7  -2    1.62    0.30
   2   7  -2    1.84    0.29
  -2   7   2    2.01    0.31
   2  -7   2    1.60    0.29
  -2  -8   2    0.00    0.20
   2   8   2   -0.09    0.21
  -2   8  -2   -0.01    0.21
  -2   8  -2    0.15    0.22
   2  -8   2    0.05    0.23
   2  -8   2    0.03    0.21
  -2  -8  -2    0.21    0.19
   2   8  -2    0.02    0.23
  -2   8   2   -0.17    0.20
   2   8  -2   -0.13    0.18
  -2   8   2    0.20    0.21
  -2   9  -2    0.23    0.27
  -2   9  -2    0.36    0.27
  -2  -9   2   -0.04    0.23
   2   9   2    0.29    0.27
  -2   9   2    0.13    0.23
   2   9  -2   -0.05    0.24
  -2   9   2    0.20    0.25
   2  10   2    3.81    0.53
  -2  10  -2    3.67    0.52
  -2  10  -2    4.98    0.57
  -2  10   2    4.29    0.55
   2  10  -2    3.69    0.53
  -2  11  -2   -0.16    0.30
   2  11   2   -0.54    0.27
  -2  11   2    0.33    0.33
   2  11  -2   -0.06    0.32
  -2 -11  -2   -0.18    0.29
  -3   0  -2    1.52    0.14
  -3   0   2    1.52    0.14
   3   0   2    1.34    0.14
  -3   0   2    1.29    0.12
   3   0  -2    1.91    0.14
  -3   0   2    1.72    0.10
   3   0   2    1.36    0.12
   3   0  -2    1.35    0.15
   3   0  -2    1.74    0.15
   3   0  -2    1.38    0.13
  -3   0  -2    1.69    0.14
  -3   0   2    1.32    0.12
  -3   1  -2  554.83    9.33
   3  -1  -2  567.68    9.02
  -3   1  -2  556.10    9.19
   3   1   2  547.64    9.33
   3   1   2  550.68    9.42
   3  -1  -2  540.21    9.47
  -3  -1   2  540.23    9.20
   3   1   2  539.59    9.07
  -3  -1   2  561.54    9.00
   3  -1  -2  542.10    9.08
  -3  -1   2  549.98    9.23
  -3   1  -2  539.05    9.03
   3   1   2  542.91    8.99
   3  -1  -2  544.50    9.47
  -3  -1   2  547.58    9.10
  -3   1  -2  549.24    9.11
  -3  -1  -2  537.44    8.98
  -3   1   2  550.57    9.26
   3   1  -2  550.19    9.21
  -3   1   2  542.81    9.12
   3   1  -2  544.77    9.09
  -3   1   2  551.74    8.98
   3  -1   2  557.43    9.46
  -3  -1  -2  553.68    9.31
  -3  -1  -2  560.22    9.10
   3  -1   2  541.75    9.06
   3  -1   2  547.53    8.99
   3   1  -2  543.06    8.99
   3   1  -2  546.71    9.51
  -3  -1  -2  530.11    9.17
   3   2   2    5.13    0.17
   3  -2  -2    5.10    0.24
   3  -2  -2    4.77    0.25
   3   2   2    5.06    0.24
  -3   2  -2    4.58    0.25
   3  -2  -2    5.10    0.33
  -3   2  -2    4.90    0.30
  -3  -2   2    4.83    0.24
   3   2   2    5.02    0.25
   3   2   2    5.22    0.24
  -3  -2   2    4.65    0.25
  -3  -2   2    4.83    0.27
  -3   2  -2    5.40    0.21
   3   2   2    4.99    0.24
  -3   2  -2    4.96    0.22
   3  -2  -2    4.89    0.27
  -3   2  -2    5.06    0.28
   3  -2   2    4.82    0.26
   3  -2   2    4.99    0.23
   3  -2   2    5.39    0.33
  -3   2   2    4.44    0.28
  -3  -2  -2    5.08    0.26
   3   2  -2    5.13    0.18
  -3  -2  -2    4.64    0.24
   3   2  -2    5.51    0.25
   3  -2   2    4.94    0.20
  -3   2   2    4.96    0.23
  -3  -2  -2    4.87    0.24
  -3  -2  -2    4.88    0.25
  -3   2   2    4.68    0.22
   3   2  -2    5.10    0.25
   3   2  -2    5.08    0.24
  -3  -3   2   41.53    0.97
   3   3   2   40.32    0.91
  -3   3  -2   41.09    0.88
   3   3   2   40.28    0.93
  -3  -3   2   37.79    0.91
   3  -3  -2   39.25    0.90
   3  -3  -2   41.14    0.95
  -3  -3   2   41.78    0.93
   3  -3  -2   39.22    0.88
  -3   3  -2   38.48    0.97
   3  -3  -2   38.85    1.00
  -3   3  -2   40.45    0.96
   3   3   2   40.66    0.93
   3   3   2   39.70    0.81
  -3   3  -2   39.06    0.87
   3   3  -2   38.40    0.90
   3  -3   2   40.86    0.89
   3   3  -2   39.06    0.93
  -3  -3  -2   39.68    0.93
   3  -3   2   38.46    0.99
  -3   3   2   39.38    0.89
   3  -3   2   39.84    0.79
  -3  -3  -2   39.37    0.96
  -3   3   2   40.15    0.90
  -3  -3  -2   40.34    0.91
  -3   3   2   41.57    0.99
   3   3  -2   41.29    0.91
   3  -3   2   40.22    0.94
  -3  -3  -2   38.76    0.90
   3   3  -2   42.33    0.82
  -3   4  -2    2.75    0.25
   3   4   2    2.93    0.28
   3  -4  -2    2.71    0.21
  -3   4  -2    2.64    0.24
   3  -4  -2    2.42    0.28
  -3  -4   2    3.31    0.31
   3  -4  -2    2.89    0.22
   3   4   2    2.92    0.21
   3  -4  -2    2.45    0.27
  -3  -4   2    2.91    0.27
   3  -4  -2    3.44    0.28
  -3   4  -2    3.28    0.32
   3   4   2    2.30    0.25
   3   4   2    2.06    0.23
  -3  -4   2    3.86    0.31
  -3   4  -2    2.58    0.27
  -3   4   2    3.53    0.33
  -3  -4  -2    3.17    0.28
   3  -4   2    2.66    0.30
  -3  -4  -2    2.82    0.27
  -3  -4  -2    2.77    0.25
  -3  -4  -2    2.27    0.26
   3  -4   2    2.63    0.25
   3   4  -2    2.77    0.25
  -3   4   2    2.90    0.27
  -3   4   2    2.72    0.26
   3  -4   2    2.67    0.28
   3   4  -2    2.78    0.28
   3   4  -2    3.01    0.28
   3  -4   2    3.21    0.16
   3  -4   2    2.41    0.23
  -3   4   2    3.13    0.27
   3   4  -2    2.28    0.24
   3  -5  -2    2.18    0.29
   3   5   2    2.21    0.22
   3  -5  -2    2.16    0.26
  -3   5  -2    1.99    0.26
   3   5   2    1.85    0.27
  -3  -5   2    2.40    0.28
   3  -5  -2    2.16    0.22
  -3   5  -2    2.71    0.27
  -3   5  -2    1.44    0.24
  -3  -5   2    2.62    0.29
   3   5   2    1.89    0.24
   3   5   2    1.71    0.24
  -3  -5   2    1.92    0.27
  -3   5  -2    1.94    0.29
   3  -5  -2    2.22    0.22
   3  -5   2    2.48    0.27
   3   5  -2    1.99    0.24
  -3   5   2    2.33    0.26
  -3  -5  -2    2.29    0.25
   3  -5   2    2.06    0.29
   3  -5   2    1.75    0.26
  -3   5   2    1.63    0.25
  -3  -5  -2    1.95    0.25
   3   5  -2    1.80    0.24
   3   5  -2    1.91    0.28
  -3  -5  -2    2.23    0.27
  -3   5   2    1.74    0.24
  -3   5   2    2.33    0.31
   3  -5   2    2.30    0.26
   3  -5   2    2.08    0.16
  -3  -5  -2    1.75    0.26
   3   5  -2    2.72    0.31
  -3   6  -2    2.33    0.32
   3  -6  -2    2.51    0.31
   3   6   2    2.60    0.31
   3  -6  -2    2.78    0.34
  -3  -6   2    1.88    0.27
   3  -6  -2    2.40    0.26
   3   6   2    2.46    0.30
   3  -6  -2    2.26    0.23
   3   6   2    2.28    0.32
  -3  -6   2    2.29    0.30
  -3   6  -2    1.92    0.30
   3   6   2    2.13    0.24
  -3   6  -2    2.91    0.32
  -3   6   2    2.78    0.31
  -3  -6  -2    2.37    0.29
  -3  -6  -2    2.44    0.30
   3  -6   2    2.74    0.31
  -3   6   2    2.52    0.30
  -3   6   2    2.06    0.32
   3  -6   2    2.27    0.32
  -3  -6  -2    2.51    0.28
  -3   6   2    2.81    0.32
   3   6  -2    1.85    0.30
   3   6  -2    2.16    0.27
   3   6  -2    2.69    0.33
  -3  -7   2   39.60    1.17
  -3   7  -2   39.88    1.26
   3   7   2   38.40    1.21
  -3   7  -2   38.04    1.20
  -3   7  -2   39.70    1.18
   3  -7   2   41.60    1.15
   3   7  -2   38.96    1.20
  -3   7   2   42.61    1.21
   3   7  -2   39.47    1.24
  -3   7   2   40.48    1.20
  -3  -7  -2   39.97    1.10
   3   7  -2   41.35    1.15
   3  -7   2   39.18    1.20
   3   8   2    1.04    0.31
  -3   8  -2    0.81    0.28
  -3  -8   2    1.10    0.28
  -3   8  -2    0.85    0.29
   3   8  -2    1.02    0.30
  -3  -8  -2    1.05    0.26
  -3   8   2    1.19    0.30
  -3   8   2    1.07    0.29
   3   8  -2    1.05    0.27
   3  -8   2    0.92    0.28
   3   9   2   90.33    2.35
  -3   9  -2   94.04    2.31
  -3  -9   2   93.56    2.23
  -3   9  -2   96.22    2.37
  -3   9   2   91.72    2.28
  -3  -9  -2   93.19    2.39
  -3   9   2   91.52    2.32
   3   9  -2   89.24    2.36
   3  10   2    0.13    0.30
  -3  10  -2   -0.20    0.28
  -3  10  -2    0.03    0.28
  -3  10   2    0.17    0.31
  -3  10   2    0.05    0.28
  -3 -10  -2   -0.03    0.27
  -3  11  -2   28.28    1.24
  -3  11  -2   28.22    1.25
   3  11   2   28.89    1.31
  -3  11   2   28.52    1.27
  -3 -11  -2   24.65    1.22
   4   0   2  142.41    2.55
  -4   0  -2  147.38    2.64
  -4   0   2  143.31    2.54
  -4   0   2  148.93    2.55
   4   0  -2  144.69    2.74
   4   0  -2  148.44    2.58
   4   0  -2  145.04    2.56
  -4   0   2  144.36    2.61
   4   0   2  144.43    2.70
   4   0   2  146.33    2.56
  -4   0   2  144.32    2.61
  -4   0  -2  146.19    2.60
  -4   0  -2  149.74    2.53
   4   0  -2  149.74    2.70
   4   1   2    8.56    0.33
   4  -1  -2    8.46    0.40
   4  -1  -2    8.18    0.36
  -4  -1   2    8.55    0.27
   4   1   2    8.96    0.32
  -4  -1   2    8.49    0.31
   4  -1  -2    7.80    0.30
  -4   1  -2    8.35    0.21
  -4   1  -2    7.95    0.33
   4  -1  -2    8.53    0.33
  -4  -1   2    8.38    0.33
   4   1   2    8.40    0.30
  -4   1  -2    7.74    0.33
  -4  -1   2    8.21    0.33
  -4   1  -2    8.75    0.29
   4  -1   2    8.28    0.37
  -4  -1  -2    8.47    0.33
   4   1  -2    7.98    0.31
  -4  -1  -2    8.65    0.33
  -4   1   2    8.36    0.27
  -4  -1  -2    8.12    0.31
  -4  -1  -2    8.21    0.29
   4   1  -2    8.71    0.32
  -4   1   2    8.44    0.30
   4  -1   2    7.47    0.31
  -4   1   2    8.57    0.30
   4  -1   2    8.78    0.30
   4   1  -2    8.37    0.30
  -4   1   2    8.52    0.35
   4  -2  -2    4.91    0.29
  -4  -2   2    5.45    0.29
  -4  -2   2    5.34    0.26
  -4   2  -2    5.79    0.25
   4   2   2    4.93    0.26
  -4   2  -2    5.52    0.22
   4  -2  -2    4.75    0.28
  -4  -2   2    5.24    0.29
  -4   2  -2    6.13    0.32
   4   2   2    5.19    0.25
  -4  -2   2    5.61    0.27
   4  -2  -2    5.42    0.26
  -4   2  -2    5.61    0.33
   4   2   2    5.33    0.27
   4  -2  -2    4.33    0.34
   4   2   2    4.46    0.25
  -4  -2  -2    5.27    0.26
  -4  -2  -2    5.28    0.28
   4   2  -2    5.83    0.28
   4   2  -2    5.84    0.28
   4   2  -2    5.39    0.22
  -4  -2  -2    4.95    0.28
   4  -2   2    5.60    0.26
   4  -2   2    5.70    0.26
   4   2  -2    5.51    0.26
  -4   2   2    5.34    0.32
   4  -2   2    5.24    0.29
  -4   2   2    5.32    0.26
   4  -2   2    5.42    0.35
  -4   2   2    5.02    0.24
  -4  -2  -2    5.41    0.28
   4   3   2    0.13    0.10
   4   3   2    0.02    0.10
  -4   3  -2   -0.02    0.12
  -4   3  -2   -0.06    0.09
   4   3   2    0.07    0.07
  -4   3  -2    0.18    0.12
   4   3   2   -0.02    0.10
   4  -3  -2   -0.04    0.12
  -4   3  -2    0.06    0.10
  -4  -3   2    0.26    0.12
   4  -3  -2   -0.05    0.10
   4   3   2    0.08    0.11
  -4  -3   2    0.07    0.11
   4  -3  -2    0.07    0.16
  -4  -3   2    0.06    0.12
   4  -3  -2    0.09    0.10
  -4  -3   2   -0.01    0.11
  -4   3   2   -0.14    0.08
   4   3  -2   -0.05    0.09
  -4   3   2    0.07    0.13
  -4  -3  -2    0.06    0.11
  -4  -3  -2   -0.04    0.11
   4  -3   2    0.04    0.10
   4  -3   2    0.00    0.08
   4   3  -2    0.11    0.08
  -4  -3  -2    0.14    0.12
  -4  -3  -2    0.13    0.12
   4  -3   2    0.28    0.17
   4  -3   2    0.09    0.13
   4   3  -2    0.03    0.11
   4   3  -2    0.04    0.11
  -4   3   2    0.02    0.09
   4  -4  -2   14.94    0.62
  -4   4  -2   14.20    0.49
  -4   4  -2   12.83    0.57
   4   4   2   14.41    0.43
   4   4   2   15.23    0.50
   4   4   2   14.40    0.54
   4   4   2   14.52    0.54
   4  -4  -2   14.38    0.56
  -4  -4   2   13.84    0.53
   4  -4  -2   15.09    0.48
  -4  -4   2   13.77    0.53
  -4  -4   2   14.51    0.56
   4   4   2   14.13    0.52
  -4   4  -2   13.57    0.49
  -4   4  -2   13.70    0.56
   4  -4   2   14.15    0.56
   4  -4   2   14.35    0.39
  -4  -4  -2   14.56    0.53
  -4  -4  -2   13.87    0.52
   4   4  -2   14.22    0.55
   4  -4   2   14.34    0.50
   4   4  -2   14.26    0.52
   4   4  -2   13.96    0.41
  -4   4   2   14.71    0.59
  -4   4   2   14.40    0.51
  -4  -4  -2   13.78    0.55
  -4   4   2   14.69    0.52
   4  -4   2   13.69    0.60
  -4  -4  -2   14.71    0.55
   4   4  -2   13.95    0.50
   4   5   2    0.76    0.21
   4  -5  -2    1.19    0.25
   4  -5  -2    0.93    0.16
  -4  -5   2    1.36    0.24
   4  -5  -2    0.88    0.25
  -4   5  -2    0.84    0.21
   4  -5  -2    1.01    0.20
  -4  -5   2    0.97    0.21
  -4   5  -2    1.18    0.26
  -4   5  -2    0.77    0.19
   4   5   2    0.74    0.20
  -4  -5   2    0.89    0.22
   4  -5  -2    1.16    0.18
  -4   5  -2    1.29    0.22
   4   5   2    0.77    0.19
   4   5   2    0.93    0.16
   4   5  -2    0.94    0.15
   4  -5   2    1.33    0.26
  -4   5   2    0.82    0.22
   4  -5   2    1.15    0.27
   4  -5   2    1.10    0.20
  -4  -5  -2    0.97    0.21
   4   5  -2    1.14    0.20
  -4   5   2    1.16    0.21
  -4  -5  -2    0.73    0.21
  -4  -5  -2    1.09    0.22
   4   5  -2    1.20    0.22
   4   5  -2    0.82    0.21
   4  -5   2    1.17    0.13
  -4  -5  -2    0.81    0.20
  -4   5   2    1.20    0.23
  -4   5   2    0.83    0.19
   4  -6  -2   22.50    0.68
   4   6   2   20.49    0.64
  -4   6  -2   20.05    0.82
   4  -6  -2   21.59    0.81
  -4  -6   2   21.04    0.76
  -4   6  -2   21.73    0.82
   4  -6  -2   20.10    0.73
  -4  -6   2   20.58    0.77
   4   6   2   20.92    0.79
  -4   6  -2   21.14    0.75
   4   6   2   19.89    0.74
   4  -6  -2   20.40    0.63
   4  -6   2   22.10    0.82
  -4   6   2   20.73    0.75
   4  -6   2   19.84    0.72
  -4  -6  -2   22.29    0.83
  -4   6   2   19.96    0.77
  -4  -6  -2   19.27    0.75
  -4  -6  -2   22.21    0.74
   4   6  -2   20.76    0.71
   4   6  -2   21.61    0.79
  -4   6   2   22.11    0.75
   4  -6   2   21.02    0.82
  -4  -7   2    0.18    0.21
  -4   7  -2    0.61    0.26
   4   7   2    0.11    0.21
  -4   7  -2    0.35    0.23
  -4  -7   2   -0.07    0.20
  -4   7  -2   -0.05    0.19
   4   7  -2   -0.10    0.19
  -4  -7  -2    0.23    0.23
   4  -7   2    0.15    0.20
   4   7  -2    0.24    0.23
  -4   7   2    0.00    0.19
  -4   7   2   -0.21    0.16
  -4  -7  -2    0.23    0.19
   4   7  -2    0.29    0.19
   4  -7   2   -0.12    0.22
   4   8   2    0.18    0.24
  -4   8  -2    0.77    0.28
  -4   8  -2    1.01    0.28
  -4  -8   2    0.64    0.26
  -4   8   2    0.83    0.28
  -4  -8  -2    0.05    0.23
  -4   8   2    0.00    0.20
  -4  -8  -2    0.10    0.20
   4   9   2    0.85    0.33
  -4  -9   2    0.91    0.31
  -4   9  -2    1.50    0.36
  -4   9  -2    1.14    0.34
  -4   9   2    1.30    0.34
  -4  -9  -2    0.50    0.30
  -4   9   2    0.58    0.29
  -4  10  -2    9.57    0.71
   4  10   2   10.32    0.85
  -4  10  -2    9.71    0.74
  -4  10   2    9.15    0.76
  -4 -10  -2    8.93    0.79
  -4  10   2    8.51    0.74
   4  11   2   -0.39    0.31
  -4  11  -2   -0.74    0.27
  -4 -11   2   -0.32    0.30
  -4  11  -2    0.11    0.33
  -4 -11  -2   -0.01    0.32
  -4  11   2   -0.10    0.31
  -5   0   2   17.90    0.55
  -5   0  -2   17.98    0.54
   5   0  -2   17.46    0.52
   5   0   2   17.82    0.57
  -5   0   2   18.10    0.52
  -5   0  -2   19.08    0.54
   5   0  -2   18.19    0.58
  -5   0   2   17.79    0.50
   5   0  -2   17.30    0.60
   5   0   2   17.35    0.52
   5   0  -2   18.21    0.51
   5   0   2   17.66    0.50
  -5   0   2   18.65    0.46
  -5   0  -2   17.28    0.48
   5  -1  -2   64.59    1.41
  -5  -1   2   65.04    1.26
  -5  -1   2   64.15    1.34
   5   1   2   65.31    1.31
   5  -1  -2   66.73    1.33
  -5   1  -2   63.84    1.26
  -5  -1   2   63.55    1.29
   5   1   2   64.66    1.30
   5  -1  -2   63.70    1.30
   5   1   2   64.87    1.36
  -5  -1   2   65.10    1.35
  -5   1  -2   64.42    1.35
  -5   1  -2   65.81    1.16
   5  -1  -2   66.47    1.44
  -5   1  -2   63.75    1.34
  -5  -1  -2   65.45    1.34
  -5   1   2   65.04    1.27
   5   1  -2   65.07    1.31
  -5  -1  -2   63.86    1.34
   5   1  -2   65.69    1.33
  -5   1   2   63.08    1.28
   5  -1   2   66.17    1.31
  -5   1   2   65.73    1.25
  -5  -1  -2   65.06    1.34
   5  -1   2   65.62    1.42
  -5  -1  -2   63.45    1.28
   5   1  -2   63.36    1.31
  -5   1   2   67.92    1.37
   5  -1   2   62.83    1.28
   5  -2  -2    0.00    0.08
  -5   2  -2   -0.03    0.08
  -5   2  -2    0.05    0.13
   5   2   2    0.00    0.10
  -5  -2   2    0.02    0.11
  -5  -2   2    0.00    0.09
  -5  -2   2    0.10    0.11
   5  -2  -2   -0.10    0.14
   5   2   2    0.05    0.10
  -5  -2   2   -0.06    0.09
   5  -2  -2   -0.14    0.11
   5  -2  -2    0.02    0.12
   5   2   2    0.08    0.09
  -5   2  -2   -0.13    0.11
  -5   2  -2    0.00    0.07
  -5  -2  -2    0.04    0.09
   5   2  -2    0.10    0.09
   5  -2   2    0.10    0.09
  -5  -2  -2    0.05    0.10
  -5   2   2   -0.10    0.12
  -5   2   2    0.01    0.08
   5   2  -2    0.00    0.10
   5  -2   2    0.02    0.14
  -5   2   2    0.07    0.09
  -5  -2  -2   -0.05    0.10
  -5  -2  -2    0.02    0.09
   5   2  -2    0.07    0.09
   5  -2   2   -0.05    0.10
   5  -2   2   -0.02    0.11
   5   2  -2    0.02    0.10
   5   3   2  228.32    4.08
  -5  -3   2  232.64    4.09
   5   3   2  233.13    4.16
  -5  -3   2  226.32    4.15
   5  -3  -2  228.56    4.05
   5  -3  -2  224.44    4.08
   5  -3  -2  233.43    4.33
  -5   3  -2  229.95    3.99
   5  -3  -2  230.91    4.17
  -5   3  -2  230.12    4.17
  -5  -3   2  221.94    4.04
  -5   3  -2  227.87    4.16
  -5   3  -2  229.85    3.98
   5   3   2  234.03    3.94
  -5  -3   2  226.93    4.13
   5   3   2  231.32    4.07
   5   3   2  229.03    4.04
   5  -3   2  225.34    4.03
   5  -3   2  227.07    4.08
  -5   3   2  221.43    4.16
  -5  -3  -2  226.84    4.17
  -5   3   2  228.41    4.03
   5  -3   2  226.09    4.31
   5   3  -2  223.17    4.04
   5   3  -2  225.36    4.09
  -5  -3  -2  224.23    4.10
  -5   3   2  226.67    4.00
  -5  -3  -2  227.63    4.10
   5  -3   2  229.02    4.07
   5   3  -2  226.75    4.03
  -5  -3  -2  233.24    4.03
   5   3  -2  229.50    4.06
  -5  -4   2    2.14    0.26
   5   4   2    2.22    0.26
  -5   4  -2    2.81    0.25
  -5  -4   2    2.46    0.27
   5   4   2    3.02    0.29
  -5  -4   2    2.57    0.29
   5   4   2    2.35    0.24
   5  -4  -2    2.70    0.34
  -5   4  -2    2.14    0.26
   5  -4  -2    2.50    0.24
   5   4   2    2.54    0.20
   5   4   2    3.53    0.32
  -5  -4   2    2.45    0.28
   5  -4  -2    2.67    0.27
  -5   4  -2    2.38    0.24
  -5   4  -2    3.22    0.35
   5  -4  -2    2.62    0.30
   5   4  -2    2.52    0.20
   5   4  -2    1.78    0.25
   5  -4   2    2.26    0.24
   5  -4   2    2.57    0.30
  -5   4   2    2.95    0.26
   5   4  -2    2.82    0.25
  -5  -4  -2    2.14    0.26
  -5  -4  -2    2.53    0.27
  -5  -4  -2    2.26    0.27
  -5   4   2    2.54    0.32
   5  -4   2    2.34    0.34
  -5  -4  -2    2.49    0.29
   5   4  -2    2.35    0.26
   5  -4   2    2.45    0.20
  -5   4   2    2.56    0.26
   5   5   2    1.26    0.25
  -5   5  -2    1.61    0.23
   5  -5  -2    1.28    0.30
  -5  -5   2    1.93    0.29
   5  -5  -2    1.49    0.27
   5  -5  -2    1.92    0.26
   5   5   2    1.88    0.20
   5   5   2    1.46    0.24
  -5   5  -2    1.93    0.31
  -5   5  -2    1.98    0.30
  -5  -5   2    1.63    0.25
   5  -5  -2    1.53    0.21
  -5  -5   2    1.29    0.24
  -5  -5   2    1.55    0.26
   5   5   2    1.97    0.24
   5   5   2    1.85    0.27
   5   5  -2    1.68    0.24
  -5   5   2    1.63    0.24
  -5  -5  -2    2.21    0.29
  -5   5   2    1.54    0.24
   5  -5   2    1.84    0.34
  -5  -5  -2    1.46    0.26
   5   5  -2    2.21    0.29
  -5  -5  -2    1.68    0.25
   5   5  -2    1.75    0.19
   5   5  -2    1.03    0.21
  -5   5   2    1.95    0.31
  -5   5   2    2.11    0.29
   5  -5   2    1.36    0.27
  -5  -5  -2    1.92    0.27
   5   6   2    0.50    0.17
  -5  -6   2    0.34    0.20
   5   6   2   -0.08    0.17
  -5   6  -2    0.29    0.20
   5  -6  -2    0.16    0.15
   5   6   2    0.32    0.19
  -5   6  -2    0.67    0.21
  -5  -6   2    0.45    0.21
   5  -6  -2    0.29    0.23
  -5   6  -2    0.17    0.22
   5  -6  -2    0.05    0.24
  -5  -6   2    0.34    0.20
  -5  -6  -2    0.12    0.20
  -5   6   2    0.34    0.20
  -5   6   2    0.34    0.19
  -5   6   2    0.30    0.22
   5   6  -2    0.22    0.17
  -5  -6  -2    0.06    0.18
   5   6  -2    0.19    0.19
   5  -6   2    0.20    0.25
   5  -6   2    0.43    0.19
   5  -6   2    0.63    0.25
  -5  -6  -2    0.29    0.18
  -5  -7   2   18.94    0.78
  -5  -7   2   17.98    0.81
  -5   7  -2   18.31    0.82
   5   7   2   16.76    0.78
  -5   7  -2   16.45    0.72
  -5   7  -2   18.97    0.86
   5  -7   2   18.78    0.84
  -5  -7  -2   18.72    0.74
  -5  -7  -2   17.64    0.81
  -5   7   2   18.95    0.81
   5  -7   2   18.05    0.73
  -5   7   2   17.58    0.75
   5  -7   2   17.65    0.81
  -5  -8   2    5.10    0.55
  -5   8  -2    7.03    0.58
  -5  -8   2    5.25    0.50
   5   8   2    6.58    0.59
  -5   8  -2    5.68    0.56
  -5   8   2    6.36    0.56
  -5  -8  -2    5.66    0.49
  -5  -8  -2    5.24    0.54
  -5   8   2    5.77    0.54
  -5   9  -2  203.07    4.15
  -5  -9   2  203.39    4.13
   5   9   2  201.40    4.27
  -5  -9   2  198.79    4.27
  -5   9  -2  202.82    4.28
  -5   9   2  202.25    4.18
  -5  -9  -2  194.85    4.27
  -5   9   2  202.68    4.23
  -5 -10   2    2.08    0.46
   5  10   2    1.93    0.46
  -5  10  -2    1.96    0.46
  -5  10  -2    2.45    0.44
  -5  10   2    1.29    0.39
  -5 -10  -2    1.37    0.42
  -5  10   2    1.91    0.41
  -5 -11   2   59.40    1.99
  -5  11  -2   63.95    2.03
  -5  11  -2   62.03    1.93
  -5  11   2   61.30    1.94
  -5  11   2   62.17    1.96
  -5 -11  -2   60.98    2.00
   6   0   2    7.58    0.32
   6   0  -2    7.00    0.34
  -6   0   2    6.97    0.32
   6   0   2    6.51    0.33
   6   0  -2    7.25    0.41
  -6   0   2    6.30    0.27
  -6   0  -2    6.96    0.33
  -6   0  -2    6.16    0.34
  -6   0   2    6.75    0.33
   6   0  -2    7.06    0.32
   6   0  -2    6.76    0.38
   6   0   2    6.80    0.37
  -6   0  -2    7.18    0.31
  -6   0   2    7.19    0.36
  -6   1  -2   14.15    0.45
  -6  -1   2   13.93    0.50
  -6  -1   2   14.01    0.47
  -6   1  -2   14.55    0.50
  -6  -1   2   13.91    0.42
   6  -1  -2   13.80    0.57
   6   1   2   14.45    0.48
   6   1   2   14.17    0.46
  -6   1  -2   13.32    0.50
  -6  -1   2   14.48    0.51
   6  -1  -2   14.36    0.47
   6   1   2   14.36    0.51
  -6   1  -2   14.61    0.34
   6  -1  -2   14.09    0.55
   6  -1  -2   13.82    0.49
  -6  -1  -2   13.15    0.49
  -6   1   2   14.36    0.46
  -6   1   2   14.30    0.43
   6  -1   2   14.55    0.46
  -6   1   2   13.90    0.52
   6  -1   2   13.96    0.55
  -6  -1  -2   12.35    0.46
  -6   1   2   13.97    0.41
  -6  -1  -2   12.93    0.49
   6  -1   2   15.20    0.50
   6   1  -2   13.72    0.48
   6   1  -2   13.37    0.48
   6   1  -2   13.28    0.47
  -6  -1  -2   14.15    0.45
   6   2   2   14.74    0.51
   6  -2  -2   14.71    0.49
  -6   2  -2   13.77    0.54
   6   2   2   14.24    0.50
  -6  -2   2   13.31    0.52
   6  -2  -2   16.09    0.56
   6  -2  -2   14.82    0.62
  -6  -2   2   13.78    0.46
  -6   2  -2   14.04    0.46
   6  -2  -2   13.63    0.52
  -6   2  -2   13.76    0.53
  -6   2  -2   13.96    0.38
  -6  -2   2   12.99    0.51
  -6   2   2   15.18    0.49
   6   2  -2   14.39    0.47
  -6  -2  -2   14.83    0.49
  -6  -2  -2   15.07    0.52
   6   2  -2   14.74    0.51
   6  -2   2   13.63    0.59
  -6   2   2   13.82    0.43
   6  -2   2   13.59    0.50
   6   2  -2   12.45    0.48
  -6  -2  -2   14.99    0.53
   6  -2   2   14.28    0.47
  -6  -2  -2   13.88    0.52
   6  -2   2   13.65    0.51
  -6   2   2   14.96    0.56
  -6   3  -2   68.77    1.43
   6   3   2   69.42    1.48
   6   3   2   69.30    1.48
   6  -3  -2   67.72    1.46
  -6  -3   2   68.74    1.47
  -6   3  -2   69.41    1.56
  -6   3  -2   66.78    1.34
  -6  -3   2   69.40    1.48
   6   3   2   67.02    1.47
   6  -3  -2   68.74    1.65
  -6   3  -2   68.14    1.57
   6  -3  -2   67.99    1.50
   6  -3  -2   69.24    1.52
  -6  -3   2   66.98    1.50
  -6  -3   2   64.85    1.52
  -6  -3  -2   68.21    1.51
  -6  -3  -2   68.41    1.52
   6  -3   2   68.89    1.44
   6   3  -2   69.74    1.40
   6  -3   2   70.46    1.44
   6   3  -2   66.24    1.46
  -6   3   2   69.01    1.44
  -6   3   2   69.69    1.41
   6  -3   2   69.10    1.51
  -6   3   2   67.03    1.56
   6   3  -2   68.01    1.49
   6   3  -2   68.74    1.42
   6  -3   2   67.49    1.64
  -6  -3  -2   67.19    1.45
  -6  -3  -2   67.62    1.51
   6  -4  -2   24.60    0.82
  -6  -4   2   26.28    0.80
  -6  -4   2   25.41    0.78
  -6  -4   2   25.17    0.82
   6  -4  -2   23.91    0.73
   6  -4  -2   24.91    0.76
  -6   4  -2   27.45    0.71
  -6   4  -2   26.74    0.76
   6   4   2   24.63    0.77
   6   4   2   25.86    0.63
  -6   4  -2   26.11    0.87
   6   4   2   25.24    0.74
  -6  -4   2   24.38    0.79
   6  -4  -2   26.73    0.93
   6   4   2   25.67    0.79
   6  -4   2   25.86    0.93
   6   4  -2   26.44    0.78
  -6   4   2   26.24    0.74
  -6  -4  -2   25.41    0.77
   6  -4   2   27.90    0.85
  -6  -4  -2   25.15    0.79
   6  -4   2   27.26    0.68
  -6   4   2   25.30    0.75
  -6  -4  -2   25.79    0.82
  -6  -4  -2   24.03    0.80
   6  -4   2   25.97    0.76
   6   4  -2   25.34    0.66
  -6   4   2   23.65    0.85
   6   4  -2   25.03    0.72
   6   4  -2   25.89    0.80
  -6   5  -2    7.20    0.50
  -6   5  -2    6.49    0.38
   6  -5  -2    6.91    0.38
   6  -5  -2    6.44    0.47
   6   5   2    6.94    0.43
  -6  -5   2    6.74    0.45
  -6  -5   2    6.96    0.45
   6  -5  -2    5.33    0.49
  -6  -5   2    6.94    0.44
   6   5   2    6.68    0.38
  -6   5  -2    6.44    0.46
   6   5   2    6.64    0.44
   6  -5  -2    6.98    0.42
  -6   5   2    6.83    0.45
   6   5  -2    7.20    0.45
  -6   5   2    6.95    0.49
  -6  -5  -2    6.29    0.43
  -6   5   2    7.12    0.42
  -6   5   2    7.44    0.42
   6   5  -2    6.82    0.38
  -6  -5  -2    6.34    0.44
  -6  -5  -2    6.41    0.44
   6  -5   2    6.02    0.52
   6  -5   2    7.12    0.48
  -6  -6   2    0.12    0.20
   6  -6  -2    0.20    0.27
  -6   6  -2    0.20    0.23
   6   6   2    0.02    0.17
   6   6   2    0.09    0.19
  -6  -6   2    0.30    0.20
  -6   6  -2    0.22    0.19
   6   6   2    0.14    0.16
  -6   6  -2    0.13    0.22
  -6  -6   2    0.40    0.22
   6   6  -2    0.19    0.19
  -6  -6  -2    0.20    0.21
  -6   6   2    0.78    0.26
   6  -6   2    0.28    0.19
  -6  -6  -2    0.43    0.20
  -6   6   2    0.19    0.18
   6   6  -2    0.49    0.18
   6  -6   2    0.22    0.23
   6  -6   2    0.32    0.28
  -6  -6  -2    0.18    0.19
  -6  -7   2    9.43    0.59
   6   7   2    9.50    0.61
  -6  -7   2   10.56    0.63
  -6   7  -2    8.41    0.53
  -6   7  -2    8.75    0.62
  -6   7  -2    8.96    0.62
   6  -7   2    8.79    0.61
   6  -7   2    9.65    0.55
   6  -7   2    9.38    0.66
  -6   7   2   10.85    0.64
  -6  -7  -2    8.47    0.54
  -6   7   2    9.08    0.55
  -6  -7  -2    9.31    0.61
  -6  -8   2   14.36    0.78
   6   8   2   14.66    0.80
  -6   8  -2   14.32    0.80
  -6  -8   2   13.94    0.74
  -6   8  -2   14.24    0.72
  -6   8   2   14.42    0.78
   6  -8   2   14.05    0.81
  -6   8   2   14.72    0.74
  -6  -8  -2   13.63    0.78
  -6  -8  -2   14.24    0.71
  -6  -9   2    0.68    0.30
  -6   9  -2    0.10    0.29
  -6   9  -2    0.53    0.30
  -6  -9   2    0.54    0.31
   6   9   2    0.46    0.32
  -6  -9  -2    1.07    0.36
  -6   9   2    1.01    0.35
  -6   9   2    1.08    0.34
  -6 -10   2    3.44    0.53
  -6 -10   2    3.59    0.49
  -6  10  -2    3.06    0.49
  -6  10  -2    3.17    0.53
  -6  10   2    3.72    0.55
  -6 -10  -2    3.81    0.58
  -6  10   2    2.49    0.47
  -6 -11   2    0.73    0.40
  -6  11  -2    0.67    0.37
  -6  11  -2    1.01    0.43
  -6  11   2    1.03    0.43
  -6  11   2    0.90    0.40
  -6 -11  -2    0.07    0.34
  -7   0   2    1.30    0.22
  -7   0   2    0.85    0.16
   7   0   2    0.88    0.16
   7   0  -2    0.64    0.15
   7   0   2    1.00    0.19
  -7   0  -2    0.86    0.19
  -7   0   2    0.91    0.15
  -7   0  -2    0.57    0.14
   7   0   2    1.06    0.22
  -7   0   2    0.81    0.17
   7   0  -2    0.79    0.21
  -7   0  -2    0.75    0.16
   7   0  -2    0.73    0.18
   7   0  -2    0.42    0.20
  -7   0  -2    0.91    0.11
  -7   1  -2   84.69    1.65
  -7   1  -2   85.64    1.49
  -7  -1   2   84.72    1.76
   7   1   2   83.41    1.70
  -7  -1   2   84.50    1.68
  -7  -1   2   85.63    1.64
  -7   1  -2   83.59    1.73
   7  -1  -2   82.32    1.83
   7   1   2   84.93    1.79
   7  -1  -2   82.63    1.69
   7  -1  -2   85.81    1.87
   7   1   2   81.70    1.67
   7  -1  -2   84.22    1.72
  -7   1  -2   83.39    1.76
  -7  -1   2   80.51    1.74
  -7  -1  -2   83.93    1.66
   7   1  -2   83.71    1.70
  -7  -1  -2   82.55    1.72
  -7   1   2   82.53    1.59
  -7  -1  -2   80.48    1.73
  -7   1   2   83.68    1.65
   7  -1   2   80.40    1.83
   7   1  -2   84.79    1.75
   7  -1   2   81.24    1.66
  -7  -1  -2   81.94    1.74
   7   1  -2   84.52    1.71
   7  -1   2   80.53    1.70
  -7   1   2   82.31    1.67
  -7   1   2   81.79    1.76
   7  -2  -2    2.56    0.30
  -7  -2   2    2.09    0.26
  -7   2  -2    1.77    0.20
   7   2   2    2.00    0.22
  -7   2  -2    1.59    0.24
   7  -2  -2    2.13    0.23
   7  -2  -2    2.27    0.32
  -7   2  -2    2.15    0.16
  -7  -2   2    1.76    0.19
  -7  -2   2    2.35    0.27
   7   2   2    1.60    0.22
  -7   2  -2    2.60    0.29
  -7  -2   2    2.08    0.24
   7   2   2    1.84    0.23
   7  -2  -2    1.59    0.23
   7   2  -2    2.60    0.25
  -7   2   2    1.76    0.21
  -7   2   2    1.99    0.19
  -7  -2  -2    1.82    0.24
   7   2  -2    1.95    0.23
  -7  -2  -2    2.00    0.23
  -7   2   2    1.83    0.23
   7  -2   2    1.56    0.29
   7  -2   2    1.90    0.22
  -7   2   2    2.28    0.29
  -7  -2  -2    1.71    0.22
   7  -2   2    1.98    0.24
   7  -2   2    2.41    0.27
  -7  -2  -2    2.28    0.27
   7   2  -2    1.59    0.22
   7  -3  -2   18.52    0.68
   7   3   2   18.98    0.65
   7  -3  -2   18.77    0.66
   7  -3  -2   18.08    0.77
  -7   3  -2   19.17    0.52
   7  -3  -2   18.17    0.63
   7   3   2   19.39    0.64
  -7  -3   2   19.31    0.69
  -7   3  -2   18.75    0.60
  -7  -3   2   19.15    0.62
   7   3   2   19.13    0.63
  -7  -3   2   17.94    0.63
  -7   3  -2   19.22    0.71
  -7   3  -2   18.33    0.70
  -7  -3   2   17.86    0.66
  -7  -3  -2   18.05    0.66
   7  -3   2   18.04    0.61
   7   3  -2   19.79    0.59
  -7   3   2   18.09    0.71
   7  -3   2   18.47    0.78
   7   3  -2   18.84    0.65
  -7  -3  -2   18.98    0.67
  -7  -3  -2   18.68    0.63
  -7   3   2   19.29    0.62
   7   3  -2   19.39    0.65
   7  -3   2   18.96    0.68
   7   3  -2   19.06    0.58
  -7  -3  -2   18.67    0.65
  -7   3   2   18.79    0.57
   7  -3   2   19.28    0.62
  -7  -4   2    1.94    0.29
   7   4   2    2.37    0.26
   7   4   2    3.25    0.32
  -7   4  -2    2.18    0.32
   7   4   2    2.17    0.27
  -7   4  -2    2.64    0.24
  -7  -4   2    2.84    0.32
  -7   4  -2    2.15    0.30
   7  -4  -2    2.03    0.36
  -7  -4   2    2.98    0.31
   7  -4  -2    2.62    0.28
   7  -4  -2    2.47    0.32
  -7  -4   2    2.71    0.29
   7  -4  -2    2.16    0.26
  -7   4   2    2.42    0.25
  -7  -4  -2    2.06    0.26
   7  -4   2    3.16    0.42
   7   4  -2    2.47    0.29
  -7  -4  -2    2.83    0.32
   7   4  -2    2.73    0.24
  -7   4   2    2.56    0.34
  -7  -4  -2    2.31    0.30
   7  -4   2    2.88    0.34
   7   4  -2    2.02    0.26
  -7   4   2    2.20    0.26
   7  -4   2    2.83    0.26
   7   4  -2    2.93    0.27
  -7  -4  -2    2.06    0.28
   7   5   2   21.42    0.79
  -7  -5   2   23.31    0.85
   7   5   2   25.33    0.76
  -7   5  -2   22.76    0.89
   7  -5  -2   26.43    0.77
  -7  -5   2   23.26    0.81
   7  -5  -2   23.92    0.97
   7  -5  -2   24.20    0.87
  -7   5  -2   23.13    0.72
  -7  -5   2   24.06    0.83
  -7   5  -2   24.29    0.88
  -7  -5  -2   22.66    0.84
  -7  -5  -2   23.58    0.84
  -7   5   2   23.84    0.92
   7  -5   2   22.61    0.85
   7  -5   2   22.49    0.96
   7   5  -2   23.53    0.73
  -7   5   2   25.18    0.78
   7   5  -2   22.73    0.82
  -7  -5  -2   24.79    0.83
  -7   6  -2    2.37    0.37
   7  -6  -2    2.75    0.44
  -7  -6   2    2.03    0.33
  -7   6  -2    2.38    0.38
  -7  -6   2    2.44    0.34
  -7   6  -2    2.07    0.29
   7  -6   2    1.92    0.35
   7  -6   2    2.08    0.41
  -7   6   2    2.99    0.39
  -7   6   2    2.56    0.31
  -7  -6  -2    2.32    0.35
  -7  -6  -2    2.17    0.33
  -7  -7   2    8.20    0.58
  -7   7  -2    8.13    0.60
  -7  -7   2    9.77    0.60
   7  -7  -2    8.96    0.68
  -7   7  -2    8.71    0.53
  -7  -7  -2    8.14    0.59
  -7   7   2    8.57    0.54
   7  -7   2    9.75    0.56
   7  -7   2    8.63    0.67
  -7   7   2    9.74    0.64
  -7  -7  -2    7.65    0.54
  -7  -8   2    2.78    0.44
  -7   8  -2    3.39    0.48
  -7  -8   2    2.55    0.40
  -7   8  -2    3.54    0.42
  -7  -8  -2    4.36    0.48
  -7   8   2    3.98    0.45
  -7  -8  -2    3.27    0.46
   7  -8   2    3.35    0.49
  -7   8   2    3.79    0.48
  -7   9  -2   29.26    1.11
  -7  -9   2   29.76    1.15
  -7  -9   2   29.30    1.19
  -7   9  -2   25.68    1.18
  -7  -9  -2   29.11    1.21
  -7   9   2   30.44    1.15
  -7  -9  -2   29.82    1.10
  -7   9   2   29.31    1.21
  -7 -10   2    1.77    0.41
  -7 -10   2    2.91    0.53
  -7  10  -2    1.53    0.44
  -7  10   2    2.15    0.44
  -7 -10  -2    1.23    0.41
  -7  10   2    1.89    0.45
  -7 -11   2    6.60    0.75
  -7  11  -2    7.12    0.79
  -7  11   2    6.76    0.77
  -7  11   2    5.21    0.65
   8   0  -2   27.54    0.81
   8   0   2   28.67    0.77
  -8   0   2   28.56    0.70
  -8   0  -2   28.38    0.79
  -8   0  -2   28.16    0.61
   8   0  -2   27.31    0.91
  -8   0   2   28.78    0.78
   8   0   2   28.55    0.81
  -8   0   2   26.24    0.80
   8   0  -2   28.16    0.88
  -8   0  -2   27.63    0.75
  -8   0  -2   26.13    0.82
  -8   0   2   27.43    0.71
   8   0   2   27.33    0.87
  -8   0   2   26.28    0.83
   8   0  -2   26.84    0.77
   8  -1  -2   11.22    0.60
  -8  -1   2   11.57    0.52
   8  -1  -2   12.67    0.53
  -8  -1   2   13.51    0.56
  -8   1  -2   12.10    0.51
  -8   1  -2   13.98    0.49
   8   1   2   12.04    0.48
   8   1   2   12.23    0.52
   8  -1  -2   12.64    0.60
   8   1   2   11.48    0.53
  -8  -1   2   13.22    0.50
  -8   1  -2   11.48    0.53
  -8   1  -2   12.08    0.33
   8  -1  -2   12.05    0.49
  -8  -1   2   12.42    0.44
  -8  -1  -2   11.86    0.52
  -8   1   2   12.67    0.46
   8   1  -2   12.17    0.51
  -8  -1  -2   12.01    0.48
   8  -1   2   11.19    0.50
  -8   1   2   11.75    0.54
   8   1  -2   11.79    0.53
   8  -1   2   11.88    0.47
   8   1  -2   12.47    0.50
  -8  -1  -2   11.34    0.52
  -8   1   2   12.41    0.48
  -8   1   2   12.11    0.41
  -8  -1  -2   12.18    0.48
   8  -1   2   11.47    0.58
  -8   2  -2   -0.16    0.11
   8   2   2   -0.12    0.11
  -8  -2   2    0.07    0.15
   8  -2  -2    0.14    0.13
  -8   2  -2   -0.22    0.16
   8   2   2    0.09    0.15
  -8  -2   2   -0.07    0.11
   8  -2  -2   -0.28    0.22
  -8  -2   2   -0.05    0.16
   8  -2  -2    0.00    0.16
  -8   2  -2    0.30    0.18
   8  -2  -2   -0.04    0.18
  -8  -2   2   -0.15    0.11
   8   2   2    0.07    0.15
  -8   2  -2    0.01    0.08
  -8   2   2    0.07    0.15
   8   2  -2    0.05    0.13
  -8   2   2    0.13    0.13
  -8   2   2   -0.20    0.15
   8   2  -2    0.11    0.15
  -8  -2  -2    0.15    0.16
  -8  -2  -2   -0.01    0.14
  -8   2   2    0.18    0.11
   8  -2   2   -0.27    0.21
   8  -2   2   -0.04    0.16
   8  -2   2   -0.08    0.15
  -8  -2  -2   -0.10    0.12
  -8  -2  -2    0.03    0.12
   8   2  -2    0.13    0.16
   8  -2   2    0.07    0.12
  -8  -3   2   10.19    0.49
   8  -3  -2   10.51    0.64
  -8  -3   2    9.68    0.51
  -8   3  -2   11.28    0.56
   8  -3  -2    9.68    0.51
  -8  -3   2   10.74    0.54
   8  -3  -2   10.68    0.48
   8   3   2   10.48    0.49
  -8  -3   2   10.25    0.45
   8   3   2   11.02    0.51
  -8   3  -2   10.26    0.37
  -8   3  -2    9.81    0.54
  -8  -3  -2    9.27    0.51
   8   3  -2   11.33    0.51
   8  -3   2   10.06    0.53
  -8   3   2   10.11    0.56
   8  -3   2   10.48    0.64
  -8  -3  -2    9.37    0.46
   8  -3   2   10.11    0.49
  -8  -3  -2    9.88    0.51
  -8   3   2   10.42    0.47
  -8  -3  -2   10.57    0.50
   8   3  -2   10.07    0.45
   8   3  -2   10.80    0.51
  -8   3   2   11.91    0.44
   8  -4  -2    7.89    0.44
  -8  -4   2    8.24    0.46
   8   4   2    7.54    0.43
   8  -4  -2    7.98    0.51
   8   4   2    9.09    0.49
  -8   4  -2    9.47    0.39
   8  -4  -2    8.58    0.47
  -8  -4   2    6.96    0.47
   8  -4  -2    7.84    0.61
  -8   4  -2    7.14    0.51
  -8   4  -2    7.97    0.50
  -8  -4   2    7.67    0.44
   8  -4   2    8.99    0.64
  -8  -4  -2    7.49    0.46
  -8  -4  -2    8.29    0.49
  -8   4   2    7.95    0.44
  -8   4   2    7.71    0.53
  -8  -4  -2    7.20    0.47
   8  -4   2    7.86    0.42
   8   4  -2    8.21    0.40
  -8   4   2    8.21    0.41
   8  -4   2    8.11    0.51
   8   4  -2    8.47    0.41
   8   4  -2    7.53    0.46
  -8   5  -2    0.56    0.18
  -8  -5   2    0.28    0.22
  -8   5  -2    0.34    0.22
  -8  -5   2    0.80    0.23
   8   5   2    0.57    0.20
  -8   5  -2    0.22    0.23
  -8  -5   2    0.47    0.20
   8   5   2    0.57    0.22
   8  -5  -2    0.85    0.33
   8  -5   2    0.55    0.32
  -8  -5  -2    0.64    0.23
  -8  -5  -2    0.62    0.22
  -8   5   2    0.67    0.20
   8  -5   2    0.44    0.24
   8   5  -2    0.34    0.17
  -8  -5  -2    0.46    0.23
   8  -6  -2    3.58    0.49
  -8   6  -2    5.00    0.55
  -8   6  -2    3.68    0.46
  -8  -6   2    3.43    0.42
  -8  -6   2    3.40    0.39
  -8   6   2    3.10    0.41
  -8   6   2    4.75    0.42
   8  -6   2    3.75    0.51
  -8  -6  -2    3.87    0.44
  -8  -6  -2    4.25    0.43
   8  -6   2    4.11    0.47
  -8  -7   2    1.00    0.30
  -8  -7   2    1.16    0.30
   8  -7  -2    0.96    0.37
  -8   7  -2    1.30    0.34
  -8  -7  -2    1.05    0.29
   8  -7   2    1.23    0.39
  -8   7   2    1.20    0.29
  -8   7   2    1.10    0.32
  -8  -7  -2    0.86    0.29
  -8  -8   2    0.94    0.33
  -8  -8   2    1.24    0.34
  -8   8  -2    1.34    0.38
  -8  -8  -2    1.23    0.35
  -8   8   2    0.50    0.27
  -8  -8  -2    1.11    0.32
   8  -8   2    1.45    0.42
  -8   8   2    0.86    0.33
  -8  -9   2    7.26    0.68
  -8   9  -2    7.89    0.75
  -8  -9   2    6.77    0.64
  -8  -9  -2    5.31    0.54
  -8   9   2    7.06    0.64
  -8  -9  -2    6.58    0.68
   8  -9   2    6.66    0.70
  -8   9   2    6.51    0.66
  -8  10  -2    5.26    0.66
  -8 -10   2    5.10    0.64
  -8 -10   2    5.10    0.61
  -8  10   2    5.45    0.67
  -8 -10  -2    5.27    0.64
  -9   0   2    7.60    0.43
  -9   0   2    7.07    0.40
   9   0  -2    7.67    0.44
  -9   0  -2    6.82    0.27
  -9   0   2    7.49    0.34
   9   0   2    6.95    0.48
  -9   0  -2    7.04    0.46
  -9   0   2    7.28    0.37
   9   0  -2    6.76    0.51
  -9   0   2    7.37    0.46
   9   0  -2    6.52    0.50
   9   0  -2    7.10    0.41
  -9   0  -2    7.19    0.41
   9   0   2    7.63    0.45
  -9  -1   2  178.48    3.25
   9  -1  -2  168.83    3.51
  -9  -1   2  176.14    3.36
   9  -1  -2  170.24    3.51
   9  -1  -2  172.70    3.30
   9  -1  -2  175.44    3.27
   9   1   2  174.90    3.29
  -9   1  -2  179.15    3.35
  -9  -1   2  176.93    3.23
   9   1   2  171.09    3.43
  -9  -1   2  175.13    3.36
  -9   1  -2  167.12    3.35
  -9   1   2  175.26    3.12
   9  -1   2  172.04    3.29
   9   1  -2  171.50    3.27
  -9   1   2  174.98    3.38
   9   1  -2  173.76    3.42
  -9   1   2  173.32    3.22
   9  -1   2  174.50    3.53
  -9  -1  -2  173.16    3.32
  -9  -1  -2  168.51    3.35
  -9  -1  -2  169.38    3.34
   9   1  -2  174.54    3.28
   9  -1   2  171.34    3.45
  -9   1   2  175.88    3.24
   9   2   2    0.02    0.18
   9   2   2   -0.01    0.16
   9  -2  -2    0.02    0.21
   9  -2  -2   -0.11    0.13
   9  -2  -2   -0.12    0.17
  -9   2  -2   -0.03    0.18
  -9  -2   2   -0.13    0.17
  -9  -2   2   -0.03    0.13
  -9  -2   2    0.10    0.17
   9  -2  -2   -0.03    0.27
  -9   2  -2   -0.19    0.17
  -9  -2   2    0.13    0.15
  -9  -2  -2    0.10    0.18
  -9   2   2    0.17    0.12
  -9   2   2   -0.07    0.15
   9  -2   2   -0.06    0.17
   9   2  -2   -0.14    0.17
   9   2  -2    0.01    0.17
  -9  -2  -2    0.17    0.15
   9  -2   2   -0.10    0.19
  -9   2   2    0.20    0.15
  -9   2   2    0.10    0.20
   9   2  -2   -0.03    0.14
  -9  -2  -2    0.04    0.16
   9  -2   2    0.10    0.24
   9   3   2   28.51    0.90
  -9  -3   2   30.71    0.97
  -9   3  -2   30.82    1.01
  -9  -3   2   30.90    0.92
   9  -3  -2   30.32    0.97
   9  -3  -2   29.61    1.09
   9   3   2   30.20    0.93
   9  -3  -2   30.91    0.97
   9  -3  -2   30.55    0.91
  -9  -3   2   29.24    0.86
  -9   3  -2   32.77    1.00
  -9  -3  -2   28.88    0.90
   9  -3   2   30.38    0.97
  -9  -3  -2   30.51    0.97
   9  -3   2   29.84    1.10
  -9  -3  -2   30.22    0.95
   9   3  -2   30.38    0.88
  -9   3   2   27.64    0.86
   9   3  -2   30.20    0.92
  -9   3   2   29.53    0.79
   9  -3   2   29.86    0.92
  -9   3   2   29.54    1.01
   9  -4  -2   15.39    0.82
   9   4   2   17.16    0.65
  -9  -4   2   14.46    0.61
  -9  -4   2   15.26    0.70
  -9  -4   2   15.40    0.65
  -9   4  -2   17.08    0.73
   9   4   2   17.00    0.70
   9  -4  -2   16.43    0.67
  -9   4  -2   15.55    0.74
  -9  -4  -2   16.17    0.71
  -9   4   2   16.03    0.58
  -9  -4  -2   16.98    0.71
   9  -4   2   15.96    0.84
  -9  -4  -2   15.51    0.66
   9  -4   2   14.97    0.70
  -9  -5   2    1.89    0.30
  -9   5  -2    2.42    0.40
   9  -5  -2    1.92    0.43
  -9  -5   2    2.35    0.35
   9   5   2    2.43    0.31
  -9   5  -2    2.14    0.35
   9  -5   2    2.48    0.47
  -9  -5  -2    1.79    0.31
  -9  -5  -2    2.37    0.34
  -9   5   2    2.74    0.32
   9  -5   2    2.07    0.36
   9  -6  -2    0.50    0.35
  -9  -6   2    0.13    0.22
  -9  -6   2    0.16    0.24
  -9   6  -2    0.17    0.25
   9  -6   2    0.28    0.32
  -9  -6  -2    0.44    0.24
  -9  -6  -2    0.05    0.21
  -9   6   2    0.58    0.26
  -9   6   2    0.84    0.24
  -9  -7   2   53.43    1.52
   9  -7  -2   48.97    1.64
  -9  -7   2   49.23    1.50
  -9   7  -2   53.00    1.61
  -9   7   2   46.61    1.52
  -9  -7  -2   48.79    1.50
  -9  -7  -2   50.06    1.47
   9  -7   2   49.87    1.65
  -9  -8   2    7.13    0.65
   9  -8  -2    7.76    0.75
  -9  -8   2    8.24    0.69
  -9   8  -2    5.82    0.62
  -9  -8  -2    7.77    0.64
  -9  -8  -2    7.72    0.67
  -9   8   2    8.33    0.72
   9  -8   2    6.73    0.71
  -9  -9   2   66.15    1.95
  -9  -9   2   72.76    2.05
  -9   9  -2   68.28    2.09
   9  -9   2   71.41    2.14
  -9  -9  -2   68.81    2.04
  -9  -9  -2   69.28    1.91
  -9   9   2   68.15    2.06
  -9 -10   2    1.95    0.45
  -9 -10   2    2.61    0.52
  -9  10  -2    1.11    0.45
  -9  10   2    1.64    0.47
  -9 -10  -2    1.98    0.49
  10   0  -2    0.86    0.21
 -10   0   2    0.76    0.19
 -10   0   2    1.15    0.27
  10   0  -2    1.11    0.32
 -10   0   2    1.32    0.23
  10   0   2    0.89    0.26
  10   0   2    1.40    0.32
 -10   0  -2    1.08    0.26
 -10   0   2    0.84    0.22
  10   0  -2    1.18    0.25
 -10   0   2    1.19    0.18
  10   0  -2    1.03    0.30
 -10   0  -2    1.07    0.23
 -10  -1   2    1.66    0.27
 -10  -1   2    1.82    0.26
  10  -1  -2    1.52    0.33
  10   1   2    1.25    0.28
 -10  -1   2    1.73    0.24
 -10   1  -2    1.06    0.24
 -10   1  -2    1.40    0.28
  10  -1  -2    1.66    0.36
  10  -1  -2    1.31    0.24
 -10  -1   2    2.07    0.33
  10   1   2    1.52    0.28
  10  -1  -2    1.85    0.30
 -10   1   2    1.64    0.24
  10   1  -2    1.28    0.33
  10   1  -2    1.20    0.26
  10  -1   2    1.17    0.32
  10   1  -2    1.76    0.33
 -10   1   2    1.74    0.25
  10   1  -2    1.33    0.24
 -10  -1  -2    1.23    0.27
  10  -1   2    1.76    0.32
 -10  -1  -2    1.68    0.29
 -10  -1  -2    1.18    0.23
  10  -1   2    1.36    0.26
 -10   1   2    2.06    0.33
 -10   1   2    1.73    0.20
 -10  -2   2    6.02    0.45
  10   2   2    5.42    0.46
  10  -2  -2    3.46    0.47
 -10   2  -2    6.39    0.49
  10  -2  -2    5.18    0.46
 -10  -2   2    5.34    0.35
  10  -2  -2    5.21    0.50
 -10  -2   2    5.27    0.42
 -10   2  -2    5.01    0.46
  10   2   2    5.76    0.45
  10   2  -2    5.30    0.44
  10  -2   2    5.68    0.48
  10  -2   2    6.16    0.49
 -10   2   2    5.24    0.40
 -10  -2  -2    4.58    0.39
 -10  -2  -2    4.90    0.43
 -10  -2  -2    4.91    0.46
  10  -2   2    5.47    0.54
  10   2  -2    5.57    0.41
  10  -3  -2    1.36    0.30
 -10   3  -2    1.34    0.30
 -10  -3   2    1.23    0.23
  10   3   2    0.87    0.25
  10   3   2    1.86    0.30
 -10  -3   2    1.45    0.29
  10  -3  -2    1.35    0.36
 -10   3  -2    1.32    0.30
  10   3  -2    1.90    0.29
  10  -3   2    2.31    0.34
 -10  -3  -2    1.49    0.29
 -10  -3  -2    1.32    0.25
  10  -3   2    1.56    0.39
  10  -3   2    1.91    0.33
 -10  -3  -2    1.51    0.30
  10  -4  -2    0.29    0.32
 -10  -4   2   -0.23    0.17
 -10   4  -2    0.22    0.25
  10   4   2    0.15    0.20
 -10  -4   2    0.24    0.18
  10  -4  -2    0.12    0.21
 -10   4  -2    0.45    0.23
 -10  -4  -2   -0.05    0.19
 -10  -4  -2    0.28    0.20
  10  -4   2   -0.06    0.29
  10  -4   2   -0.04    0.22
 -10   5  -2    2.42    0.43
 -10   5  -2    3.15    0.42
  10  -5  -2    2.77    0.48
 -10  -5   2    2.78    0.39
 -10  -5   2    2.20    0.33
 -10  -5  -2    2.99    0.38
 -10  -5  -2    3.23    0.41
  10  -5   2    2.42    0.39
  10  -5   2    2.80    0.49
 -10  -6   2    1.82    0.33
 -10  -6   2    2.00    0.38
  10  -6  -2    1.08    0.40
 -10   6  -2    1.42    0.37
 -10  -6  -2    2.22    0.37
  10  -6   2    2.74    0.50
 -10   6   2    1.91    0.38
 -10  -6  -2    0.99    0.29
 -10  -7   2    2.12    0.39
 -10   7  -2    1.72    0.39
 -10  -7   2    2.70    0.42
  10  -7  -2    2.63    0.50
 -10  -7  -2    2.45    0.41
  10  -7   2    1.73    0.45
 -10   7   2    2.88    0.46
 -10  -7  -2    1.60    0.36
 -10  -8   2    1.07    0.36
 -10   8  -2    2.12    0.45
  10  -8  -2    3.00    0.52
 -10  -8   2    1.97    0.41
 -10  -8  -2    1.97    0.38
 -10   8   2    3.25    0.52
 -10  -8  -2    3.22    0.50
  10  -8   2    1.64    0.45
 -10  -9   2    3.55    0.51
 -10  -9   2    4.64    0.58
 -10   9  -2    3.89    0.59
  10  -9   2    3.19    0.57
 -10   9   2    3.18    0.53
 -10  -9  -2    3.48    0.49
 -10  -9  -2    4.33    0.58
 -10 -10   2    2.69    0.50
 -10 -10   2    2.74    0.54
 -10 -10  -2    2.36    0.51
  11   0  -2  216.86    4.37
 -11   0  -2  217.67    4.16
  11   0  -2  217.90    4.45
  11   0   2  220.36    4.14
  11   0   2  214.74    4.37
 -11   0  -2  220.96    4.23
 -11   0   2  221.19    4.20
 -11   1  -2  197.64    3.74
  11  -1  -2  187.26    3.94
  11   1   2  191.66    3.69
 -11  -1   2  186.68    3.75
  11  -1  -2  194.47    3.98
  11   1   2  191.79    3.88
 -11   1  -2  185.30    3.77
 -11  -1  -2  189.42    3.70
  11  -1   2  190.80    3.91
  11   1  -2  189.93    4.00
  11  -1   2  194.08    3.99
  11  -1   2  189.73    3.70
  11   1  -2  196.77    3.88
 -11  -1  -2  191.98    3.78
  11  -2  -2   -0.26    0.23
 -11   2  -2    0.24    0.22
 -11   2  -2   -0.15    0.21
 -11  -2   2    0.20    0.21
  11  -2  -2    0.11    0.31
  11   2   2   -0.15    0.21
  11   2   2    0.16    0.22
 -11  -2  -2   -0.19    0.17
 -11  -2  -2   -0.01    0.16
  11  -2   2    0.25    0.25
  11  -2   2   -0.01    0.21
  11  -2   2   -0.14    0.29
 -11  -2  -2   -0.12    0.20
  11   2  -2    0.24    0.24
 -11   3  -2   11.23    0.63
  11  -3  -2   10.94    0.74
  11  -3  -2    9.71    0.62
 -11   3  -2    9.42    0.62
 -11  -3   2    9.12    0.58
  11   3   2   10.18    0.59
 -11  -3  -2    9.80    0.59
  11  -3   2   10.03    0.74
  11   3  -2   10.70    0.58
  11  -3   2   10.12    0.61
 -11  -3  -2   10.02    0.54
 -11  -4   2    2.24    0.37
 -11   4  -2    1.87    0.35
  11  -4  -2    1.98    0.34
  11  -4  -2    1.43    0.42
  11   4   2    2.02    0.33
 -11  -4  -2    2.11    0.35
 -11  -4  -2    2.34    0.34
  11  -4   2    1.39    0.40
  11  -4   2    1.91    0.35
  11  -5  -2    0.24    0.34
 -11   5  -2    0.56    0.28
 -11  -5   2    0.39    0.25
 -11  -5  -2    0.19    0.22
 -11  -5  -2    0.47    0.26
  11  -5   2    0.26    0.36
  11  -6  -2    7.87    0.75
 -11  -6   2    7.37    0.64
 -11   6  -2    8.60    0.65
 -11  -6  -2    9.38    0.62
 -11  -6  -2    9.76    0.64
 -11   6   2    7.66    0.65
  11  -6   2    8.01    0.75
 -11  -7   2   61.80    1.80
  11  -7  -2   63.46    1.99
 -11   7  -2   63.19    1.89
 -11  -7  -2   59.76    1.75
 -11  -7  -2   64.11    1.80
  11  -7   2   58.34    1.94
 -11   7   2   61.27    1.86
  11  -8  -2    5.30    0.68
 -11   8  -2    4.21    0.59
 -11  -8   2    4.27    0.54
 -11  -8  -2    4.92    0.57
  11  -8   2    4.10    0.63
 -11  -8  -2    3.92    0.54
 -11   8   2    4.70    0.62
 -11  -9   2   51.70    1.68
 -11   9  -2   46.56    1.75
 -11   9   2   46.01    1.72
  11  -9   2   49.47    1.82
 -11  -9  -2   51.92    1.72
 -11  -9  -2   49.60    1.62
  12   0   2   88.98    2.23
 -12   0  -2   86.60    2.12
  12   0   2   87.74    2.07
 -12   0  -2   91.81    2.03
  12   0   2   90.17    2.23
  12   0  -2   93.80    2.25
  12   0  -2   86.68    2.26
  12  -1  -2    0.49    0.34
  12   1   2    0.79    0.28
  12   1   2    1.00    0.32
 -12  -1   2    0.70    0.26
 -12   1  -2    0.94    0.28
 -12   1  -2    0.64    0.28
  12  -1  -2    0.50    0.32
  12   1  -2    0.69    0.35
 -12  -1  -2    0.82    0.24
  12  -1   2    0.28    0.28
  12  -1   2    0.46    0.36
  12   1  -2    0.95    0.34
  12  -1   2    0.93    0.29
  12  -2  -2    1.69    0.43
  12  -2  -2    1.68    0.37
 -12  -2   2    1.28    0.30
 -12   2  -2    1.42    0.33
  12   2   2    1.92    0.37
  12   2  -2    2.43    0.40
  12  -2   2    2.17    0.37
 -12  -2  -2    1.71    0.34
  12  -2   2    2.09    0.45
  12   2  -2    1.85    0.41
 -12  -2  -2    1.92    0.31
  12  -2   2    2.80    0.42
  12   3   2    7.06    0.54
  12  -3  -2    6.15    0.58
  12  -3  -2    5.64    0.63
 -12  -3   2    6.80    0.57
  12  -3   2    5.66    0.63
 -12  -3  -2    7.64    0.55
 -12  -3  -2    7.44    0.50
 -12   4  -2    7.92    0.58
  12  -4  -2    7.46    0.73
 -12  -4   2    7.56    0.64
  12  -4   2    6.46    0.68
 -12  -4  -2    7.54    0.53
 -12  -4  -2    6.61    0.58
 -12  -5   2    2.21    0.39
 -12   5  -2    2.15    0.40
  12  -5  -2    1.73    0.48
 -12  -5  -2    2.61    0.40
  12  -5   2    1.12    0.44
 -12  -5  -2    2.36    0.40
 -12  -6   2    1.36    0.35
  12  -6  -2    1.96    0.49
 -12   6  -2    1.93    0.41
 -12  -6  -2    1.64    0.36
 -12   6   2    2.00    0.40
  12  -6   2    1.64    0.48
 -12  -6  -2    1.73    0.37
  12  -7  -2    0.15    0.36
 -12  -7   2    0.05    0.26
 -12   7  -2   -0.06    0.28
  12  -7   2    0.91    0.43
 -12   7   2    0.01    0.29
 -12  -7  -2    0.01    0.27
 -12  -7  -2    0.07    0.27
 -12  -8   2    0.44    0.31
 -12   8  -2   -0.11    0.31
  12  -8  -2    0.29    0.40
 -12  -8  -2    0.20    0.30
 -12   8   2   -0.07    0.31
  12  -8   2    0.71    0.45
 -12  -8  -2    0.12    0.30
 -12  -9   2    0.13    0.33
 -12  -9  -2    0.51    0.34
 -12  -9  -2    0.04    0.32
  13   0   2    2.27    0.44
  13   0  -2    2.67    0.46
  13   0   2    2.06    0.43
  13   0  -2    1.39    0.39
 -13  -1   2   44.79    1.35
  13  -1  -2   44.58    1.47
  13  -1  -2   44.56    1.49
  13   1   2   41.86    1.39
  13  -1   2   43.35    1.48
  13  -1   2   45.98    1.46
  13   1  -2   42.06    1.48
  13   1  -2   44.11    1.41
  13  -2  -2   10.17    0.77
  13   2   2   10.13    0.67
  13  -2  -2    9.61    0.69
 -13  -2   2    9.88    0.63
  13  -2   2    8.62    0.76
  13   2  -2    8.97    0.67
  13  -2   2   10.69    0.71
  13   2  -2    9.74    0.74
  13   3   2   25.07    1.00
 -13  -3   2   24.31    1.00
  13  -3  -2   24.46    1.14
  13  -3  -2   26.35    1.06
 -13  -3  -2   27.43    1.04
  13  -3   2   28.19    1.23
 -13   4  -2    1.04    0.33
 -13  -4   2    0.80    0.30
  13  -4  -2    0.68    0.40
  13  -4   2    0.26    0.38
 -13  -4  -2    1.11    0.33
 -13   5  -2    4.81    0.58
  13  -5  -2    5.78    0.70
 -13  -5   2    4.42    0.53
  13  -5   2    3.87    0.61
 -13  -5  -2    5.21    0.56
  13  -6  -2    0.57    0.41
 -13  -6   2    0.02    0.29
 -13   6  -2   -0.13    0.28
 -13   6   2    0.22    0.30
 -13  -6  -2   -0.02    0.26
  13  -6   2   -0.03    0.37
 -13  -7   2   17.82    0.95
 -13   7  -2   15.89    0.96
  13  -7  -2   15.48    1.03
  13  -7   2   17.56    1.10
 -13  -7  -2   17.16    0.92
 -13   7   2   16.51    0.96
 -13  -8   2    0.79    0.37
  13  -8  -2    0.47    0.44
  13  -8   2    0.82    0.48
 -13  -8  -2    0.54    0.34
  14   0   2    0.33    0.32
  14   0   2    0.06    0.33
  14   0  -2   -0.46    0.31
  14   0  -2    0.23    0.32
  14  -1  -2    0.52    0.35
  14   1   2    0.08    0.31
  14  -1  -2    0.27    0.35
  14   1   2    0.22    0.32
  14  -1   2    0.31    0.32
  14   1  -2    0.45    0.35
  14   1  -2    0.38    0.34
  14  -1   2   -0.06    0.32
 -14  -2   2    0.22    0.27
  14  -2  -2   -0.04    0.35
  14  -2  -2   -0.08    0.29
  14   2   2   -0.04    0.29
  14  -2   2   -0.27    0.28
  14   2  -2    0.07    0.33
  14  -2   2    0.27    0.37
 -14  -3   2    7.05    0.63
  14  -3  -2    6.06    0.69
  14  -3  -2    8.97    0.74
  14   3  -2    6.71    0.70
  14  -3   2    6.01    0.70
 -14  -3  -2    6.95    0.64
 -14   4  -2   -0.07    0.27
 -14  -4   2    0.24    0.27
  14  -4  -2   -0.10    0.38
  14  -4   2   -0.43    0.35
 -14  -4  -2   -0.05    0.27
  14  -5  -2    0.44    0.41
 -14  -5   2   -0.18    0.25
 -14   5  -2    0.22    0.30
  14  -5   2   -0.12    0.37
 -14  -5  -2    0.03    0.28
 -14   6  -2    1.70    0.44
 -14  -6   2    2.29    0.45
  14  -6  -2    2.30    0.55
 -14  -6  -2    1.62    0.40
  14  -6   2    1.16    0.49
 -14   6   2    1.79    0.44
 -14  -7   2   -0.08    0.31
  14  -7  -2    0.07    0.41
 -14   7  -2   -0.23    0.30
  14  -7   2    0.16    0.45
 -14   7   2    0.55    0.36
 -14  -7  -2    0.42    0.32
  15   0   2    0.00    0.33
  15   0   2   -0.21    0.34
  15   0  -2   -0.44    0.32
  15   0  -2   -0.11    0.33
  15  -1  -2   14.66    0.93
  15   1   2   13.52    0.88
  15   1   2   13.24    0.89
  15  -1  -2   12.50    0.87
  15   1  -2   13.95    0.89
  15  -1   2   13.01    0.90
  15   1  -2   15.23    0.95
  15  -1   2   15.13    0.91
  15  -2  -2    1.60    0.44
  15   2   2    0.83    0.40
  15  -2  -2    1.09    0.46
 -15  -2   2    1.10    0.34
  15  -2   2    1.36    0.46
  15   2  -2    1.93    0.47
 -15  -3   2   39.08    1.39
  15  -3  -2   42.05    1.60
  15  -3   2   40.94    1.61
  15   3  -2   40.35    1.58
 -15   4  -2   -0.15    0.28
  15  -4  -2    0.40    0.42
 -15  -4   2   -0.10    0.27
  15   4  -2    0.14    0.37
  15  -4   2    0.19    0.41
 -15  -4  -2    0.07    0.29
  15  -5  -2    1.89    0.53
 -15   5  -2    0.47    0.37
 -15  -5   2    1.38    0.40
 -15  -5  -2    1.22    0.39
  15  -5   2    0.67    0.47
  15   5  -2    0.64    0.42
 -15   6  -2    0.41    0.36
  15  -6  -2   -0.11    0.42
 -15  -6   2    0.41    0.34
 -15  -6  -2    0.35    0.34
 -15   6   2   -0.10    0.33
  15  -6   2   -0.13    0.43
  16   0  -2    0.48    0.41
  16   0   2    0.10    0.38
  16   0  -2    0.63    0.43
  16   0   2    0.11    0.39
  16  -1  -2    2.09    0.50
  16  -1  -2    1.58    0.49
  16   1   2    2.04    0.53
  16   1   2    1.76    0.48
  16  -1   2    2.11    0.52
  16  -1   2    1.41    0.50
  16   1  -2    1.59    0.51
  16  -2  -2   -0.54    0.32
  16   2   2   -0.21    0.36
  16  -2  -2   -0.10    0.38
  16  -2   2   -0.23    0.37
  16   2  -2    0.44    0.41
 -16  -3   2    1.81    0.45
  16  -3  -2    0.97    0.48
  16   3  -2    1.39    0.49
  16  -3   2    1.83    0.54
  16  -4  -2    2.11    0.58
 -16  -4   2    2.03    0.46
 -16   4  -2    2.12    0.47
  16  -4   2    2.67    0.61
  16   4  -2    1.00    0.47
 -16   5  -2    2.22    0.51
  16  -5  -2    2.02    0.58
 -16  -5   2    2.42    0.50
  16  -5   2    2.06    0.58
 -16  -5  -2    2.91    0.53
  17   0   2    1.77    0.54
  17   0  -2    1.74    0.52
  17   0   2    1.54    0.49
  17   0  -2    1.79    0.52
  17  -1  -2   12.60    1.02
  17  -1  -2   12.31    0.93
  17   1   2   11.91    0.92
  17   1   2   12.45    0.96
  17  -1   2   12.34    0.94
  17   1  -2   11.14    0.98
  17  -1   2   10.78    0.96
  17   2   2   13.07    0.99
  17  -2  -2   14.46    1.02
  17   2  -2   12.57    0.98
  17  -2   2   11.51    1.01
  17  -3  -2    5.57    0.77
  17   3   2    4.10    0.69
 -17   3  -2    4.64    0.60
  17   3  -2    4.60    0.74
  17  -3   2    4.07    0.72
 -17   4  -2    2.40    0.51
  18   0   2    0.13    0.47
  18   0   2   -0.28    0.40
  18   0  -2    0.63    0.48
  18   1   2   -0.14    0.43
  18  -1  -2    0.11    0.42
  18  -1  -2   -0.04    0.40
  18  -1   2   -0.25    0.45
  18   1  -2   -0.69    0.38
  18  -2  -2    0.10    0.46
 -18   3  -2    0.49    0.39
   0   0   3    0.00    0.04
   0   0  -3    0.09    0.05
   0   0  -3   -0.06    0.04
   0   0  -3   -0.07    0.04
   0   1   3   -0.73    0.04
   0   1  -3   -0.78    0.05
   0  -1  -3   -0.73    0.05
   0   1   3   -0.77    0.05
   0   1  -3   -0.76    0.04
   0  -1   3   -0.81    0.03
   0  -1  -3   -0.73    0.05
   0  -1   3   -0.80    0.05
   0  -1  -3   -0.75    0.04
   0  -1   3   -0.71    0.04
   0   1  -3   -0.80    0.06
   0  -2   3    5.41    0.23
   0  -2   3    5.56    0.26
   0  -2  -3    5.36    0.23
   0   2   3    5.51    0.23
   0   2  -3    5.95    0.25
   0   2   3    5.96    0.22
   0   2  -3    5.74    0.24
   0  -2   3    5.06    0.21
   0  -2  -3    5.57    0.17
   0   2  -3    6.05    0.26
   0  -2  -3    6.24    0.24
   0  -3  -3   -0.06    0.08
   0  -3  -3    0.12    0.09
   0   3   3   -0.01    0.07
   0   3   3    0.05    0.08
   0  -3  -3    0.00    0.07
   0   3  -3   -0.09    0.07
   0   3  -3   -0.02    0.10
   0  -3   3   -0.03    0.09
   0  -3  -3   -0.16    0.08
   0  -3   3   -0.11    0.07
   0   3   3   -0.10    0.07
   0  -3   3    0.01    0.10
   0   3   3    0.01    0.09
   0  -3   3    0.09    0.10
   0   3  -3   -0.02    0.09
   0   3  -3    0.03    0.09
   0   4  -3    9.68    0.42
   0  -4  -3    9.21    0.39
   0   4   3    9.42    0.41
   0  -4   3    8.86    0.40
   0   4  -3    9.54    0.37
   0  -4  -3    8.90    0.37
   0   4  -3    8.49    0.41
   0  -4  -3    8.72    0.38
   0   4   3    9.39    0.38
   0  -4   3    9.44    0.41
   0   4  -3    9.63    0.42
   0   4   3    8.48    0.40
   0   4   3    8.94    0.35
   0  -4   3   11.02    0.39
   0  -4  -3    8.95    0.33
   0   5  -3   -0.03    0.12
   0   5  -3   -0.07    0.13
   0  -5   3   -0.12    0.13
   0  -5  -3   -0.16    0.12
   0   5   3   -0.04    0.12
   0  -5   3    0.00    0.12
   0   5  -3   -0.05    0.11
   0  -5  -3   -0.04    0.10
   0   5  -3   -0.11    0.13
   0  -5  -3    0.05    0.12
   0   5   3   -0.07    0.10
   0  -5  -3   -0.16    0.09
   0   5   3   -0.14    0.11
   0   5   3    0.01    0.13
   0  -5   3    0.00    0.14
   0   6   3    8.35    0.43
   0   6  -3    8.31    0.49
   0   6   3    8.97    0.46
   0  -6   3    8.88    0.49
   0   6  -3    8.79    0.51
   0  -6   3    9.08    0.49
   0  -6  -3    8.52    0.46
   0  -6  -3    9.19    0.40
   0   6   3    8.50    0.49
   0   6   3    7.92    0.47
   0   6  -3    7.60    0.46
   0  -7   3    0.12    0.20
   0   7   3   -0.01    0.17
   0   7  -3   -0.18    0.17
   0  -7  -3   -0.02    0.15
   0  -7   3   -0.24    0.17
   0   7  -3   -0.08    0.18
   0   7   3   -0.11    0.14
   0   7   3    0.06    0.19
   0   7  -3    0.02    0.20
   0  -7  -3    0.15    0.18
   0   8  -3   13.69    0.71
   0   8   3   12.72    0.71
   0   8  -3   14.87    0.75
   0   8   3   14.29    0.66
   0  -8   3   15.38    0.74
   0   8  -3   14.39    0.74
   0  -8   3   14.13    0.69
   0  -9   3   -0.11    0.22
   0   9  -3    0.02    0.24
   0   9  -3    0.12    0.26
   0   9   3   -0.17    0.24
   0  10  -3    6.72    0.64
   0  10   3    5.72    0.63
   0  10  -3    5.59    0.63
   0  11   3    0.21    0.33
   0  11  -3    0.10    0.32
   1   0   3   -0.30    0.04
  -1   0  -3   -0.27    0.04
  -1   0   3   -0.25    0.03
   1   0  -3   -0.32    0.05
   1   0  -3   -0.29    0.03
  -1   0  -3   -0.29    0.05
   1   0  -3   -0.22    0.05
   1   0   3   -0.32    0.02
  -1   0   3   -0.33    0.04
  -1   0  -3   -0.27    0.03
  -1   0  -3   -0.32    0.02
   1   0   3   -0.27    0.03
   1   0   3   -0.24    0.03
  -1   0  -3   -0.27    0.04
  -1  -1   3  282.01    4.67
   1   1   3  280.11    4.76
  -1   1  -3  280.10    4.89
   1  -1  -3  284.74    4.95
  -1  -1   3  277.59    4.81
  -1   1  -3  287.15    4.72
   1   1   3  287.58    4.66
   1  -1  -3  290.52    4.72
   1   1  -3  291.89    4.72
  -1  -1  -3  288.63    4.94
  -1   1   3  285.55    4.66
   1   1  -3  282.17    4.84
  -1   1   3  275.92    4.78
   1  -1   3  287.12    4.90
   1  -1   3  289.86    4.66
  -1  -1  -3  282.66    4.86
  -1  -1  -3  284.26    4.71
   1   1  -3  282.32    4.93
  -1  -1  -3  276.98    4.74
   1   2   3   13.55    0.30
   1   2   3   13.24    0.36
  -1  -2   3   13.03    0.41
   1  -2  -3   13.38    0.29
  -1   2  -3   13.60    0.37
  -1  -2   3   13.42    0.38
   1   2   3   13.40    0.38
   1  -2  -3   13.48    0.38
  -1   2  -3   14.31    0.40
   1   2   3   14.29    0.39
   1  -2  -3   14.59    0.38
  -1  -2  -3   13.39    0.39
  -1   2   3   12.81    0.39
  -1   2   3   13.71    0.36
   1  -2   3   14.40    0.41
   1  -2   3   13.61    0.38
   1   2  -3   13.21    0.38
  -1  -2  -3   13.92    0.37
   1  -2   3   13.66    0.39
  -1  -2  -3   13.69    0.34
  -1  -2  -3   13.30    0.37
  -1  -2  -3   13.73    0.41
   1   2  -3   13.64    0.41
  -1  -3   3    2.15    0.20
   1   3   3    1.97    0.19
  -1  -3   3    2.03    0.18
   1  -3  -3    2.16    0.15
  -1  -3   3    1.95    0.20
   1   3   3    2.23    0.19
  -1   3  -3    1.85    0.19
  -1   3  -3    1.92    0.16
  -1   3  -3    1.82    0.19
   1   3   3    1.96    0.15
   1  -3  -3    2.24    0.18
   1   3   3    1.75    0.18
   1  -3  -3    1.69    0.18
   1  -3  -3    1.78    0.17
  -1   3  -3    2.08    0.19
  -1  -3  -3    2.09    0.19
   1  -3   3    2.11    0.20
  -1   3   3    1.28    0.17
   1   3  -3    1.62    0.18
  -1  -3  -3    2.01    0.16
  -1  -3  -3    2.22    0.19
   1  -3   3    2.06    0.20
   1  -3   3    1.92    0.20
   1   3  -3    2.12    0.21
  -1   3   3    2.03    0.20
   1  -3   3    1.57    0.15
  -1  -3  -3    1.83    0.17
   1   3  -3    1.86    0.19
   1   3  -3    1.94    0.17
  -1   3   3    1.68    0.16
  -1  -4   3    0.26    0.12
   1   4   3    0.27    0.13
   1  -4  -3    0.51    0.15
   1  -4  -3    0.17    0.11
   1   4   3    0.42    0.14
   1   4   3    0.22    0.09
  -1   4  -3    0.03    0.12
   1  -4  -3    0.33    0.10
  -1   4  -3    0.25    0.12
   1  -4  -3    0.04    0.09
  -1  -4   3    0.25    0.14
  -1   4  -3    0.24    0.12
   1   4   3    0.31    0.12
  -1   4  -3    0.05    0.12
  -1  -4   3    0.13    0.12
   1   4  -3    0.29    0.11
  -1  -4  -3    0.22    0.12
   1   4  -3    0.49    0.15
   1   4  -3    0.14    0.12
  -1   4   3    0.43    0.15
  -1   4   3    0.31    0.13
   1  -4   3    0.37    0.12
  -1   4   3    0.20    0.12
   1  -4   3    0.23    0.13
   1  -4   3    0.09    0.13
  -1   4   3    0.28    0.11
   1   4  -3    0.18    0.13
  -1  -4  -3    0.42    0.12
  -1  -4  -3    0.40    0.13
   1  -5  -3  149.68    2.71
  -1   5  -3  148.11    2.88
  -1  -5   3  146.92    2.88
   1   5   3  146.85    2.90
  -1  -5   3  150.46    2.82
   1   5   3  150.51    2.80
  -1  -5   3  150.71    2.85
   1  -5  -3  150.74    2.83
   1  -5  -3  145.92    2.84
   1   5   3  145.69    2.87
  -1   5  -3  151.70    2.92
  -1   5  -3  150.51    2.92
   1  -5  -3  150.09    2.83
   1   5   3  142.92    2.75
  -1   5  -3  149.90    2.77
  -1   5   3  150.83    2.80
   1  -5   3  147.42    2.79
  -1   5   3  141.28    2.88
   1   5  -3  148.34    2.89
   1  -5   3  154.43    2.88
   1   5  -3  150.36    2.89
   1   5  -3  148.92    2.78
  -1  -5  -3  152.27    2.84
  -1   5   3  145.04    2.88
  -1  -5  -3  147.31    2.82
  -1   5   3  151.19    2.83
  -1  -5  -3  148.43    2.74
   1  -5   3  145.18    2.84
   1   5  -3  149.56    2.91
   1  -6  -3   13.42    0.57
   1  -6  -3   14.13    0.53
  -1   6  -3   14.68    0.62
  -1  -6   3   14.68    0.61
   1   6   3   14.07    0.58
  -1  -6   3   13.87    0.61
   1  -6  -3   13.01    0.49
  -1   6  -3   14.94    0.63
   1  -6  -3   14.05    0.60
   1   6   3   14.04    0.62
   1   6   3   13.71    0.53
   1   6  -3   14.42    0.63
  -1  -6  -3   13.14    0.59
  -1   6   3   14.07    0.57
  -1   6   3   13.58    0.62
   1  -6   3   14.48    0.62
  -1   6   3   13.98    0.57
  -1  -6  -3   14.82    0.53
   1  -6   3   14.51    0.61
   1   6  -3   13.41    0.62
  -1   6   3   14.70    0.63
  -1  -6  -3   14.04    0.58
   1   6  -3   14.55    0.61
   1   7   3    5.11    0.43
  -1  -7   3    4.98    0.44
  -1   7  -3    4.97    0.47
  -1  -7   3    4.68    0.45
   1  -7  -3    4.75    0.42
  -1   7  -3    5.11    0.47
   1   7   3    3.86    0.41
  -1   7  -3    4.59    0.47
   1   7   3    4.12    0.36
  -1  -7  -3    4.60    0.37
   1   7  -3    4.55    0.43
   1  -7   3    3.82    0.41
   1   7  -3    3.63    0.41
   1   7  -3    4.15    0.44
  -1   7   3    3.76    0.37
  -1   7   3    4.19    0.40
  -1  -7  -3    4.02    0.40
  -1   7   3    5.06    0.47
   1  -7   3    5.52    0.47
  -1   8  -3    0.81    0.27
  -1  -8   3    0.41    0.25
  -1  -8   3    1.11    0.29
  -1   8  -3    0.62    0.29
  -1   8  -3    0.26    0.24
   1   8   3    0.11    0.24
   1   8  -3    0.61    0.27
   1   8  -3    0.78    0.26
   1   8  -3    0.65    0.27
  -1   8   3    0.79    0.28
   1  -8   3    0.25    0.23
   1  -8   3    0.54    0.25
  -1   8   3    0.93    0.26
   1   9   3    1.70    0.38
  -1  -9   3    1.81    0.36
  -1   9  -3    1.27    0.35
  -1   9  -3    1.67    0.36
   1   9  -3    1.55    0.38
   1   9  -3    1.87    0.37
  -1   9   3    2.53    0.41
   1  10   3    0.22    0.30
  -1  10  -3    0.27    0.30
  -1  10  -3    0.10    0.28
  -1  10   3   -0.05    0.27
   1  10  -3    0.52    0.33
  -1  11  -3    4.72    0.62
   1  11   3    4.17    0.60
  -1  11   3    4.57    0.64
   1  11  -3    6.03    0.71
  -2   0  -3    0.00    0.06
   2   0  -3    0.00    0.07
   2   0  -3   -0.07    0.06
   2   0   3    0.07    0.05
  -2   0   3    0.13    0.06
  -2   0  -3    0.08    0.05
  -2   0  -3    0.02    0.05
   2   0  -3    0.03    0.05
  -2   0   3    0.01    0.05
   2   0   3   -0.07    0.06
  -2   1  -3   18.83    0.44
   2   1   3   19.86    0.44
   2  -1  -3   19.55    0.49
  -2  -1   3   19.30    0.44
  -2  -1   3   18.93    0.48
   2  -1  -3   19.17    0.44
  -2   1  -3   19.08    0.50
   2  -1  -3   19.08    0.50
   2   1   3   20.09    0.42
   2   1   3   20.02    0.49
  -2   1  -3   19.47    0.39
  -2   1  -3   19.42    0.47
  -2  -1  -3   19.31    0.48
  -2   1   3   19.67    0.45
   2   1  -3   20.00    0.48
   2   1  -3   19.12    0.45
  -2   1   3   18.70    0.43
   2  -1   3   19.20    0.48
   2  -1   3   19.16    0.43
   2   1  -3   19.19    0.49
  -2  -1  -3   18.88    0.44
  -2   1   3   18.97    0.39
   2   1  -3   19.09    0.39
  -2  -1  -3   18.85    0.44
  -2   2  -3  348.30    6.04
   2  -2  -3  345.95    6.18
  -2   2  -3  358.08    5.93
   2  -2  -3  351.03    6.14
   2   2   3  355.67    5.86
  -2   2  -3  340.16    6.13
  -2  -2   3  352.70    5.91
   2   2   3  349.62    5.85
   2   2   3  348.72    5.91
  -2  -2   3  344.08    5.86
   2  -2  -3  353.85    5.88
  -2   2  -3  348.66    5.94
   2  -2  -3  358.40    5.91
   2   2   3  355.54    5.97
  -2  -2   3  349.64    6.02
  -2  -2  -3  349.86    6.09
  -2  -2  -3  347.13    5.93
  -2   2   3  357.61    5.85
   2   2  -3  355.67    6.03
   2   2  -3  354.84    5.93
   2   2  -3  357.83    5.84
  -2  -2  -3  361.98    5.86
  -2   2   3  353.65    5.97
  -2   2   3  346.51    5.96
   2  -2   3  347.74    6.15
  -2  -2  -3  353.81    5.92
   2  -2   3  344.83    5.86
   2  -3  -3   20.31    0.57
  -2   3  -3   22.09    0.58
  -2  -3   3   22.71    0.59
  -2  -3   3   21.88    0.60
   2   3   3   22.79    0.61
  -2   3  -3   21.88    0.63
  -2   3  -3   21.29    0.62
   2   3   3   21.07    0.60
  -2   3  -3   22.06    0.56
   2   3   3   21.95    0.49
   2  -3  -3   21.85    0.61
   2  -3  -3   21.59    0.57
  -2  -3   3   21.98    0.63
   2   3   3   22.54    0.59
   2  -3  -3   22.03    0.49
   2   3  -3   23.00    0.62
  -2  -3  -3   22.15    0.64
   2  -3   3   22.45    0.61
  -2  -3  -3   22.80    0.59
   2  -3   3   21.36    0.60
  -2  -3  -3   22.18    0.56
   2   3  -3   22.30    0.61
  -2  -3  -3   22.40    0.59
   2  -3   3   23.89    0.65
   2   3  -3   22.93    0.58
  -2   3   3   21.78    0.57
   2  -3   3   22.22    0.56
  -2   3   3   21.56    0.63
  -2   3   3   21.83    0.60
   2  -4  -3   18.34    0.57
   2  -4  -3   18.74    0.49
  -2   4  -3   18.74    0.63
  -2   4  -3   19.37    0.64
  -2   4  -3   18.63    0.55
   2   4   3   18.81    0.61
  -2  -4   3   17.76    0.58
  -2   4  -3   18.00    0.57
   2   4   3   18.45    0.50
   2   4   3   18.79    0.60
   2   4   3   18.36    0.57
   2  -4  -3   18.76    0.54
  -2  -4   3   18.05    0.61
  -2  -4   3   19.20    0.58
  -2   4   3   18.34    0.59
  -2   4   3   18.02    0.56
   2  -4   3   18.78    0.60
  -2  -4  -3   18.16    0.58
   2   4  -3   18.91    0.56
   2   4  -3   19.14    0.60
   2   4  -3   18.18    0.62
  -2  -4  -3   18.11    0.53
  -2  -4  -3   18.65    0.63
   2  -4   3   18.73    0.61
   2  -4   3   17.96    0.55
  -2   4   3   17.75    0.56
  -2  -4  -3   19.22    0.59
  -2   4   3   18.25    0.62
   2   4  -3   19.02    0.61
   2  -4   3   18.16    0.60
   2  -5  -3    2.96    0.30
  -2  -5   3    3.12    0.31
   2   5   3    3.05    0.25
  -2  -5   3    3.79    0.33
  -2   5  -3    3.43    0.31
   2   5   3    2.68    0.29
   2   5   3    3.51    0.31
   2   5   3    3.69    0.33
   2  -5  -3    2.80    0.27
  -2   5  -3    2.97    0.32
  -2   5  -3    2.60    0.29
   2  -5  -3    3.52    0.25
  -2   5  -3    3.89    0.28
  -2  -5   3    3.81    0.31
   2  -5  -3    3.74    0.26
  -2  -5  -3    3.11    0.29
   2  -5   3    2.91    0.27
  -2   5   3    3.77    0.36
   2   5  -3    3.35    0.32
  -2  -5  -3    3.30    0.31
   2  -5   3    3.42    0.32
   2   5  -3    3.21    0.33
   2   5  -3    3.61    0.29
   2   5  -3    4.01    0.33
  -2  -5  -3    3.81    0.27
   2  -5   3    3.66    0.33
  -2   5   3    4.12    0.33
  -2   5   3    3.83    0.31
  -2   5   3    4.23    0.36
   2  -5   3    3.52    0.33
  -2  -6   3   48.13    1.26
  -2   6  -3   48.85    1.33
   2   6   3   49.92    1.16
   2   6   3   47.63    1.23
   2   6   3   48.32    1.28
   2  -6  -3   49.65    1.11
  -2   6  -3   49.16    1.31
   2  -6  -3   48.59    1.23
  -2   6  -3   48.71    1.27
  -2  -6   3   49.15    1.28
   2  -6  -3   50.33    1.28
   2  -6  -3   50.35    1.16
   2   6   3   50.13    1.32
   2   6  -3   49.57    1.32
  -2  -6  -3   49.90    1.17
  -2   6   3   49.18    1.24
  -2   6   3   47.39    1.31
   2  -6   3   48.58    1.25
   2   6  -3   45.89    1.23
  -2   6   3   47.85    1.21
  -2  -6  -3   48.27    1.25
  -2  -6  -3   47.14    1.24
  -2   6   3   49.65    1.29
   2   6  -3   48.19    1.29
   2  -6   3   47.02    1.26
  -2   7  -3    0.26    0.21
  -2  -7   3    0.25    0.21
  -2   7  -3   -0.09    0.18
  -2  -7   3    0.14    0.20
   2   7   3    0.00    0.20
   2  -7  -3    0.14    0.15
  -2   7  -3    0.18    0.20
   2   7   3   -0.02    0.15
   2   7   3    0.17    0.18
   2  -7   3    0.23    0.21
  -2  -7  -3    0.00    0.17
   2   7  -3    0.00    0.19
   2  -7   3    0.34    0.21
  -2   7   3   -0.07    0.18
  -2   7   3    0.14    0.19
   2   7  -3    0.11    0.21
  -2  -7  -3    0.06    0.18
   2   7  -3   -0.01    0.18
  -2  -8   3    3.72    0.42
  -2  -8   3    3.19    0.41
  -2   8  -3    3.32    0.45
   2   8   3    3.30    0.45
  -2   8  -3    4.55    0.49
  -2   8  -3    3.57    0.44
   2  -8   3    3.59    0.45
   2   8  -3    4.33    0.50
  -2   8   3    3.81    0.46
  -2   8   3    3.24    0.39
   2   8  -3    3.69    0.41
   2  -8   3    3.99    0.42
  -2   9  -3    4.36    0.52
  -2  -9   3    3.08    0.43
   2   9   3    3.99    0.52
  -2   9  -3    3.56    0.47
  -2   9   3    3.61    0.45
   2   9  -3    3.15    0.43
  -2   9   3    3.62    0.48
   2   9  -3    3.03    0.46
  -2  10  -3    0.08    0.28
   2  10   3    0.01    0.27
  -2  10  -3    0.24    0.28
   2  10  -3   -0.03    0.27
  -2  10   3    0.12    0.29
  -2 -10  -3    0.06    0.28
  -2  11  -3    2.95    0.53
  -2  11  -3    2.05    0.47
   2  11   3    1.79    0.46
  -2 -11  -3    3.04    0.54
  -2  11   3    2.86    0.53
  -3   0   3    0.02    0.04
  -3   0  -3   -0.01    0.07
   3   0  -3    0.09    0.10
   3   0   3   -0.01    0.07
   3   0  -3    0.08    0.06
  -3   0   3    0.04    0.07
  -3   0   3    0.06    0.08
  -3   0   3    0.02    0.06
  -3   0  -3    0.04    0.08
   3   0   3    0.10    0.07
   3   0  -3   -0.11    0.06
   3   0  -3    0.11    0.10
   3  -1  -3    1.00    0.12
   3   1   3    0.86    0.12
  -3  -1   3    0.63    0.11
   3  -1  -3    0.58    0.14
   3   1   3    1.01    0.10
  -3  -1   3    0.92    0.13
   3  -1  -3    0.77    0.15
   3  -1  -3    0.84    0.13
  -3   1  -3    0.61    0.11
  -3  -1   3    1.07    0.10
  -3   1  -3    0.69    0.12
   3   1   3    1.22    0.15
  -3   1  -3    0.75    0.07
  -3  -1   3    0.65    0.12
  -3   1  -3    0.92    0.15
   3  -1   3    0.79    0.14
   3  -1   3    0.67    0.11
   3   1  -3    0.81    0.12
   3   1  -3    0.65    0.10
  -3  -1  -3    0.61    0.12
  -3   1   3    0.81    0.10
   3   1  -3    0.94    0.13
   3   1  -3    1.09    0.13
  -3   1   3    0.87    0.14
  -3   1   3    0.58    0.10
  -3   1   3    0.71    0.11
  -3  -1  -3    0.98    0.13
  -3  -1  -3    0.98    0.13
  -3  -2   3   37.94    0.84
   3   2   3   40.01    0.71
  -3  -2   3   38.33    0.84
  -3   2  -3   37.44    0.88
  -3   2  -3   39.23    0.78
   3   2   3   38.96    0.84
  -3   2  -3   38.41    0.93
   3  -2  -3   39.28    0.84
   3   2   3   39.69    0.84
   3  -2  -3   38.30    0.94
   3   2   3   39.17    0.88
   3   2   3   39.23    0.84
  -3   2  -3   39.48    0.88
   3  -2  -3   39.94    0.87
   3  -2  -3   38.75    0.88
  -3  -2   3   38.38    0.90
   3  -2   3   39.30    0.85
   3  -2   3   37.88    0.76
  -3  -2  -3   39.21    0.83
  -3   2   3   39.16    0.84
  -3   2   3   38.62    0.82
   3   2  -3   39.75    0.83
   3   2  -3   38.86    0.86
   3  -2   3   38.90    0.92
  -3  -2  -3   39.42    0.86
  -3   2   3   36.80    0.89
  -3  -2  -3   38.29    0.84
   3   2  -3   39.08    0.86
   3   2  -3   39.53    0.74
  -3  -2  -3   40.07    0.90
  -3   3  -3   81.03    1.65
   3   3   3   76.78    1.56
   3  -3  -3   82.19    1.71
   3  -3  -3   78.09    1.59
  -3  -3   3   79.90    1.58
   3   3   3   79.58    1.44
  -3   3  -3   79.51    1.64
   3  -3  -3   78.27    1.57
   3   3   3   79.62    1.59
  -3  -3   3   77.59    1.64
   3  -3  -3   80.74    1.61
   3   3   3   80.29    1.60
  -3   3  -3   79.89    1.53
  -3  -3   3   79.18    1.58
  -3   3  -3   79.86    1.54
   3  -3   3   78.92    1.59
   3   3  -3   79.14    1.60
  -3  -3  -3   80.31    1.60
   3  -3   3   80.71    1.43
  -3   3   3   79.71    1.55
  -3  -3  -3   84.28    1.58
   3  -3   3   79.49    1.68
  -3  -3  -3   78.57    1.56
  -3   3   3   80.67    1.59
   3   3  -3   80.89    1.45
   3  -3   3   79.58    1.54
   3   3  -3   81.07    1.56
   3   3  -3   80.47    1.61
  -3  -3  -3   82.07    1.66
  -3   3   3   78.65    1.65
   3   4   3    2.91    0.27
   3  -4  -3    2.93    0.20
   3  -4  -3    2.86    0.28
  -3   4  -3    3.27    0.26
  -3  -4   3    2.86    0.27
  -3   4  -3    3.43    0.26
   3   4   3    2.88    0.19
  -3  -4   3    2.55    0.25
   3  -4  -3    3.49    0.33
  -3  -4   3    2.49    0.27
   3   4   3    2.62    0.24
  -3   4  -3    3.09    0.29
   3  -4  -3    3.35    0.25
   3   4   3    3.28    0.29
   3  -4  -3    2.64    0.24
  -3   4  -3    2.67    0.29
  -3   4   3    2.85    0.25
   3   4  -3    3.44    0.27
  -3  -4  -3    3.04    0.27
  -3   4   3    2.37    0.27
   3  -4   3    2.90    0.28
  -3  -4  -3    2.93    0.27
  -3  -4  -3    2.48    0.23
   3   4  -3    2.63    0.27
  -3  -4  -3    2.58    0.27
   3  -4   3    3.12    0.31
   3   4  -3    2.78    0.25
  -3   4   3    2.61    0.25
   3  -4   3    2.48    0.25
   3  -4   3    2.94    0.14
  -3   5  -3  188.01    3.36
  -3  -5   3  180.13    3.42
  -3  -5   3  184.16    3.51
  -3   5  -3  180.81    3.53
   3   5   3  187.26    3.47
  -3   5  -3  182.73    3.44
   3   5   3  187.04    3.32
   3   5   3  178.96    3.50
   3  -5  -3  185.85    3.30
   3  -5  -3  184.56    3.41
   3  -5  -3  185.64    3.43
   3   5   3  188.46    3.42
  -3  -5   3  179.93    3.42
  -3   5  -3  183.62    3.55
  -3   5   3  180.86    3.46
   3   5  -3  182.78    3.38
  -3  -5  -3  179.18    3.40
   3   5  -3  183.91    3.48
  -3   5   3  192.18    3.40
   3  -5   3  181.16    3.45
   3  -5   3  187.57    3.39
   3  -5   3  183.78    3.56
  -3   5   3  184.71    3.48
  -3  -5  -3  181.37    3.44
   3  -5   3  189.79    3.47
   3   5  -3  184.18    3.46
  -3  -5  -3  182.36    3.57
  -3  -5  -3  182.67    3.39
  -3   5   3  177.38    3.52
   3   6   3    2.03    0.28
   3  -6  -3    1.98    0.29
   3   6   3    2.50    0.25
  -3  -6   3    2.54    0.33
  -3   6  -3    2.59    0.35
   3   6   3    2.41    0.32
  -3   6  -3    2.92    0.33
   3  -6  -3    2.30    0.29
  -3  -6   3    2.62    0.32
   3  -6  -3    2.28    0.24
  -3   6  -3    2.47    0.32
   3  -6  -3    2.57    0.25
   3  -6   3    2.19    0.29
  -3   6   3    3.18    0.34
  -3  -6  -3    2.31    0.30
  -3  -6  -3    2.22    0.27
  -3   6   3    2.35    0.30
   3   6  -3    3.41    0.38
   3  -6   3    2.21    0.31
  -3   6   3    2.29    0.28
   3   6  -3    1.84    0.28
   3  -6   3    1.83    0.30
  -3  -6  -3    2.64    0.34
  -3   6   3    2.04    0.32
   3   6  -3    2.80    0.31
   3   7   3   55.68    1.44
  -3   7  -3   53.60    1.54
  -3   7  -3   58.07    1.55
   3   7   3   54.11    1.51
  -3   7  -3   53.28    1.45
  -3  -7   3   58.24    1.49
  -3  -7   3   55.81    1.48
  -3   7   3   55.37    1.49
   3   7  -3   57.40    1.45
   3   7  -3   56.58    1.55
   3  -7   3   56.50    1.50
  -3  -7  -3   56.91    1.55
  -3  -7  -3   56.92    1.47
   3  -7   3   55.51    1.44
  -3   7   3   57.44    1.48
   3   7  -3   56.99    1.52
  -3  -7  -3   57.76    1.39
  -3   8  -3    3.33    0.43
   3   8   3    3.90    0.47
  -3   8  -3    4.06    0.48
  -3   8  -3    4.47    0.52
  -3  -8   3    3.78    0.44
   3   8  -3    3.88    0.48
   3   8  -3    4.08    0.44
   3  -8   3    4.07    0.48
  -3   8   3    4.33    0.47
  -3   8   3    3.39    0.41
  -3  -8  -3    4.22    0.48
   3  -8   3    5.11    0.47
  -3   9  -3    5.38    0.55
   3   9   3    7.58    0.68
  -3   9  -3    6.20    0.62
  -3  -9   3    6.21    0.58
  -3   9   3    5.11    0.53
  -3   9   3    6.64    0.62
  -3  -9  -3    6.31    0.61
  -3  10  -3    1.91    0.41
   3  10   3    1.72    0.42
  -3  10  -3    1.39    0.39
  -3 -10  -3    1.16    0.37
  -3  10   3    1.59    0.41
  -3  11  -3    0.71    0.38
   3  11   3    1.49    0.46
  -3  11  -3    1.59    0.44
  -3  11   3    1.69    0.46
  -3 -11  -3    0.94    0.41
  -4   0   3    0.07    0.05
   4   0  -3    0.01    0.07
  -4   0   3   -0.03    0.07
   4   0  -3   -0.08    0.08
  -4   0  -3   -0.10    0.08
   4   0  -3    0.00    0.11
  -4   0   3    0.02    0.10
   4   0   3   -0.06    0.08
  -4   0  -3   -0.01    0.08
  -4   0   3   -0.09    0.06
   4   0   3    0.06    0.10
   4   0  -3    0.10    0.13
   4  -1  -3   30.05    0.77
  -4   1  -3   28.60    0.70
  -4   1  -3   29.32    0.73
   4   1   3   29.32    0.68
  -4   1  -3   28.96    0.54
   4  -1  -3   31.04    0.70
  -4  -1   3   28.27    0.69
   4   1   3   29.05    0.66
   4  -1  -3   29.33    0.76
   4  -1  -3   29.61    0.68
   4   1   3   29.98    0.72
  -4  -1   3   28.39    0.71
  -4  -1   3   29.48    0.61
  -4  -1   3   27.74    0.66
  -4  -1  -3   29.22    0.69
  -4   1   3   29.19    0.66
   4   1  -3   29.45    0.67
  -4  -1  -3   28.66    0.69
  -4   1   3   29.44    0.73
   4   1  -3   28.25    0.68
  -4   1   3   28.90    0.65
  -4   1   3   29.19    0.65
   4  -1   3   28.52    0.74
  -4  -1  -3   29.09    0.65
  -4  -1  -3   28.96    0.71
   4   1  -3   29.55    0.68
   4   1  -3   29.33    0.68
   4  -1   3   29.87    0.68
  -4  -2   3  281.79    4.91
   4  -2  -3  282.11    4.84
  -4   2  -3  286.43    4.77
   4  -2  -3  280.73    5.05
  -4   2  -3  279.91    5.03
   4  -2  -3  281.13    4.84
   4   2   3  283.46    4.80
   4  -2  -3  277.65    5.11
  -4   2  -3  276.92    4.75
  -4   2  -3  283.06    4.89
   4   2   3  287.84    5.03
  -4  -2   3  278.98    4.81
   4   2   3  276.12    4.84
  -4  -2   3  281.64    4.95
  -4  -2   3  285.23    4.86
  -4   2  -3  279.37    4.95
   4   2   3  278.62    4.83
   4  -2   3  282.35    4.81
   4   2  -3  288.64    4.87
  -4  -2  -3  282.41    4.87
  -4   2   3  284.23    4.85
   4   2  -3  288.83    4.89
  -4  -2  -3  284.67    4.79
  -4  -2  -3  276.97    4.89
  -4  -2  -3  279.35    4.98
  -4   2   3  277.76    4.78
   4  -2   3  281.36    5.09
   4  -2   3  282.64    4.80
   4   2  -3  282.77    4.90
   4  -2   3  285.48    4.94
   4   2  -3  277.85    4.79
  -4   2   3  279.02    4.92
   4   3   3    1.50    0.19
   4  -3  -3    1.11    0.17
  -4   3  -3    1.09    0.19
  -4   3  -3    1.33    0.16
  -4  -3   3    1.29    0.18
   4  -3  -3    1.01    0.19
   4  -3  -3    1.40    0.25
   4   3   3    1.04    0.16
  -4  -3   3    1.00    0.16
   4   3   3    1.09    0.17
  -4   3  -3    1.15    0.18
   4  -3  -3    1.08    0.16
  -4   3  -3    1.12    0.14
  -4  -3   3    1.12    0.20
   4   3   3    1.18    0.17
   4   3   3    1.11    0.11
  -4  -3  -3    1.07    0.16
   4   3  -3    1.10    0.17
  -4  -3  -3    1.22    0.19
  -4   3   3    1.37    0.17
   4  -3   3    1.32    0.13
   4   3  -3    1.04    0.16
  -4   3   3    1.01    0.16
   4  -3   3    1.00    0.15
  -4   3   3    0.96    0.19
   4  -3   3    1.28    0.22
   4  -3   3    1.33    0.20
   4   3  -3    1.35    0.12
   4   3  -3    1.10    0.16
  -4  -3  -3    1.21    0.17
  -4  -3  -3    1.34    0.18
   4   4   3   90.26    1.79
  -4   4  -3   85.09    1.87
   4   4   3   91.29    1.82
   4  -4  -3   85.64    1.82
   4   4   3   87.20    1.82
  -4   4  -3   85.99    1.88
   4   4   3   88.01    1.63
  -4  -4   3   85.64    1.80
  -4   4  -3   89.69    1.76
   4  -4  -3   84.09    1.92
   4  -4  -3   87.87    1.78
   4  -4  -3   86.23    1.77
   4   4   3   88.27    1.81
  -4   4  -3   86.67    1.73
  -4  -4   3   91.67    1.88
  -4  -4   3   87.49    1.80
   4   4  -3   90.24    1.64
  -4   4   3   84.10    1.88
  -4   4   3   87.55    1.77
  -4  -4  -3   85.70    1.78
  -4  -4  -3   87.23    1.82
   4   4  -3   87.71    1.77
   4  -4   3   87.14    1.92
   4  -4   3   90.02    1.76
  -4  -4  -3   84.81    1.87
  -4  -4  -3   87.69    1.78
   4   4  -3   87.69    1.79
   4  -4   3   87.76    1.82
   4   4  -3   85.55    1.82
   4  -4   3   89.79    1.61
  -4   4   3   87.67    1.79
  -4  -5   3    1.05    0.21
   4  -5  -3    0.66    0.15
  -4  -5   3    0.78    0.22
   4  -5  -3    0.87    0.17
  -4  -5   3    0.79    0.19
   4   5   3    0.52    0.18
   4   5   3    0.84    0.20
  -4   5  -3    0.95    0.20
   4  -5  -3    0.47    0.17
   4  -5  -3    0.84    0.22
  -4   5  -3    0.75    0.20
   4   5   3    0.89    0.14
   4   5   3    0.82    0.19
  -4   5  -3    1.13    0.25
   4  -5  -3    1.04    0.26
   4   5  -3    0.72    0.20
  -4   5   3    0.80    0.18
   4   5  -3    0.60    0.18
   4   5  -3    0.63    0.17
   4  -5   3    0.47    0.20
  -4  -5  -3    0.76    0.19
  -4   5   3    0.58    0.18
  -4  -5  -3    0.78    0.21
   4  -5   3    0.91    0.26
  -4   5   3    1.07    0.21
   4  -5   3    0.68    0.19
   4   5  -3    0.89    0.13
  -4  -5  -3    0.56    0.19
  -4   5   3    0.54    0.21
  -4  -5  -3    0.76    0.19
   4   6   3  145.36    2.93
   4  -6  -3  151.13    2.81
  -4   6  -3  152.86    3.10
   4  -6  -3  148.71    2.88
  -4  -6   3  153.62    2.98
   4   6   3  147.76    3.03
  -4   6  -3  150.68    2.96
  -4  -6   3  155.51    3.05
   4  -6  -3  149.32    2.94
  -4   6  -3  146.63    3.08
   4  -6   3  150.27    3.00
   4   6  -3  142.15    2.99
  -4   6   3  152.86    3.00
  -4   6   3  151.08    2.92
  -4  -6  -3  146.16    3.09
   4   6  -3  140.87    2.92
  -4   6   3  148.29    3.02
  -4  -6  -3  147.67    2.91
   4  -6   3  153.73    2.98
   4  -6   3  148.61    3.09
  -4   7  -3   24.68    0.89
  -4  -7   3   25.89    0.92
  -4   7  -3   25.04    0.96
  -4  -7   3   25.11    0.92
  -4   7  -3   25.44    0.99
   4   7   3   24.82    0.94
  -4  -7  -3   27.37    0.86
  -4  -7  -3   26.66    0.99
   4  -7   3   25.86    0.95
   4   7  -3   25.46    0.94
   4   7  -3   25.81    0.88
  -4   7   3   26.23    0.93
   4  -7   3   24.73    0.88
  -4   7   3   27.66    0.95
  -4   8  -3    0.09    0.26
  -4  -8   3    0.32    0.24
   4   8   3    0.28    0.25
  -4   8  -3    0.65    0.29
  -4   8  -3    0.40    0.25
   4  -8   3    0.52    0.27
  -4  -8  -3    0.44    0.26
   4  -8   3    0.50    0.25
  -4  -8  -3    0.66    0.23
  -4   8   3    0.27    0.24
  -4   8   3    0.44    0.24
  -4   9  -3    0.72    0.31
  -4  -9   3    0.32    0.26
  -4   9  -3   -0.08    0.24
   4   9   3    0.30    0.28
  -4  -9  -3    0.42    0.29
  -4   9   3    0.35    0.27
  -4   9   3    0.47    0.28
  -4  10  -3   17.78    0.97
   4  10   3   17.76    0.97
  -4  10  -3   16.90    0.90
  -4 -10  -3   16.71    0.94
  -4  10   3   14.75    0.88
  -4  10   3   16.73    0.91
  -4  11  -3    0.37    0.34
   4  11   3    0.82    0.42
  -4  11  -3    0.68    0.39
  -4  11   3    0.61    0.38
  -4 -11  -3    0.63    0.37
   5   0   3    0.02    0.11
  -5   0   3    0.15    0.11
   5   0   3   -0.05    0.07
  -5   0   3    0.02    0.09
  -5   0  -3    0.00    0.10
  -5   0   3   -0.10    0.07
  -5   0   3    0.01    0.06
   5   0  -3    0.00    0.14
  -5   0  -3   -0.02    0.09
   5   0  -3    0.08    0.10
  -5   0  -3   -0.02    0.07
   5   0   3    0.00    0.09
   5   0  -3   -0.10    0.07
   5   0  -3    0.05    0.13
   5  -1  -3   25.41    0.66
  -5   1  -3   24.22    0.67
   5   1   3   24.89    0.68
   5  -1  -3   23.51    0.70
  -5  -1   3   24.82    0.63
   5  -1  -3   24.22    0.73
  -5   1  -3   25.22    0.47
   5  -1  -3   24.46    0.63
   5   1   3   24.41    0.61
  -5  -1   3   24.57    0.67
  -5  -1   3   23.73    0.65
   5   1   3   24.51    0.64
  -5   1  -3   24.79    0.60
  -5  -1   3   25.15    0.57
  -5   1  -3   24.29    0.66
  -5   1   3   25.03    0.68
  -5   1   3   24.92    0.58
  -5   1   3   24.45    0.62
  -5  -1  -3   24.74    0.66
   5  -1   3   25.42    0.64
   5   1  -3   25.98    0.65
  -5  -1  -3   24.11    0.66
   5  -1   3   24.97    0.61
   5   1  -3   24.38    0.64
  -5   1   3   24.47    0.61
   5   1  -3   23.82    0.63
  -5  -1  -3   24.57    0.61
  -5   1   3   25.12    0.60
   5  -1   3   23.56    0.70
  -5  -1  -3   25.16    0.66
   5  -2  -3    1.39    0.18
  -5   2  -3    1.74    0.21
  -5  -2   3    1.45    0.19
   5   2   3    1.04    0.14
   5  -2  -3    1.20    0.22
  -5   2  -3    1.41    0.12
   5   2   3    1.37    0.17
  -5  -2   3    1.24    0.15
   5   2   3    1.34    0.18
   5   2   3    1.22    0.17
  -5   2  -3    1.42    0.20
   5  -2  -3    1.20    0.19
  -5  -2   3    1.69    0.19
  -5   2  -3    1.77    0.23
  -5  -2   3    1.08    0.18
   5  -2  -3    1.31    0.19
  -5   2  -3    1.45    0.16
   5  -2   3    1.31    0.21
  -5   2   3    1.34    0.17
   5  -2   3    1.26    0.16
  -5   2   3    0.84    0.18
  -5  -2  -3    1.10    0.17
   5  -2   3    1.29    0.18
   5   2  -3    1.38    0.17
   5   2  -3    1.37    0.15
  -5  -2  -3    1.21    0.17
   5   2  -3    1.22    0.17
  -5  -2  -3    1.06    0.17
   5   2  -3    1.50    0.18
  -5  -2  -3    1.21    0.16
  -5   2   3    1.33    0.15
   5  -2   3    1.40    0.17
  -5   3  -3  115.54    2.39
  -5   3  -3  115.31    2.32
  -5  -3   3  119.00    2.26
   5   3   3  112.91    2.23
  -5   3  -3  115.51    2.14
  -5  -3   3  117.09    2.25
   5  -3  -3  113.71    2.27
   5   3   3  115.73    2.23
   5   3   3  115.87    2.29
   5  -3  -3  115.28    2.43
  -5   3  -3  114.53    2.32
  -5  -3   3  120.11    2.34
   5  -3  -3  116.65    2.24
  -5   3  -3  115.03    2.17
   5  -3  -3  118.55    2.31
  -5  -3   3  118.87    2.27
   5   3   3  116.67    2.24
  -5   3   3  116.12    2.20
   5   3  -3  117.52    2.27
  -5  -3  -3  117.22    2.27
   5  -3   3  116.75    2.42
   5   3  -3  116.91    2.24
  -5  -3  -3  117.25    2.32
  -5   3   3  117.43    2.21
   5  -3   3  118.05    2.21
  -5  -3  -3  113.79    2.27
  -5  -3  -3  118.95    2.22
   5  -3   3  122.42    2.19
   5  -3   3  116.84    2.26
   5   3  -3  116.71    2.22
   5   3  -3  118.29    2.15
  -5   3   3  115.07    2.34
   5   4   3   19.49    0.65
   5   4   3   19.55    0.49
  -5   4  -3   19.30    0.70
  -5  -4   3   19.76    0.69
  -5  -4   3   20.34    0.66
   5   4   3   19.64    0.65
  -5   4  -3   19.33    0.61
  -5  -4   3   20.12    0.66
   5  -4  -3   19.38    0.61
  -5   4  -3   19.49    0.58
   5   4   3   20.75    0.64
  -5   4  -3   19.62    0.72
   5  -4  -3   19.60    0.75
   5  -4  -3   20.60    0.65
  -5  -4   3   20.99    0.68
   5  -4  -3   18.89    0.68
   5   4   3   19.25    0.64
   5  -4   3   19.57    0.61
  -5  -4  -3   19.78    0.64
   5  -4   3   21.20    0.70
   5   4  -3   19.87    0.50
   5   4  -3   18.69    0.65
   5   4  -3   20.57    0.63
  -5  -4  -3   19.09    0.64
   5  -4   3   19.78    0.50
  -5  -4  -3   20.28    0.68
  -5   4   3   19.53    0.62
  -5  -4  -3   19.68    0.69
  -5   4   3   17.96    0.61
   5  -4   3   18.32    0.74
  -5   4   3   18.35    0.71
   5   4  -3   19.31    0.63
  -5   5  -3  158.27    3.29
   5   5   3  169.30    3.21
  -5   5  -3  168.29    3.14
   5   5   3  161.54    3.19
   5  -5  -3  169.09    3.40
  -5  -5   3  167.80    3.19
  -5  -5   3  167.57    3.28
   5  -5  -3  174.16    3.24
  -5   5  -3  169.07    3.32
   5  -5  -3  165.70    3.16
   5   5   3  164.79    3.16
   5  -5  -3  164.01    3.16
   5   5   3  166.35    2.98
   5   5   3  163.85    3.23
  -5  -5  -3  163.02    3.15
   5   5  -3  161.79    3.13
   5  -5   3  167.61    3.38
  -5   5   3  162.29    3.30
   5  -5   3  165.18    3.22
  -5   5   3  172.59    3.15
  -5   5   3  163.17    3.18
  -5  -5  -3  168.18    3.31
  -5  -5  -3  165.10    3.18
   5   5  -3  164.75    3.22
  -5  -5  -3  164.94    3.22
   5   5  -3  166.36    3.16
  -5  -6   3    0.63    0.22
  -5   6  -3    0.35    0.23
   5   6   3    0.88    0.21
   5   6   3    0.89    0.23
   5  -6  -3    0.79    0.19
  -5   6  -3    0.71    0.20
  -5   6  -3    0.39    0.22
   5  -6  -3    0.69    0.22
  -5  -6   3    0.32    0.21
   5   6   3    0.73    0.23
  -5   6   3    0.44    0.20
  -5  -6  -3    0.84    0.24
  -5  -6  -3    0.42    0.22
  -5   6   3    0.62    0.21
   5  -6   3    0.46    0.24
   5  -6   3    0.84    0.29
  -5  -6  -3    0.37    0.19
   5  -6   3    0.12    0.18
   5   6  -3    0.38    0.21
   5   6  -3    0.45    0.19
  -5   6   3    0.56    0.22
  -5  -7   3   19.35    0.80
  -5  -7   3   20.40    0.83
   5   7   3   21.47    0.86
  -5   7  -3   19.73    0.86
  -5   7  -3   19.39    0.77
  -5   7  -3   20.28    0.89
   5   7  -3   20.47    0.83
  -5  -7  -3   20.43    0.87
  -5  -7  -3   19.95    0.76
  -5   7   3   20.81    0.81
  -5   7   3   19.13    0.82
   5  -7   3   19.73    0.87
   5  -7   3   18.76    0.77
   5  -7   3   18.56    0.84
   5   7  -3   20.04    0.75
  -5   8  -3   -0.22    0.19
   5   8   3    0.21    0.25
  -5  -8   3   -0.20    0.21
  -5   8  -3    0.21    0.26
  -5  -8  -3   -0.23    0.21
  -5   8   3    0.00    0.22
  -5  -8  -3    0.03    0.20
   5  -8   3    0.28    0.27
  -5   8   3    0.14    0.23
  -5  -9   3    0.07    0.25
   5   9   3   -0.07    0.27
  -5   9  -3   -0.05    0.26
  -5  -9   3    0.19    0.28
  -5   9  -3   -0.44    0.23
  -5   9   3   -0.11    0.26
  -5   9   3    0.47    0.28
  -5  -9  -3   -0.19    0.25
  -5  10  -3   -0.04    0.29
   5  10   3    0.54    0.36
  -5 -10   3    0.34    0.31
  -5  10  -3    0.76    0.35
  -5 -10   3    0.38    0.32
  -5 -10  -3    0.53    0.33
  -5  10   3    0.80    0.36
  -5  10   3    1.10    0.36
  -5 -11   3   33.80    1.42
   5  11   3   31.68    1.41
  -5  11  -3   34.10    1.36
  -5  11  -3   29.15    1.35
  -5 -11  -3   31.40    1.39
  -5  11   3   33.55    1.37
   6   0  -3   -0.15    0.14
  -6   0  -3    0.00    0.12
  -6   0   3    0.10    0.11
   6   0  -3    0.01    0.14
  -6   0   3    0.10    0.13
   6   0  -3   -0.06    0.09
  -6   0   3   -0.14    0.08
   6   0   3    0.11    0.13
   6   0   3   -0.04    0.10
  -6   0  -3   -0.15    0.10
   6   0   3   -0.14    0.07
  -6   0  -3   -0.03    0.08
   6   0  -3    0.06    0.11
  -6   0   3    0.09    0.08
  -6   1  -3    0.02    0.05
  -6  -1   3    0.16    0.13
  -6   1  -3    0.27    0.13
   6   1   3    0.12    0.12
  -6  -1   3    0.11    0.11
  -6   1  -3    0.07    0.13
   6  -1  -3    0.02    0.11
   6   1   3   -0.08    0.10
   6   1   3    0.13    0.10
   6  -1  -3    0.16    0.17
  -6  -1   3    0.06    0.10
   6  -1  -3    0.08    0.10
   6  -1  -3   -0.04    0.14
  -6   1  -3    0.19    0.10
  -6  -1   3    0.13    0.09
  -6   1   3   -0.12    0.11
  -6  -1  -3    0.13    0.12
   6   1  -3    0.06    0.11
  -6   1   3    0.03    0.08
  -6   1   3    0.21    0.11
  -6  -1  -3    0.24    0.10
   6   1  -3    0.17    0.13
  -6  -1  -3    0.10    0.11
  -6  -1  -3   -0.11    0.11
   6  -1   3    0.04    0.12
   6   1  -3    0.02    0.10
  -6   1   3    0.09    0.10
   6  -1   3   -0.04    0.13
  -6   1   3    0.13    0.10
   6  -1   3    0.05    0.09
  -6  -2   3  368.11    6.42
   6   2   3  374.84    6.35
   6   2   3  378.30    6.63
   6  -2  -3  372.60    6.75
   6  -2  -3  367.04    6.37
   6  -2  -3  379.69    6.69
  -6  -2   3  365.65    6.51
  -6  -2   3  373.07    6.44
   6   2   3  376.58    6.38
  -6   2  -3  373.31    6.24
  -6  -2   3  364.72    6.33
  -6   2  -3  374.24    6.28
  -6   2  -3  367.55    6.58
  -6   2  -3  371.20    6.45
   6   2  -3  365.30    6.44
   6  -2   3  375.14    6.36
  -6   2   3  375.72    6.49
   6  -2   3  376.84    6.74
  -6  -2  -3  366.78    6.47
   6   2  -3  367.48    6.41
   6  -2   3  373.75    6.36
  -6  -2  -3  374.73    6.56
   6   2  -3  372.72    6.34
  -6   2   3  361.12    6.30
  -6  -2  -3  383.24    6.32
   6  -2   3  365.23    6.58
  -6  -2  -3  366.66    6.43
   6   2  -3  370.02    6.52
  -6   2   3  375.60    6.36
  -6  -3   3   -0.02    0.12
   6  -3  -3   -0.06    0.13
   6   3   3    0.00    0.12
   6  -3  -3   -0.02    0.11
  -6   3  -3    0.30    0.17
  -6  -3   3    0.15    0.14
   6  -3  -3   -0.19    0.18
  -6   3  -3   -0.06    0.12
   6   3   3    0.18    0.12
  -6   3  -3    0.11    0.11
   6   3   3    0.06    0.13
   6  -3  -3    0.09    0.15
  -6   3  -3    0.15    0.10
  -6  -3   3    0.04    0.14
  -6   3  -3    0.13    0.17
  -6  -3   3    0.04    0.11
  -6   3   3    0.13    0.16
   6  -3   3   -0.06    0.09
  -6  -3  -3   -0.01    0.13
   6   3  -3    0.00    0.12
   6  -3   3   -0.09    0.19
   6   3  -3    0.09    0.12
   6   3  -3    0.10    0.11
  -6  -3  -3    0.12    0.13
   6   3  -3    0.13    0.11
  -6   3   3    0.30    0.12
  -6  -3  -3   -0.11    0.11
   6  -3   3   -0.18    0.14
  -6  -3  -3    0.05    0.12
   6  -3   3    0.16    0.12
  -6   3   3    0.13    0.12
   6   4   3   19.92    0.68
  -6  -4   3   20.30    0.67
   6   4   3   19.89    0.50
   6  -4  -3   19.14    0.65
  -6   4  -3   19.16    0.72
  -6   4  -3   18.20    0.72
   6   4   3   20.11    0.67
  -6   4  -3   20.25    0.59
   6  -4  -3   19.92    0.65
  -6  -4   3   19.17    0.68
   6   4   3   20.01    0.67
  -6  -4   3   18.69    0.71
   6   4   3   21.42    0.67
   6  -4  -3   19.57    0.80
   6  -4  -3   19.53    0.71
  -6   4   3   19.97    0.64
  -6  -4  -3   18.80    0.69
  -6  -4  -3   19.87    0.68
   6   4  -3   20.18    0.67
   6   4  -3   20.12    0.69
   6  -4   3   19.35    0.55
  -6  -4  -3   20.23    0.67
   6  -4   3   19.88    0.81
  -6   4   3   20.33    0.76
  -6   4   3   19.70    0.65
   6  -4   3   20.15    0.72
  -6  -4  -3   20.03    0.71
   6   4  -3   20.41    0.54
   6   4  -3   19.90    0.63
  -6   5  -3    2.00    0.32
   6   5   3    2.13    0.28
  -6  -5   3    2.63    0.34
   6  -5  -3    2.00    0.27
  -6  -5   3    2.46    0.30
   6   5   3    1.74    0.27
   6  -5  -3    2.38    0.34
   6   5   3    2.59    0.28
   6  -5  -3    1.58    0.33
  -6   5  -3    3.10    0.37
  -6  -5   3    2.75    0.31
   6  -5  -3    2.17    0.26
  -6   5  -3    2.00    0.24
  -6  -5  -3    2.59    0.31
  -6   5   3    2.13    0.27
   6   5  -3    2.18    0.29
   6  -5   3    1.84    0.30
  -6  -5  -3    2.72    0.34
   6  -5   3    2.01    0.37
  -6   5   3    2.34    0.34
  -6  -5  -3    2.78    0.34
  -6   5   3    2.61    0.29
   6   5  -3    2.37    0.26
  -6   6  -3   98.84    2.32
  -6  -6   3  101.31    2.22
  -6  -6   3  101.50    2.28
  -6  -6   3  103.31    2.29
   6   6   3  103.27    2.17
   6   6   3  100.20    2.20
   6   6   3  100.81    2.26
   6  -6  -3   99.90    2.39
  -6   6  -3   97.85    2.33
  -6   6  -3  105.25    2.16
   6  -6   3  103.71    2.39
  -6   6   3  100.76    2.28
   6   6  -3  100.89    2.14
   6   6  -3  100.30    2.25
   6  -6   3   98.97    2.26
  -6  -6  -3  104.53    2.33
  -6   6   3   99.70    2.18
   6  -6   3   99.34    2.20
  -6  -6  -3  101.37    2.26
  -6  -6  -3  103.18    2.20
  -6  -7   3    1.06    0.29
  -6   7  -3    0.82    0.29
  -6   7  -3    1.55    0.34
   6   7   3    0.49    0.25
  -6   7  -3    0.63    0.24
  -6  -7   3    0.56    0.26
   6  -7   3    0.73    0.32
   6  -7   3    0.34    0.27
   6  -7   3    0.83    0.25
  -6  -7  -3    1.00    0.27
  -6   7   3    1.03    0.29
  -6  -7  -3    0.90    0.29
  -6   7   3    0.77    0.25
  -6  -8   3    2.46    0.43
  -6   8  -3    1.76    0.38
  -6   8  -3    1.93    0.35
   6   8   3    1.24    0.35
  -6  -8   3    2.49    0.41
   6  -8   3    2.64    0.42
  -6   8   3    2.13    0.39
  -6   8   3    1.67    0.35
  -6  -8  -3    1.43    0.35
  -6  -8  -3    1.80    0.32
  -6   9  -3   16.68    0.92
  -6  -9   3   16.31    0.84
  -6  -9   3   15.88    0.88
  -6   9  -3   15.41    0.80
   6   9   3   14.53    0.86
  -6   9   3   14.62    0.84
  -6  -9  -3   15.33    0.87
  -6   9   3   15.50    0.82
  -6  10  -3    7.66    0.68
  -6 -10   3    7.83    0.69
  -6 -10   3    8.30    0.79
   6  10   3    8.33    0.77
  -6  10  -3    8.40    0.79
  -6  10   3    6.33    0.64
  -6 -10  -3    7.27    0.71
  -6  10   3    8.57    0.78
  -6  11  -3    6.96    0.77
  -6 -11   3    7.39    0.76
  -6  11   3    6.02    0.71
  -6 -11  -3    6.93    0.77
  -6  11   3    8.19    0.79
   7   0  -3   -0.07    0.10
  -7   0   3   -0.04    0.11
  -7   0   3    0.15    0.11
   7   0  -3   -0.03    0.12
  -7   0  -3    0.08    0.06
   7   0   3    0.02    0.09
  -7   0   3   -0.10    0.08
   7   0  -3   -0.02    0.17
  -7   0  -3   -0.12    0.08
  -7   0   3   -0.13    0.13
   7   0   3   -0.07    0.12
   7   0  -3   -0.05    0.16
   7   0   3    0.12    0.15
  -7   0  -3    0.10    0.12
  -7   0  -3   -0.07    0.13
  -7  -1   3    7.38    0.39
  -7   1  -3    6.94    0.33
   7   1   3    6.57    0.33
   7  -1  -3    6.76    0.35
   7  -1  -3    6.47    0.43
   7  -1  -3    6.85    0.38
   7  -1  -3    7.32    0.47
  -7   1  -3    6.67    0.37
  -7  -1   3    6.60    0.29
  -7  -1   3    7.11    0.39
   7   1   3    6.48    0.39
  -7   1  -3    7.21    0.21
  -7  -1   3    7.24    0.36
   7   1   3    6.23    0.35
  -7   1  -3    7.13    0.40
   7   1  -3    6.86    0.45
  -7  -1  -3    6.25    0.35
  -7  -1  -3    6.85    0.38
  -7   1   3    6.01    0.33
  -7   1   3    6.39    0.31
  -7   1   3    6.31    0.30
   7   1  -3    6.64    0.35
   7   1  -3    6.44    0.40
  -7  -1  -3    6.46    0.37
  -7   1   3    6.21    0.38
   7  -1   3    6.98    0.34
  -7  -1  -3    6.40    0.32
  -7   1   3    6.88    0.35
   7   1  -3    6.93    0.37
   7  -1   3    6.58    0.37
   7  -1   3    6.85    0.43
  -7   2  -3    4.58    0.29
  -7  -2   3    4.18    0.32
  -7   2  -3    3.92    0.34
  -7  -2   3    3.96    0.33
   7  -2  -3    3.57    0.38
   7   2   3    4.14    0.31
   7  -2  -3    4.44    0.33
   7  -2  -3    4.64    0.38
   7   2   3    4.18    0.29
  -7  -2   3    4.25    0.35
  -7   2  -3    5.08    0.39
  -7  -2   3    4.11    0.26
  -7   2  -3    4.10    0.20
   7  -2  -3    4.79    0.37
   7   2   3    4.60    0.33
   7  -2   3    4.71    0.42
   7   2  -3    4.32    0.31
   7   2  -3    4.46    0.31
  -7  -2  -3    4.73    0.34
  -7  -2  -3    4.13    0.34
  -7   2   3    4.51    0.30
   7   2  -3    4.75    0.32
   7  -2   3    4.92    0.34
  -7  -2  -3    4.57    0.29
  -7  -2  -3    4.64    0.32
   7  -2   3    4.64    0.35
  -7   2   3    4.72    0.38
  -7   2   3    4.86    0.27
   7  -2   3    4.53    0.29
   7  -3  -3  110.62    2.28
   7  -3  -3  106.36    2.18
   7  -3  -3  110.73    2.25
  -7  -3   3  110.34    2.20
  -7   3  -3  110.74    2.02
  -7   3  -3  108.10    2.27
  -7  -3   3  109.86    2.29
  -7  -3   3  111.75    2.18
   7  -3  -3  109.78    2.42
  -7   3  -3  111.82    2.14
  -7   3  -3  109.49    2.32
   7   3   3  107.03    2.24
   7   3   3  110.62    2.19
  -7   3  -3  108.15    2.29
   7   3   3  108.63    2.20
  -7  -3   3  113.42    2.25
   7  -3   3  108.77    2.23
  -7  -3  -3  107.72    2.26
  -7   3   3  112.39    2.17
   7   3  -3  109.99    2.19
  -7   3   3  109.59    2.12
  -7  -3  -3  108.66    2.16
   7   3  -3  108.88    2.16
  -7  -3  -3  108.30    2.25
  -7   3   3  110.29    2.31
   7   3  -3  110.57    2.13
   7  -3   3  109.75    2.18
  -7  -3  -3  106.39    2.23
   7  -3   3  108.11    2.41
   7   3  -3  109.03    2.22
   7   4   3    3.55    0.32
  -7   4  -3    3.34    0.38
  -7   4  -3    3.85    0.39
   7   4   3    3.68    0.35
   7  -4  -3    3.70    0.33
   7  -4  -3    3.76    0.34
  -7  -4   3    3.17    0.30
  -7   4  -3    3.65    0.28
   7  -4  -3    3.52    0.42
  -7  -4   3    3.47    0.33
  -7  -4   3    4.08    0.39
   7  -4  -3    4.06    0.39
   7  -4   3    3.18    0.36
   7   4  -3    3.85    0.36
  -7  -4  -3    3.91    0.36
   7   4  -3    3.61    0.33
   7  -4   3    3.93    0.45
  -7   4   3    4.33    0.34
   7   4  -3    3.50    0.27
  -7   4   3    3.52    0.38
  -7  -4  -3    4.23    0.37
   7   4  -3    3.72    0.31
   7  -4   3    3.62    0.28
  -7   4   3    4.00    0.35
  -7  -5   3   54.61    1.40
   7  -5  -3   57.01    1.59
   7   5   3   56.38    1.36
   7  -5  -3   56.22    1.39
  -7   5  -3   56.05    1.29
   7  -5  -3   54.40    1.33
  -7   5  -3   55.75    1.52
  -7  -5   3   55.82    1.41
  -7   5  -3   55.83    1.49
  -7  -5   3   55.86    1.46
   7   5   3   55.08    1.39
  -7   5   3   55.61    1.37
   7   5  -3   57.75    1.34
   7  -5   3   54.59    1.44
   7  -5   3   56.15    1.58
  -7  -5  -3   54.61    1.39
  -7   5   3   56.75    1.35
   7   5  -3   56.11    1.42
  -7  -5  -3   56.07    1.45
  -7  -5  -3   54.07    1.45
   7  -6  -3    1.40    0.36
  -7  -6   3    1.89    0.32
  -7  -6   3    1.63    0.30
   7   6   3    2.40    0.30
  -7   6  -3    1.93    0.28
  -7  -6   3    1.80    0.30
   7   6   3    1.95    0.32
  -7   6  -3    2.46    0.39
  -7   6  -3    1.75    0.34
   7   6  -3    2.03    0.33
  -7   6   3    2.23    0.36
  -7  -6  -3    2.24    0.32
  -7  -6  -3    2.14    0.35
   7   6  -3    1.88    0.27
  -7  -6  -3    2.28    0.35
  -7   6   3    1.81    0.29
   7  -6   3    2.67    0.45
   7  -6   3    2.01    0.35
  -7   7  -3    2.77    0.44
   7  -7  -3    2.45    0.44
   7   7   3    2.85    0.41
  -7   7  -3    3.01    0.45
  -7   7  -3    2.44    0.34
  -7  -7   3    2.63    0.40
  -7  -7   3    2.41    0.38
  -7   7   3    2.39    0.38
  -7   7   3    2.85    0.37
   7  -7   3    2.82    0.41
  -7  -7  -3    2.76    0.41
   7  -7   3    2.65    0.45
   7  -7   3    3.52    0.40
  -7  -7  -3    3.20    0.38
  -7   8  -3    9.29    0.59
  -7  -8   3    7.85    0.60
  -7   8  -3    7.83    0.68
  -7  -8   3    8.00    0.62
  -7   8   3    8.93    0.60
   7  -8   3    9.21    0.69
  -7  -8  -3    9.40    0.66
  -7  -8  -3    9.14    0.59
  -7   8   3    8.02    0.67
  -7   9  -3    8.79    0.79
  -7  -9   3    8.59    0.65
  -7  -9   3    9.05    0.69
   7  -9   3    9.74    0.73
  -7   9   3    8.68    0.75
  -7   9   3    8.39    0.63
  -7  -9  -3    6.97    0.67
  -7  10  -3    7.93    0.78
  -7 -10   3   10.17    0.85
  -7 -10   3    9.42    0.72
  -7  10   3    9.38    0.78
  -7 -10  -3    8.67    0.79
  -7  10   3    8.16    0.78
  -7 -11   3    6.47    0.73
  -7  11  -3    4.86    0.69
  -7  11   3    7.57    0.82
  -7  11   3    5.86    0.68
  -8   0   3    0.13    0.13
   8   0   3   -0.13    0.14
  -8   0   3    0.03    0.10
  -8   0  -3    0.04    0.11
  -8   0  -3    0.20    0.16
   8   0   3   -0.02    0.16
   8   0  -3   -0.06    0.18
   8   0   3    0.14    0.12
  -8   0  -3   -0.02    0.14
   8   0  -3   -0.01    0.20
  -8   0  -3   -0.08    0.06
  -8   0   3    0.04    0.16
  -8   0   3   -0.02    0.13
   8   0  -3    0.01    0.12
   8   0  -3   -0.05    0.14
  -8   0   3    0.03    0.10
   8   1   3    0.15    0.12
   8   1   3    0.05    0.15
  -8  -1   3    0.35    0.12
  -8   1  -3    0.22    0.07
  -8   1  -3    0.12    0.15
   8  -1  -3    0.20    0.14
  -8   1  -3    0.20    0.17
  -8  -1   3    0.18    0.17
   8  -1  -3    0.40    0.23
  -8   1  -3    0.14    0.12
   8   1   3    0.09    0.16
  -8  -1   3    0.01    0.14
  -8  -1   3    0.15    0.13
   8  -1  -3    0.15    0.16
   8  -1  -3   -0.04    0.19
   8  -1   3    0.11    0.20
  -8  -1  -3   -0.09    0.13
  -8  -1  -3    0.13    0.16
  -8   1   3   -0.01    0.10
  -8   1   3    0.16    0.17
   8  -1   3    0.27    0.17
  -8  -1  -3    0.34    0.13
   8   1  -3    0.04    0.13
   8   1  -3    0.12    0.18
  -8   1   3    0.08    0.13
   8   1  -3    0.08    0.15
  -8   1   3    0.23    0.13
   8  -1   3    0.08    0.12
   8   1  -3    0.45    0.22
  -8  -1  -3    0.27    0.16
   8  -2  -3   56.65    1.36
  -8   2  -3   56.56    1.38
   8   2   3   58.96    1.35
  -8  -2   3   56.67    1.38
  -8  -2   3   56.12    1.36
  -8   2  -3   56.70    1.08
  -8  -2   3   57.73    1.32
   8   2   3   55.79    1.37
   8  -2  -3   56.08    1.50
   8  -2  -3   54.60    1.42
  -8   2  -3   54.14    1.37
   8  -2  -3   56.48    1.31
   8   2   3   57.01    1.30
  -8  -2   3   56.84    1.24
  -8   2   3   57.44    1.21
   8   2  -3   55.48    1.32
  -8  -2  -3   55.54    1.37
  -8  -2  -3   53.90    1.33
   8  -2   3   59.78    1.37
   8   2  -3   56.90    1.31
   8  -2   3   56.23    1.49
   8  -2   3   56.25    1.34
  -8   2   3   58.57    1.30
   8   2  -3   58.70    1.34
  -8  -2  -3   56.04    1.28
  -8  -2  -3   60.08    1.39
   8  -3  -3   16.47    0.62
   8   3   3   19.08    0.67
   8  -3  -3   18.05    0.69
  -8  -3   3   17.39    0.69
   8   3   3   16.15    0.63
  -8   3  -3   18.15    0.72
  -8  -3   3   17.07    0.64
   8  -3  -3   18.94    0.83
   8  -3  -3   17.29    0.68
  -8   3  -3   16.60    0.69
  -8  -3   3   17.10    0.67
  -8  -3   3   18.92    0.61
  -8   3  -3   17.05    0.48
  -8  -3  -3   16.85    0.66
   8   3  -3   17.10    0.65
   8   3  -3   17.25    0.59
   8   3  -3   16.82    0.64
  -8  -3  -3   16.74    0.65
   8  -3   3   17.37    0.79
  -8  -3  -3   15.75    0.66
  -8   3   3   16.58    0.71
   8  -3   3   16.30    0.67
  -8   3   3   18.15    0.57
  -8   3   3   17.84    0.63
   8  -3   3   17.24    0.63
   8  -4  -3   30.05    1.09
   8  -4  -3   29.60    0.90
  -8   4  -3   29.83    0.98
  -8   4  -3   31.35    1.03
   8  -4  -3   29.34    0.91
   8   4   3   32.33    0.92
  -8  -4   3   28.25    0.87
  -8   4  -3   29.58    0.76
  -8  -4   3   29.88    0.98
   8  -4  -3   29.62    0.97
  -8  -4   3   30.58    0.93
   8   4   3   29.04    0.92
  -8  -4  -3   30.51    0.95
  -8  -4  -3   30.60    0.95
   8   4  -3   29.91    0.93
  -8  -4  -3   29.82    0.96
   8  -4   3   29.05    0.96
  -8   4   3   29.03    0.88
   8   4  -3   29.38    0.84
   8  -4   3   29.99    1.10
  -8   4   3   30.42    0.85
   8  -5  -3    0.81    0.34
  -8  -5   3    1.69    0.29
  -8  -5   3    1.30    0.29
  -8   5  -3    1.37    0.32
   8   5   3    1.31    0.27
  -8  -5   3    1.38    0.26
   8   5   3    1.82    0.27
  -8   5  -3    1.34    0.29
   8  -5  -3    1.54    0.26
   8   5  -3    1.53    0.25
  -8  -5  -3    1.49    0.30
   8  -5   3    1.73    0.32
  -8  -5  -3    1.70    0.29
   8   5  -3    1.54    0.29
  -8   5   3    1.34    0.24
   8  -5   3    1.44    0.39
  -8  -5  -3    2.24    0.33
  -8   6  -3   12.79    0.71
  -8  -6   3   14.38    0.71
  -8   6  -3   13.82    0.77
  -8  -6   3   14.06    0.68
   8  -6  -3   14.11    0.81
   8  -6   3   14.00    0.82
  -8   6   3   14.07    0.72
  -8   6   3   14.12    0.63
  -8  -6  -3   13.46    0.66
  -8  -6  -3   15.29    0.72
   8  -6   3   12.82    0.70
  -8   7  -3    3.22    0.45
  -8  -7   3    3.09    0.41
  -8  -7   3    3.32    0.43
   8  -7  -3    3.40    0.50
   8  -7   3    2.93    0.40
  -8  -7  -3    2.56    0.40
  -8  -7  -3    3.35    0.40
   8  -7   3    3.09    0.48
  -8   7   3    3.87    0.42
  -8   7   3    3.05    0.44
  -8  -8   3   10.08    0.69
  -8   8  -3    9.93    0.72
  -8  -8   3   11.37    0.71
  -8   8   3    9.93    0.71
  -8  -8  -3    9.48    0.69
   8  -8   3   10.66    0.78
  -8   8   3   10.64    0.66
  -8  -8  -3   11.32    0.66
  -8  -9   3   -0.27    0.25
  -8  -9   3   -0.14    0.26
  -8   9  -3    0.01    0.30
  -8   9   3    0.12    0.26
  -8  -9  -3   -0.09    0.27
  -8   9   3    0.05    0.27
   8  -9   3    0.14    0.34
  -8 -10   3    0.57    0.35
  -8  10  -3    1.10    0.43
  -8 -10   3    0.57    0.37
  -8 -10  -3    0.18    0.33
  -8  10   3    0.76    0.40
  -9   0   3   -0.10    0.12
   9   0  -3   -0.07    0.22
  -9   0   3   -0.17    0.14
   9   0   3    0.09    0.17
  -9   0   3    0.20    0.20
  -9   0   3    0.07    0.14
  -9   0  -3    0.03    0.17
  -9   0   3    0.05    0.11
   9   0  -3   -0.20    0.20
   9   0   3    0.13    0.20
   9   0  -3    0.04    0.13
  -9   0  -3    0.23    0.16
   9   0  -3    0.05    0.17
   9   1   3   15.72    0.67
  -9   1  -3   16.70    0.67
   9  -1  -3   15.51    0.63
  -9   1  -3   15.87    0.63
  -9  -1   3   15.63    0.66
  -9  -1   3   15.72    0.59
   9   1   3   15.03    0.61
   9  -1  -3   16.23    0.75
  -9  -1   3   16.13    0.52
  -9  -1   3   16.10    0.64
   9  -1  -3   15.95    0.60
   9  -1  -3   16.18    0.73
   9   1  -3   15.00    0.59
  -9  -1  -3   15.17    0.64
  -9   1   3   16.31    0.59
   9   1  -3   16.79    0.64
  -9   1   3   15.46    0.51
   9  -1   3   16.80    0.72
  -9  -1  -3   15.66    0.60
   9   1  -3   15.33    0.73
   9  -1   3   15.45    0.62
  -9   1   3   15.63    0.66
   9   1  -3   16.39    0.68
  -9   1   3   15.41    0.54
  -9  -2   3    0.41    0.18
   9  -2  -3    0.44    0.18
  -9  -2   3    0.46    0.22
   9  -2  -3    0.50    0.30
  -9   2  -3    0.17    0.20
   9  -2  -3    0.35    0.23
   9  -2  -3    0.56    0.23
  -9  -2   3    0.69    0.16
   9   2   3    0.64    0.20
  -9   2  -3    0.70    0.24
   9   2   3    0.54    0.21
  -9  -2   3    0.50    0.20
  -9   2   3    0.39    0.14
  -9   2   3    0.57    0.19
  -9   2   3    0.54    0.22
  -9  -2  -3    0.79    0.20
   9  -2   3    0.62    0.22
   9  -2   3    0.45    0.22
  -9   2   3    0.35    0.16
   9   2  -3    0.51    0.21
   9  -2   3    0.43    0.27
   9   2  -3    0.33    0.17
  -9  -2  -3    0.64    0.21
   9   2  -3    0.41    0.19
  -9  -2  -3    0.65    0.22
  -9   3  -3  128.17    2.74
  -9  -3   3  132.71    2.59
  -9  -3   3  131.72    2.74
   9  -3  -3  125.89    2.89
   9  -3  -3  133.10    2.70
  -9   3  -3  133.26    2.77
   9   3   3  139.97    2.69
   9  -3  -3  128.68    2.75
   9   3   3  128.37    2.70
  -9  -3   3  131.87    2.62
   9  -3  -3  123.88    2.61
   9  -3   3  133.11    2.92
   9  -3   3  134.46    2.69
   9   3  -3  136.28    2.63
  -9  -3  -3  124.18    2.67
   9   3  -3  129.82    2.65
  -9   3   3  131.78    2.51
   9  -3   3  130.52    2.67
  -9  -3  -3  133.61    2.72
  -9   3   3  129.36    2.59
  -9  -3  -3  131.22    2.72
  -9  -4   3   -0.02    0.15
   9   4   3   -0.06    0.17
  -9  -4   3    0.00    0.18
  -9   4  -3    0.21    0.20
   9  -4  -3   -0.59    0.23
  -9  -4   3    0.11    0.18
  -9   4  -3    0.21    0.24
   9   4   3    0.09    0.18
   9  -4  -3    0.03    0.19
  -9  -4  -3    0.12    0.19
   9  -4   3    0.13    0.31
   9  -4   3   -0.01    0.22
  -9  -4  -3   -0.25    0.18
  -9  -4  -3   -0.12    0.17
   9   4  -3    0.28    0.19
  -9   4   3   -0.17    0.14
  -9   5  -3   41.02    1.29
   9  -5  -3   43.03    1.41
   9   5   3   41.77    1.16
  -9  -5   3   42.68    1.18
  -9  -5   3   41.29    1.27
  -9   5   3   43.39    1.13
   9  -5   3   39.22    1.25
  -9  -5  -3   38.58    1.20
   9  -5   3   43.27    1.42
  -9  -5  -3   40.80    1.23
  -9  -6   3    1.27    0.29
   9  -6  -3    0.26    0.32
  -9  -6   3    0.85    0.29
  -9   6  -3    0.33    0.26
  -9   6  -3    0.61    0.30
  -9  -6  -3    0.49    0.24
  -9   6   3    0.25    0.24
   9  -6   3    0.14    0.32
  -9   6   3    0.41    0.21
  -9  -6  -3    0.18    0.23
   9  -6   3    0.97    0.31
  -9  -7   3   16.19    0.80
   9  -7  -3   16.80    0.93
  -9  -7   3   17.50    0.85
  -9   7  -3   18.69    0.90
  -9  -7  -3   16.54    0.78
   9  -7   3   15.61    0.92
  -9   7   3   17.18    0.75
  -9   7   3   16.56    0.85
  -9  -7  -3   16.33    0.83
  -9   8  -3    3.27    0.50
  -9  -8   3    3.46    0.49
  -9  -8   3    3.29    0.49
  -9  -8  -3    4.00    0.53
  -9  -8  -3    3.24    0.45
   9  -8   3    3.03    0.53
  -9   8   3    3.16    0.48
  -9  -9   3    0.17    0.29
  -9  -9   3    0.28    0.30
  -9   9  -3    0.48    0.36
  -9  -9  -3    0.32    0.29
  -9   9   3    0.23    0.31
   9  -9   3    0.45    0.38
  -9  -9  -3    0.37    0.33
  -9  10  -3    8.12    0.82
  -9 -10   3   10.06    0.83
  -9 -10   3    8.97    0.82
  -9 -10  -3    9.48    0.85
  -9  10   3    7.84    0.79
  10   0   3    0.14    0.19
  10   0  -3   -0.23    0.24
 -10   0   3   -0.08    0.13
 -10   0   3    0.07    0.16
  10   0   3    0.68    0.27
  10   0  -3   -0.11    0.25
  10   0  -3   -0.04    0.15
 -10   0   3    0.24    0.17
 -10   0  -3    0.01    0.19
 -10   0  -3    0.22    0.18
 -10  -1   3    3.53    0.36
  10   1   3    4.34    0.40
  10  -1  -3    5.05    0.51
  10   1   3    3.51    0.39
  10  -1  -3    4.48    0.39
 -10   1  -3    4.11    0.41
 -10   1  -3    4.32    0.40
 -10  -1   3    4.84    0.40
  10  -1  -3    5.32    0.53
  10   1  -3    3.77    0.45
  10   1  -3    4.33    0.38
 -10   1   3    4.56    0.30
 -10   1   3    4.69    0.39
  10   1  -3    3.79    0.41
 -10  -1  -3    3.31    0.34
  10  -1   3    4.31    0.48
  10  -1   3    4.16    0.40
 -10  -1  -3    5.26    0.47
 -10  -2   3    0.16    0.19
 -10  -2   3    0.12    0.17
 -10   2  -3    0.14    0.22
  10   2   3    0.37    0.21
  10  -2  -3    0.27    0.18
  10  -2  -3    0.41    0.25
 -10   2  -3    0.23    0.21
 -10  -2   3    0.44    0.16
  10   2   3    0.40    0.22
  10  -2  -3    0.17    0.29
 -10  -2  -3    0.25    0.22
  10   2  -3    0.35    0.18
 -10  -2  -3    0.51    0.22
  10  -2   3    0.20    0.28
 -10   2   3    0.40    0.15
 -10   2   3    0.34    0.18
 -10  -2  -3    0.77    0.22
  10   2  -3    0.36    0.24
  10  -2   3    0.01    0.22
  10  -2   3    0.16    0.21
 -10  -3   3    6.47    0.48
  10  -3  -3    7.30    0.63
  10  -3  -3    6.70    0.51
 -10   3  -3    7.19    0.53
 -10  -3   3    6.28    0.39
 -10   3  -3    6.20    0.54
 -10  -3   3    7.08    0.46
  10   3   3    7.43    0.48
  10   3   3    6.15    0.46
  10  -3   3    7.38    0.51
 -10  -3  -3    7.07    0.49
  10  -3   3    6.91    0.50
 -10  -3  -3    6.73    0.45
  10   3  -3    7.80    0.48
 -10  -3  -3    6.78    0.55
  10  -3   3    6.50    0.61
 -10   3   3    8.15    0.40
  10  -4  -3   18.43    0.77
 -10   4  -3   17.90    0.79
  10   4   3   18.25    0.74
 -10  -4   3   18.73    0.80
 -10   4  -3   18.71    0.84
  10  -4  -3   18.92    0.94
 -10  -4   3   18.55    0.70
  10   4   3   19.64    0.78
 -10  -4  -3   19.69    0.79
 -10  -4  -3   18.51    0.80
 -10  -4  -3   17.64    0.75
  10  -4   3   18.41    0.94
  10  -4   3   17.13    0.78
  10  -5  -3    0.89    0.36
 -10  -5   3    1.18    0.26
 -10  -5   3    0.99    0.28
 -10   5  -3    1.27    0.34
 -10   5  -3    1.01    0.31
 -10  -5  -3    1.44    0.30
 -10  -5  -3    1.62    0.32
  10  -5   3    1.49    0.35
  10  -5   3    1.32    0.40
 -10   6  -3   12.57    0.74
  10  -6  -3   15.17    0.89
 -10  -6   3   14.36    0.70
 -10  -6   3   14.11    0.75
 -10   6   3   12.36    0.73
 -10  -6  -3   11.76    0.68
  10  -6   3   14.40    0.88
 -10  -6  -3   12.90    0.71
 -10  -7   3    1.23    0.33
  10  -7  -3    1.27    0.41
 -10  -7   3    1.12    0.34
 -10   7  -3    0.94    0.34
 -10  -7  -3    1.46    0.34
 -10   7   3    1.11    0.35
  10  -7   3    1.49    0.44
 -10  -7  -3    1.91    0.39
 -10  -8   3    9.05    0.68
 -10  -8   3   10.60    0.73
  10  -8  -3    9.59    0.82
 -10   8  -3    8.16    0.75
 -10   8   3    9.49    0.79
 -10  -8  -3    9.94    0.68
  10  -8   3    9.12    0.81
 -10  -8  -3    9.17    0.76
 -10  -9   3   -0.11    0.30
 -10   9  -3   -0.12    0.32
 -10  -9   3    0.11    0.30
 -10  -9  -3   -0.15    0.30
 -10  -9  -3    0.02    0.27
 -10   9   3    0.21    0.34
  10  -9   3   -0.11    0.35
 -10 -10   3    0.46    0.39
 -10 -10   3    0.60    0.37
 -10 -10  -3    0.36    0.37
  11   0   3    0.14    0.21
 -11   0  -3    0.30    0.23
 -11   0   3    0.06    0.18
  11   0  -3   -0.05    0.28
 -11   0  -3    0.14    0.21
  11   0   3    0.25    0.27
  11   0  -3    0.06    0.28
 -11  -1   3   25.59    0.89
  11   1   3   23.57    0.92
 -11   1  -3   24.44    0.87
  11  -1  -3   24.68    1.01
  11  -1  -3   24.50    0.99
  11   1   3   23.75    0.87
 -11   1  -3   24.16    0.91
  11   1  -3   24.26    0.93
 -11  -1  -3   24.00    0.83
 -11  -1  -3   22.17    0.88
  11   1  -3   22.29    0.99
  11  -1   3   24.94    0.96
  11  -1   3   23.56    0.86
  11  -1   3   24.38    1.00
 -11   2  -3   37.59    1.18
  11  -2  -3   37.14    1.29
 -11   2  -3   37.91    1.14
 -11  -2   3   37.42    1.15
  11  -2  -3   39.62    1.24
  11   2   3   37.56    1.16
  11   2   3   38.64    1.14
  11   2  -3   36.22    1.29
 -11  -2  -3   36.83    1.09
  11   2  -3   36.39    1.14
 -11  -2  -3   36.02    1.16
  11  -2   3   36.06    1.28
  11  -2   3   37.53    1.18
  11  -2   3   37.33    1.14
 -11  -2  -3   37.31    1.16
  11   3   3   32.22    1.05
 -11  -3   3   33.09    1.09
 -11   3  -3   31.93    1.08
  11  -3  -3   31.84    1.21
  11  -3  -3   31.13    1.09
  11   3   3   31.39    1.05
 -11   3  -3   30.99    1.11
 -11  -3  -3   31.40    1.06
  11  -3   3   32.62    1.08
 -11  -3  -3   32.56    1.03
  11  -3   3   31.87    1.05
 -11  -3  -3   30.97    1.08
  11  -3   3   32.05    1.23
 -11   4  -3    6.18    0.54
  11  -4  -3    7.24    0.54
  11  -4  -3    7.11    0.68
 -11  -4   3    7.77    0.55
  11   4   3    7.00    0.51
 -11   4  -3    6.56    0.60
  11  -4   3    7.87    0.62
 -11  -4  -3    6.59    0.49
  11  -4   3    8.42    0.75
 -11  -4  -3    7.30    0.53
  11  -5  -3   45.72    1.57
 -11   5  -3   47.79    1.47
 -11  -5   3   45.32    1.42
 -11  -5  -3   44.86    1.37
 -11  -5  -3   46.80    1.40
  11  -5   3   46.74    1.59
 -11  -6   3    0.17    0.25
 -11   6  -3   -0.15    0.24
  11  -6  -3    0.26    0.35
 -11  -6  -3    0.09    0.25
 -11  -6  -3    0.33    0.26
  11  -6   3    0.15    0.37
 -11  -7   3    7.78    0.67
  11  -7  -3    8.30    0.79
 -11   7  -3    7.65    0.72
 -11   7   3    8.08    0.70
 -11  -7  -3    8.71    0.64
  11  -7   3    9.08    0.83
 -11  -7  -3    7.56    0.66
 -11   8  -3    0.58    0.36
 -11  -8   3    0.50    0.31
  11  -8  -3    0.77    0.40
  11  -8   3    0.40    0.40
 -11   8   3    0.47    0.34
 -11  -8  -3    0.14    0.31
 -11  -8  -3    0.11    0.27
 -11  -9   3    0.63    0.36
 -11   9  -3    1.39    0.45
  11  -9   3    1.28    0.48
 -11  -9  -3    0.69    0.37
 -11   9   3    0.66    0.40
 -11  -9  -3    1.34    0.40
  12   0  -3   -0.35    0.27
  12   0  -3   -0.27    0.27
  12   0   3    0.15    0.28
 -12   0  -3   -0.10    0.19
 -12   0  -3    0.42    0.25
  12   0   3   -0.03    0.22
 -12   1  -3   27.51    0.96
 -12  -1   3   26.99    0.97
  12   1   3   26.73    1.03
  12  -1  -3   26.27    1.07
 -12   1  -3   28.33    1.03
  12   1   3   26.72    0.97
  12  -1  -3   27.00    1.11
  12   1  -3   26.61    1.03
  12   1  -3   29.96    1.15
  12  -1   3   27.51    0.98
 -12  -1  -3   27.59    0.93
  12  -1   3   29.02    1.07
  12  -1   3   26.91    1.11
 -12  -2   3    7.17    0.53
  12   2   3    8.57    0.58
 -12   2  -3    8.52    0.58
  12  -2  -3    8.08    0.71
 -12   2  -3    8.01    0.59
  12  -2  -3    9.15    0.66
  12   2   3    8.73    0.60
  12   2  -3    7.23    0.66
  12  -2   3    9.77    0.65
 -12  -2  -3    7.72    0.51
  12  -2   3    9.10    0.76
  12   2  -3    9.49    0.63
  12  -2   3    8.77    0.59
 -12   3  -3   10.55    0.65
 -12  -3   3    9.52    0.61
  12  -3  -3   10.79    0.67
 -12   3  -3    9.55    0.65
  12   3   3    9.84    0.61
  12  -3  -3    8.26    0.72
  12  -3   3   10.18    0.64
 -12  -3  -3   10.30    0.62
 -12  -3  -3    9.50    0.57
  12  -3   3   10.11    0.77
 -12   4  -3   58.43    1.67
  12   4   3   63.01    1.64
  12  -4  -3   59.87    1.86
 -12  -4   3   59.68    1.68
 -12  -4  -3   61.01    1.63
 -12  -4  -3   59.50    1.66
  12  -4   3   57.69    1.85
  12  -5  -3   -0.07    0.33
 -12  -5   3    0.06    0.24
 -12   5  -3    0.31    0.27
 -12  -5  -3   -0.16    0.22
 -12  -5  -3   -0.21    0.20
  12  -5   3    0.46    0.37
 -12   6  -3   16.76    0.91
 -12  -6   3   18.27    0.90
  12  -6  -3   16.84    1.00
 -12  -6  -3   18.28    0.87
  12  -6   3   17.21    1.03
 -12  -6  -3   15.98    0.84
 -12   7  -3    9.01    0.81
  12  -7  -3    9.04    0.84
 -12  -7   3    9.50    0.71
 -12   7   3   10.16    0.74
  12  -7   3    8.38    0.82
 -12  -7  -3    8.70    0.66
 -12  -7  -3    9.28    0.69
  12  -8  -3    1.31    0.48
 -12   8  -3    0.23    0.33
 -12  -8   3    0.42    0.31
  12  -8   3    0.17    0.40
 -12   8   3    0.33    0.36
 -12  -8  -3    0.32    0.32
 -12  -8  -3    0.24    0.31
 -12  -9  -3   -0.21    0.32
 -12  -9  -3    0.32    0.33
  13   0   3   -0.22    0.28
  13   0  -3    0.13    0.32
  13   0  -3    0.12    0.31
  13   0   3   -0.12    0.28
  13  -1  -3   24.22    1.08
 -13  -1   3   25.78    0.97
  13  -1  -3   24.70    1.08
  13   1   3   21.95    0.98
  13   1  -3   24.63    1.03
  13  -1   3   26.48    1.07
  13  -1   3   23.04    1.07
  13   1  -3   26.72    1.14
  13  -2  -3    6.86    0.63
  13   2   3    6.49    0.59
  13  -2  -3    7.46    0.71
 -13  -2   3    6.72    0.57
  13  -2   3    7.56    0.64
  13   2  -3    6.06    0.58
  13   2  -3    7.33    0.72
  13  -2   3    5.50    0.63
  13  -3  -3    8.37    0.76
  13  -3  -3    7.83    0.66
 -13  -3   3    8.51    0.60
  13   3   3    8.17    0.61
  13  -3   3    7.79    0.75
  13   3  -3    6.86    0.69
 -13  -3  -3    8.97    0.62
 -13  -4   3   -0.22    0.23
 -13   4  -3    0.09    0.26
  13  -4  -3   -0.23    0.32
 -13  -4  -3    0.18    0.25
  13  -4   3    0.16    0.36
 -13  -5   3   62.68    1.82
  13  -5  -3   66.63    2.05
 -13   5  -3   62.22    1.85
  13  -5   3   60.54    2.00
 -13  -5  -3   63.34    1.81
  13  -6  -3    0.29    0.40
 -13  -6   3    0.21    0.29
 -13   6  -3    0.43    0.33
 -13  -6  -3    0.46    0.30
 -13   6   3    0.59    0.32
  13  -6   3    0.61    0.43
  13  -7  -3    9.09    0.91
 -13   7  -3    8.52    0.79
 -13  -7   3    8.69    0.77
  13  -7   3    8.37    0.85
 -13  -7  -3   10.49    0.73
 -13   7   3   10.95    0.80
 -13  -8   3    4.23    0.59
  13  -8   3    4.64    0.73
 -13  -8  -3    4.38    0.59
  14   0  -3   -0.47    0.28
  14   0   3   -0.02    0.32
  14   0   3   -0.09    0.30
  14   0  -3    0.36    0.36
 -14  -1   3    1.85    0.38
  14  -1  -3    1.83    0.47
  14  -1  -3    1.52    0.43
  14   1   3    1.63    0.42
  14   1  -3    2.56    0.50
  14  -1   3    2.02    0.44
  14  -1   3    2.37    0.49
  14   1  -3    1.83    0.43
 -14  -2   3   24.02    1.01
  14  -2  -3   25.95    1.13
  14   2   3   24.64    1.06
  14  -2  -3   25.27    1.16
  14  -2   3   23.77    1.16
  14  -2   3   24.87    1.07
  14   2  -3   24.64    1.16
  14  -3  -3    2.41    0.51
 -14  -3   3    2.28    0.40
  14  -3  -3    2.70    0.47
  14   3   3    2.15    0.42
  14   3  -3    3.70    0.57
  14  -3   3    2.03    0.51
 -14  -4   3   13.44    0.79
  14  -4  -3   13.60    0.94
 -14   4  -3   13.59    0.81
  14   4  -3   13.97    0.93
  14  -4   3   14.55    0.97
 -14  -4  -3   13.32    0.78
 -14   5  -3    1.40    0.40
  14  -5  -3    3.18    0.58
 -14  -5   3    2.64    0.47
  14  -5   3    3.23    0.59
 -14  -5  -3    2.71    0.46
  14  -6  -3   30.50    1.42
 -14   6  -3   29.85    1.30
 -14  -6   3   29.52    1.24
 -14  -6  -3   30.70    1.24
 -14   6   3   32.15    1.31
  14  -6   3   31.20    1.44
 -14   7  -3    6.98    0.75
 -14  -7   3    8.49    0.77
  14  -7  -3    6.88    0.81
 -14  -7  -3    8.14    0.75
  14  -7   3    8.57    0.91
 -14   7   3    8.02    0.80
  15   0  -3    0.17    0.35
  15   0   3   -0.04    0.35
  15   0  -3   -0.22    0.35
  15   0   3   -0.43    0.31
  15   1   3   13.86    0.89
  15  -1  -3   15.44    0.95
  15   1   3   14.89    0.94
  15  -1  -3   14.24    0.91
  15  -1   3   14.90    0.90
  15   1  -3   13.63    0.92
  15   1  -3   13.78    0.88
  15  -1   3   13.80    0.92
  15  -2  -3    0.82    0.42
  15   2   3    0.52    0.36
 -15  -2   3    1.37    0.36
  15  -2  -3    0.84    0.39
  15   2  -3    0.67    0.40
  15  -2   3    1.19    0.47
 -15   3  -3   44.19    1.46
 -15  -3   3   46.35    1.50
  15  -3  -3   43.18    1.64
  15  -3   3   45.18    1.70
  15   3  -3   41.95    1.64
 -15  -4   3    9.43    0.71
 -15   4  -3   11.60    0.78
  15  -4  -3   11.91    0.99
  15   4  -3    7.51    0.81
  15  -4   3    8.70    0.86
 -15   5  -3   37.16    1.43
  15  -5  -3   36.81    1.57
 -15  -5   3   34.91    1.37
  15   5  -3   35.68    1.55
  15  -5   3   36.91    1.59
 -15  -5  -3   38.00    1.40
 -15  -6   3    1.75    0.43
  15  -6  -3    1.66    0.53
 -15   6  -3    2.45    0.51
  15  -6   3    1.13    0.52
  15   6  -3    1.86    0.54
 -15  -6  -3    2.20    0.47
 -15   6   3    1.19    0.42
  16   0   3   -0.85    0.31
  16   0  -3   -0.14    0.35
  16   0  -3   -0.12    0.37
  16   0   3   -0.20    0.34
  16  -1  -3    3.00    0.57
  16   1   3    3.51    0.59
  16  -1  -3    3.23    0.57
  16   1   3    4.07    0.63
  16  -1   3    3.55    0.62
  16   1  -3    3.16    0.61
  16  -1   3    4.09    0.61
  16   2   3   13.33    0.94
  16  -2  -3   15.13    0.95
  16  -2  -3   15.75    1.01
  16   2   3   15.44    0.95
  16   2  -3   15.37    1.02
  16  -2   3   16.36    1.05
  16  -3  -3    4.21    0.66
 -16  -3   3    5.34    0.60
 -16   3  -3    6.75    0.66
  16   3  -3    6.21    0.77
  16  -3   3    6.42    0.79
  16  -4  -3   13.14    1.00
 -16   4  -3   14.63    0.89
 -16  -4   3   14.19    0.87
  16   4  -3   13.34    1.00
  16  -4   3   12.07    1.04
  16  -5  -3    0.90    0.51
 -16   5  -3    0.51    0.37
  17   0   3   -0.46    0.39
  17   0   3    0.63    0.43
  17   0  -3   -0.16    0.39
  17  -1  -3    2.69    0.56
  17  -1  -3    2.10    0.55
  17   1   3    0.80    0.45
  17   1   3    2.03    0.54
  17   1  -3    1.11    0.50
  17  -1   3    1.70    0.53
  17  -2  -3    1.59    0.49
  17  -2  -3    0.47    0.47
  17   2   3    1.02    0.49
  17   2  -3    0.78    0.48
  17  -2   3    0.56    0.50
  17  -3  -3   15.89    1.08
 -17   3  -3   16.49    0.94
  17   3   3   16.06    1.09
 -17  -3   3   17.25    0.98
  17   3  -3   15.73    1.10
  17  -3   3   16.85    1.15
 -17   4  -3    2.80    0.53
  18   0   3    0.03    0.46
  18   0  -3   -0.13    0.43
  18   0   3   -0.11    0.43
  18   1   3   -0.49    0.40
  18  -1  -3   -0.29    0.39
  18   1   3   -0.83    0.39
  18  -1  -3    0.52    0.46
  18  -1   3   -0.44    0.44
  18  -2  -3    1.26    0.53
   0   0  -4  762.16   13.31
   0   0   4  751.35   12.78
   0   0  -4  762.15   13.06
   0   0   4  738.66   12.87
   0   0  -4  763.21   12.98
   0   1  -4   -1.46    0.07
   0  -1  -4   -1.44    0.06
   0  -1   4   -1.36    0.04
   0  -1  -4   -1.33    0.06
   0   1   4   -1.33    0.06
   0  -1   4   -1.41    0.04
   0  -1  -4   -1.43    0.04
   0   1   4   -1.46    0.04
   0  -1   4   -1.48    0.04
   0   1  -4   -1.47    0.07
   0   1  -4   -1.40    0.04
   0  -1   4   -1.42    0.06
   0   1  -4   -1.43    0.05
   0   1  -4   -1.47    0.05
   0  -2  -4  807.67   13.96
   0   2  -4  821.19   13.69
   0   2  -4  801.57   13.56
   0  -2   4  811.11   14.03
   0   2  -4  811.66   14.00
   0  -2  -4  802.69   14.45
   0  -2  -4  792.60   13.52
   0  -2  -4  809.63   13.59
   0   2   4  792.81   13.66
   0  -2   4  819.94   13.65
   0   2   4  817.83   13.29
   0   3   4    0.02    0.09
   0  -3  -4   -0.01    0.09
   0  -3   4   -0.07    0.09
   0  -3  -4   -0.06    0.06
   0  -3  -4   -0.03    0.08
   0   3  -4   -0.07    0.09
   0   3   4    0.09    0.09
   0   3  -4    0.02    0.10
   0   3   4   -0.01    0.09
   0   3  -4   -0.04    0.09
   0  -3   4    0.05    0.09
   0  -3   4   -0.08    0.10
   0   3   4    0.06    0.07
   0  -3  -4    0.01    0.09
   0   4   4   12.93    0.45
   0   4   4   11.82    0.47
   0   4   4   12.18    0.47
   0  -4   4   11.82    0.42
   0   4  -4   11.41    0.41
   0  -4  -4   12.16    0.44
   0   4   4   12.45    0.41
   0   4  -4   12.41    0.49
   0  -4  -4   11.92    0.44
   0  -4   4   12.20    0.46
   0  -4   4   11.63    0.49
   0   4  -4   11.85    0.48
   0  -4  -4   12.41    0.46
   0  -4   4   12.24    0.41
   0   4  -4   12.19    0.48
   0  -4  -4   11.77    0.36
   0   5  -4   -0.18    0.13
   0  -5  -4   -0.25    0.12
   0  -5  -4   -0.25    0.12
   0  -5  -4    0.02    0.11
   0  -5   4   -0.13    0.14
   0  -5   4   -0.17    0.11
   0   5  -4   -0.06    0.12
   0   5   4   -0.12    0.13
   0   5   4   -0.26    0.12
   0   5   4   -0.02    0.13
   0   5  -4   -0.08    0.14
   0   5  -4   -0.14    0.13
   0   5   4   -0.24    0.10
   0  -5  -4   -0.16    0.11
   0  -5   4   -0.13    0.13
   0  -6  -4  125.47    2.52
   0   6   4  124.37    2.59
   0   6  -4  122.63    2.59
   0   6  -4  122.62    2.58
   0   6   4  125.04    2.58
   0  -6   4  121.93    2.53
   0  -6   4  124.47    2.56
   0   6  -4  124.62    2.59
   0  -6  -4  127.72    2.37
   0   6   4  121.88    2.48
   0  -6  -4  127.07    2.52
   0   6   4  123.79    2.45
   0   7   4    0.29    0.20
   0   7   4    0.04    0.17
   0  -7   4   -0.10    0.19
   0   7  -4   -0.23    0.16
   0  -7  -4   -0.08    0.17
   0   7  -4   -0.15    0.17
   0   7  -4   -0.14    0.19
   0   7   4    0.06    0.16
   0  -7   4    0.15    0.19
   0   8   4  199.31    4.11
   0   8  -4  203.49    4.10
   0  -8   4  201.24    4.02
   0   8  -4  207.99    4.12
   0   8   4  199.38    3.93
   0  -8   4  204.08    4.03
   0   8  -4  203.45    4.11
   0   9  -4    0.06    0.25
   0   9   4   -0.20    0.24
   0   9  -4    0.47    0.29
   0  -9   4    0.49    0.27
   0  10  -4   75.93    2.18
   0  10  -4   80.38    2.16
   0  10   4   80.10    2.21
   0  11   4   -0.11    0.31
  -1   0   4   48.13    0.82
   1   0  -4   47.46    0.92
   1   0   4   47.68    0.85
   1   0  -4   48.12    0.83
   1   0  -4   47.41    0.84
  -1   0  -4   47.43    0.93
  -1   0   4   47.35    0.83
   1   0  -4   48.50    0.85
  -1   0  -4   48.61    0.91
  -1   0  -4   48.20    0.89
  -1   0   4   48.14    0.89
   1   0  -4   46.03    0.95
   1   0   4   48.73    0.94
  -1  -1   4    0.11    0.09
   1   1   4    0.00    0.06
  -1   1  -4   -0.11    0.08
  -1   1  -4   -0.01    0.05
  -1   1  -4    0.04    0.05
  -1   1  -4   -0.06    0.08
   1   1   4    0.02    0.06
   1  -1  -4   -0.02    0.06
   1  -1  -4    0.14    0.09
  -1  -1   4    0.06    0.06
   1  -1  -4    0.14    0.06
  -1   1  -4    0.10    0.06
  -1  -1   4   -0.09    0.05
  -1   1   4   -0.05    0.07
   1  -1   4   -0.01    0.05
  -1   1   4    0.12    0.06
  -1  -1  -4    0.09    0.08
  -1  -1  -4   -0.01    0.06
   1   1  -4    0.05    0.08
  -1  -1  -4   -0.10    0.07
   1   1  -4    0.01    0.06
   1   1  -4   -0.01    0.08
   1  -1   4    0.02    0.05
   1  -1   4    0.02    0.07
   1   1  -4   -0.01    0.06
   1   2   4    2.13    0.11
  -1   2  -4    2.11    0.18
   1   2   4    2.17    0.15
  -1  -2   4    2.32    0.20
  -1   2  -4    2.05    0.17
   1  -2  -4    2.27    0.18
  -1  -2   4    1.85    0.15
   1   2   4    2.52    0.17
   1  -2  -4    2.25    0.16
  -1  -2  -4    2.21    0.13
   1  -2   4    1.91    0.16
  -1  -2  -4    2.44    0.18
   1   2  -4    1.94    0.18
  -1  -2  -4    2.35    0.16
  -1   2   4    2.22    0.18
   1  -2   4    2.22    0.19
   1  -2   4    2.26    0.17
   1   2  -4    2.18    0.16
  -1   2   4    2.07    0.15
  -1  -2  -4    2.38    0.19
   1  -3  -4    8.50    0.34
  -1   3  -4    8.33    0.37
  -1  -3   4    7.31    0.36
   1   3   4    8.67    0.32
   1   3   4    8.43    0.34
  -1  -3   4    7.82    0.33
  -1   3  -4    7.98    0.33
   1  -3  -4    8.23    0.24
   1  -3  -4    8.26    0.34
   1  -3  -4    8.53    0.33
  -1   3  -4    8.25    0.36
   1   3   4    8.49    0.34
   1   3   4    8.37    0.26
  -1  -3  -4    8.28    0.33
  -1  -3  -4    9.05    0.37
  -1  -3  -4    8.61    0.28
   1  -3   4    8.14    0.35
  -1  -3  -4    9.05    0.35
  -1   3   4    8.75    0.33
  -1   3   4    8.56    0.36
   1  -3   4    8.83    0.37
  -1  -3  -4    8.20    0.32
   1   3  -4    8.25    0.34
   1  -3   4    8.11    0.34
   1   3  -4    8.63    0.36
  -1   4  -4    0.90    0.17
   1  -4  -4    1.16    0.13
  -1  -4   4    1.09    0.17
   1  -4  -4    0.84    0.17
  -1  -4   4    0.92    0.17
   1   4   4    0.95    0.18
   1  -4  -4    1.01    0.17
  -1   4  -4    1.15    0.20
  -1   4  -4    1.17    0.16
   1   4   4    0.99    0.16
   1   4   4    0.82    0.13
  -1   4  -4    1.04    0.19
   1   4   4    0.94    0.18
  -1  -4   4    1.33    0.21
  -1   4   4    1.14    0.19
   1   4  -4    1.35    0.17
  -1  -4  -4    0.93    0.17
  -1  -4  -4    1.14    0.18
  -1  -4  -4    1.04    0.14
   1  -4   4    1.03    0.19
   1  -4   4    1.26    0.19
   1   4  -4    0.92    0.18
  -1   4   4    0.88    0.15
   1   4  -4    1.18    0.19
  -1   4   4    1.17    0.18
  -1   4   4    1.24    0.19
   1  -4   4    1.16    0.16
  -1  -4  -4    1.45    0.20
   1   4  -4    1.18    0.19
   1   5   4   14.10    0.47
   1  -5  -4   15.14    0.57
   1   5   4   13.81    0.57
  -1  -5   4   14.15    0.56
   1  -5  -4   14.88    0.55
   1   5   4   13.54    0.53
  -1  -5   4   14.79    0.53
  -1   5  -4   13.53    0.58
  -1  -5   4   14.93    0.59
  -1   5  -4   14.44    0.51
   1  -5  -4   13.95    0.44
   1  -5  -4   13.63    0.50
  -1   5  -4   14.32    0.58
   1   5   4   13.85    0.56
  -1   5  -4   14.08    0.56
   1  -5   4   14.89    0.53
   1  -5   4   13.95    0.51
  -1  -5  -4   14.21    0.47
   1   5  -4   15.03    0.52
  -1  -5  -4   14.04    0.54
  -1   5   4   14.92    0.53
  -1   5   4   14.00    0.53
   1  -5   4   15.09    0.58
  -1   5   4   13.23    0.56
   1   5  -4   14.01    0.56
   1  -5   4   13.43    0.55
  -1  -5  -4   14.32    0.55
   1   5  -4   13.12    0.56
   1   5  -4   13.54    0.56
  -1   5   4   14.05    0.57
  -1   6  -4   -0.23    0.14
   1  -6  -4    0.09    0.12
  -1  -6   4    0.21    0.17
   1   6   4    0.21    0.14
  -1   6  -4    0.08    0.17
   1  -6  -4    0.00    0.16
   1   6   4   -0.14    0.15
  -1   6  -4   -0.01    0.17
   1  -6  -4   -0.03    0.13
   1  -6  -4   -0.02    0.14
   1   6   4    0.14    0.15
  -1  -6   4    0.05    0.18
  -1   6   4    0.08    0.16
  -1  -6  -4   -0.02    0.12
   1   6  -4   -0.03    0.17
  -1   6   4   -0.14    0.13
   1  -6   4    0.07    0.18
   1  -6   4    0.13    0.17
  -1  -6  -4   -0.15    0.13
  -1   6   4    0.15    0.15
   1   6  -4    0.21    0.17
  -1   6   4    0.07    0.16
   1   6  -4    0.06    0.15
  -1  -6  -4   -0.10    0.14
  -1   7  -4    3.91    0.41
   1   7   4    5.09    0.47
  -1   7  -4    4.17    0.45
   1  -7  -4    4.51    0.42
  -1  -7   4    4.47    0.44
   1   7   4    3.88    0.38
  -1  -7   4    3.92    0.41
  -1   7  -4    2.94    0.37
   1  -7  -4    3.80    0.34
   1   7   4    4.08    0.36
   1  -7   4    4.35    0.42
  -1  -7  -4    3.23    0.36
   1   7  -4    3.57    0.40
  -1   7   4    4.11    0.39
  -1   7   4    3.93    0.40
   1   7  -4    4.61    0.44
  -1  -7  -4    4.17    0.34
  -1   7   4    3.70    0.39
   1   7  -4    3.84    0.42
   1  -7   4    3.76    0.41
   1   8   4    1.46    0.32
  -1   8  -4    1.13    0.32
  -1  -8   4    2.07    0.35
  -1  -8   4    1.32    0.32
  -1   8  -4    1.63    0.33
  -1   8  -4    1.64    0.34
  -1   8   4    0.84    0.25
   1  -8   4    0.78    0.28
   1   8  -4    1.63    0.34
  -1   8   4    1.16    0.31
   1  -8   4    1.64    0.33
   1   8  -4    1.23    0.32
   1   8  -4    1.69    0.33
   1   9   4    7.81    0.67
  -1   9  -4    7.75    0.66
  -1  -9   4    8.41    0.61
  -1   9  -4    9.78    0.67
   1  -9   4    9.53    0.63
   1   9  -4    7.30    0.66
   1   9  -4    9.08    0.63
  -1   9   4    8.45    0.70
  -1  10  -4    2.94    0.47
  -1  10  -4    3.46    0.52
   1  10   4    2.08    0.45
   1  10  -4    2.43    0.46
  -1  10   4    2.09    0.43
  -1  11  -4    0.08    0.31
   1  11   4   -0.14    0.31
  -1  11   4   -0.39    0.30
  -1 -11  -4   -0.05    0.30
   2   0  -4   79.36    1.48
   2   0   4   80.18    1.37
  -2   0  -4   80.50    1.38
  -2   0   4   80.55    1.45
  -2   0   4   80.72    1.39
  -2   0  -4   80.09    1.43
   2   0  -4   80.83    1.48
   2   0   4   78.87    1.36
  -2   0  -4   78.66    1.50
   2   0   4   80.38    1.38
  -2   0  -4   78.29    1.39
   2   0  -4   78.83    1.41
   2   1   4    3.85    0.17
  -2  -1   4    3.78    0.18
   2   1   4    3.87    0.16
  -2  -1   4    4.20    0.23
  -2   1  -4    3.65    0.23
   2  -1  -4    3.92    0.18
  -2   1  -4    4.00    0.21
   2  -1  -4    4.14    0.23
  -2   1  -4    3.76    0.18
   2   1   4    3.63    0.21
  -2   1   4    3.63    0.14
   2  -1   4    3.70    0.17
  -2   1   4    4.06    0.17
   2   1  -4    3.65    0.21
   2   1  -4    4.14    0.24
  -2  -1  -4    3.89    0.22
   2   1  -4    4.01    0.18
  -2  -1  -4    3.88    0.18
  -2   1   4    4.02    0.20
   2  -1   4    4.01    0.21
   2   1  -4    4.26    0.14
   2  -2  -4  103.53    1.87
  -2   2  -4  102.59    2.00
  -2   2  -4  102.16    1.95
  -2  -2   4  100.90    1.95
   2   2   4  101.28    1.88
  -2  -2   4  100.83    1.85
  -2   2  -4  104.32    1.85
   2  -2  -4  103.16    1.96
   2   2   4  105.56    1.85
   2  -2  -4  104.50    1.86
  -2   2  -4  104.66    1.89
   2  -2   4  104.87    1.95
  -2   2   4  102.54    1.84
   2   2  -4  101.48    1.88
   2  -2   4  102.99    1.85
  -2  -2  -4  103.69    1.96
   2   2  -4  104.26    1.94
  -2   2   4  100.75    1.90
  -2   2   4  100.65    1.91
  -2  -2  -4   99.81    1.86
  -2  -2  -4  101.27    1.85
  -2   3  -4   21.61    0.63
   2  -3  -4   21.08    0.60
   2   3   4   22.39    0.60
   2  -3  -4   21.64    0.46
   2  -3  -4   22.00    0.58
  -2   3  -4   21.26    0.57
  -2  -3   4   22.37    0.65
  -2  -3   4   21.87    0.58
   2   3   4   20.96    0.60
   2   3   4   22.33    0.47
  -2   3  -4   21.43    0.62
   2   3   4   21.17    0.57
  -2  -3   4   21.36    0.59
   2  -3  -4   21.83    0.59
  -2   3   4   22.44    0.60
  -2  -3  -4   20.97    0.58
   2   3  -4   21.75    0.56
   2   3  -4   20.27    0.61
   2  -3   4   21.43    0.62
   2  -3   4   22.45    0.63
  -2  -3  -4   20.77    0.57
   2  -3   4   22.39    0.60
  -2  -3  -4   21.13    0.54
   2   3  -4   22.20    0.61
  -2   3   4   21.00    0.56
  -2  -3  -4   22.35    0.64
  -2   3   4   21.52    0.63
  -2  -4   4   11.68    0.49
  -2  -4   4   10.96    0.43
  -2   4  -4   11.01    0.44
  -2   4  -4   10.98    0.41
   2   4   4   12.00    0.36
   2  -4  -4   11.34    0.46
  -2   4  -4   11.51    0.49
   2  -4  -4   11.22    0.34
  -2  -4   4   11.24    0.45
  -2   4  -4   11.11    0.48
   2   4   4   10.97    0.45
   2  -4  -4   11.53    0.43
   2  -4  -4   11.31    0.44
   2   4   4   10.37    0.42
   2   4   4   11.40    0.46
  -2   4   4   11.41    0.48
   2   4  -4   12.05    0.47
  -2  -4  -4   11.79    0.40
   2   4  -4   11.51    0.47
   2  -4   4   10.61    0.41
   2  -4   4   11.37    0.48
  -2  -4  -4   10.67    0.47
   2  -4   4   12.25    0.48
   2   4  -4   11.28    0.42
  -2  -4  -4   11.45    0.45
  -2   4   4   11.79    0.46
   2  -4   4   10.85    0.46
  -2  -4  -4   11.92    0.45
  -2   4   4   11.05    0.43
  -2  -5   4    0.10    0.15
  -2   5  -4    0.18    0.17
   2  -5  -4    0.10    0.13
   2  -5  -4    0.29    0.12
   2  -5  -4    0.27    0.16
  -2   5  -4    0.02    0.15
  -2  -5   4    0.03    0.14
   2   5   4    0.25    0.16
  -2   5  -4    0.08    0.13
   2   5   4    0.38    0.13
   2   5   4    0.14    0.15
  -2  -5   4    0.42    0.19
  -2   5  -4    0.14    0.15
   2   5   4    0.16    0.15
  -2  -5  -4    0.18    0.17
   2  -5   4   -0.01    0.16
  -2  -5  -4    0.27    0.15
   2   5  -4    0.03    0.16
  -2   5   4    0.23    0.16
   2   5  -4    0.29    0.16
   2   5  -4    0.08    0.13
  -2  -5  -4    0.24    0.13
  -2  -5  -4    0.30    0.16
  -2   5   4    0.07    0.13
  -2   5   4    0.28    0.17
   2  -5   4    0.50    0.18
   2   5  -4    0.14    0.15
   2  -5   4    0.28    0.14
   2  -5   4    0.25    0.18
  -2   5   4    0.11    0.14
  -2   6  -4   31.67    1.02
   2  -6  -4   32.61    0.95
   2   6   4   31.78    1.00
  -2  -6   4   31.83    0.96
  -2   6  -4   32.38    0.97
   2  -6  -4   31.48    0.87
  -2   6  -4   32.36    1.01
  -2  -6   4   33.30    1.00
   2  -6  -4   31.50    0.80
   2   6   4   33.48    0.85
   2  -6  -4   31.72    0.97
   2   6   4   31.89    0.94
  -2   6   4   31.58    0.98
   2   6  -4   32.60    1.02
  -2  -6  -4   32.36    0.95
  -2  -6  -4   33.92    0.87
   2   6  -4   30.81    0.98
   2  -6   4   32.39    0.95
   2   6  -4   32.41    0.97
   2  -6   4   32.38    0.97
  -2   6   4   31.14    0.93
  -2   6   4   33.29    0.95
   2  -6   4   31.38    0.97
  -2   7  -4    0.90    0.25
  -2   7  -4    1.88    0.33
   2  -7  -4    1.36    0.23
  -2   7  -4    1.35    0.29
  -2  -7   4    0.97    0.27
   2   7   4    1.40    0.27
  -2  -7   4    0.93    0.24
   2   7   4    1.00    0.29
   2  -7  -4    1.61    0.27
   2   7  -4    1.10    0.29
  -2  -7  -4    1.03    0.26
  -2   7   4    1.32    0.26
  -2   7   4    1.39    0.29
  -2  -7  -4    1.00    0.22
   2   7  -4    1.46    0.28
   2   7  -4    0.62    0.24
   2  -7   4    1.24    0.28
   2  -7   4    0.79    0.25
  -2   7   4    1.14    0.25
  -2   8  -4  105.51    2.46
  -2  -8   4  105.98    2.39
  -2   8  -4  102.48    2.46
   2   8   4  100.65    2.43
  -2   8  -4  101.74    2.39
  -2  -8   4  102.90    2.37
   2   8  -4  105.52    2.38
   2   8  -4  103.83    2.44
   2  -8   4  101.87    2.38
   2  -8   4   99.59    2.32
  -2  -8  -4  103.33    2.47
  -2   8   4  105.87    2.43
   2   8  -4  103.08    2.46
  -2   8   4  102.56    2.33
  -2   9  -4   -0.09    0.24
  -2  -9   4    0.14    0.25
   2   9   4   -0.10    0.24
  -2   9  -4    0.13    0.26
  -2   9   4    0.33    0.26
  -2   9   4    0.27    0.24
   2   9  -4    0.17    0.25
  -2  -9  -4    0.03    0.25
  -2  10  -4   50.77    1.62
   2  10   4   50.33    1.64
  -2  10  -4   47.64    1.60
  -2 -10  -4   45.79    1.60
  -2  10   4   44.29    1.56
  -2  11  -4    0.31    0.35
  -2  11  -4    0.33    0.35
   2  11   4    0.37    0.35
  -2 -11  -4   -0.16    0.32
  -2  11   4    0.09    0.33
   3   0  -4   32.45    0.80
  -3   0   4   33.03    0.72
   3   0  -4   35.12    0.71
   3   0   4   33.50    0.69
  -3   0  -4   34.04    0.69
  -3   0  -4   35.11    0.78
   3   0   4   34.06    0.78
  -3   0  -4   33.01    0.70
   3   0  -4   33.04    0.75
  -3   0   4   33.62    0.69
   3   1   4  229.86    3.83
  -3  -1   4  227.18    3.97
   3  -1  -4  226.83    4.08
  -3   1  -4  222.17    3.95
   3   1   4  231.94    3.84
   3  -1  -4  233.38    3.86
  -3  -1   4  224.28    3.84
  -3   1  -4  230.90    3.88
   3   1   4  229.53    4.07
   3  -1  -4  223.56    4.09
  -3   1  -4  228.79    4.03
   3  -1  -4  224.86    3.87
  -3   1   4  225.48    3.91
  -3   1   4  227.35    3.83
  -3   1   4  226.84    3.85
   3   1  -4  228.85    3.97
   3  -1   4  222.97    3.82
   3   1  -4  231.14    3.88
  -3   1   4  223.69    3.92
  -3  -1  -4  228.17    3.88
   3   1  -4  222.14    4.10
  -3  -1  -4  222.40    3.92
   3   1  -4  229.66    3.95
   3  -1   4  226.11    4.06
  -3  -2   4   91.04    1.68
  -3   2  -4   91.73    1.72
  -3  -2   4   88.67    1.69
  -3   2  -4   92.21    1.63
   3   2   4   90.17    1.68
   3  -2  -4   88.03    1.82
  -3   2  -4   89.81    1.76
  -3   2  -4   90.37    1.82
   3  -2  -4   91.41    1.69
   3   2   4   89.53    1.77
   3   2   4   92.53    1.68
  -3  -2   4   88.61    1.77
   3  -2  -4   91.92    1.70
   3  -2  -4   88.93    1.78
  -3   2   4   89.77    1.70
   3   2  -4   88.29    1.66
   3  -2   4   89.58    1.79
   3  -2   4   90.14    1.68
   3   2  -4   89.02    1.70
  -3  -2  -4   90.16    1.69
   3   2  -4   88.21    1.74
   3  -2   4   88.66    1.61
  -3  -2  -4   87.61    1.76
  -3   2   4   91.91    1.66
  -3   2   4   90.35    1.75
  -3  -2  -4   91.68    1.70
   3   2  -4   89.53    1.59
  -3   3  -4   33.85    0.87
   3   3   4   34.04    0.81
  -3  -3   4   33.07    0.80
  -3   3  -4   32.64    0.76
  -3  -3   4   33.93    0.87
   3  -3  -4   35.09    0.84
  -3  -3   4   34.00    0.81
   3  -3  -4   35.16    0.91
   3   3   4   34.50    0.65
  -3   3  -4   32.99    0.85
   3  -3  -4   33.25    0.82
   3   3   4   32.21    0.81
   3  -3  -4   32.85    0.80
   3   3   4   35.52    0.82
   3   3  -4   32.80    0.83
  -3  -3  -4   33.14    0.81
   3   3  -4   33.00    0.78
  -3  -3  -4   33.23    0.78
   3   3  -4   33.39    0.83
  -3   3   4   32.18    0.78
  -3  -3  -4   33.75    0.87
  -3   3   4   32.84    0.86
  -3  -3  -4   35.34    0.80
   3  -3   4   33.27    0.88
   3   3  -4   32.67    0.64
   3  -3   4   33.46    0.82
  -3   3   4   33.12    0.81
   3   4   4    0.92    0.17
   3   4   4    1.09    0.19
  -3   4  -4    0.78    0.20
  -3   4  -4    1.06    0.17
   3  -4  -4    0.76    0.15
  -3  -4   4    1.05    0.19
   3  -4  -4    1.05    0.13
  -3  -4   4    0.73    0.16
  -3   4  -4    0.85    0.19
   3  -4  -4    1.01    0.20
   3  -4  -4    0.79    0.16
   3   4   4    1.15    0.20
  -3  -4   4    0.77    0.19
   3   4   4    1.18    0.13
  -3   4  -4    0.86    0.17
  -3  -4  -4    1.00    0.20
  -3  -4  -4    1.13    0.17
   3  -4   4    0.79    0.21
   3  -4   4    0.51    0.18
   3  -4   4    1.13    0.17
  -3   4   4    1.21    0.20
  -3   4   4    0.85    0.20
  -3  -4  -4    0.85    0.18
   3  -4   4    0.69    0.18
   3   4  -4    0.97    0.19
   3   4  -4    0.49    0.15
   3   4  -4    0.78    0.17
  -3  -4  -4    1.24    0.19
  -3   4   4    0.56    0.15
   3   4  -4    1.20    0.11
   3  -5  -4   36.04    0.81
   3   5   4   34.80    0.99
  -3  -5   4   34.54    0.96
  -3   5  -4   34.67    1.02
   3   5   4   36.75    0.98
   3  -5  -4   35.40    0.94
  -3  -5   4   34.69    1.00
  -3  -5   4   34.06    0.94
   3   5   4   33.49    0.93
  -3   5  -4   37.06    0.92
   3  -5  -4   35.64    0.91
  -3   5  -4   34.54    0.94
   3   5   4   36.30    0.82
  -3   5  -4   32.72    1.00
  -3   5   4   34.33    1.02
  -3  -5  -4   32.98    0.95
  -3  -5  -4   36.40    1.03
   3   5  -4   35.91    0.99
  -3   5   4   33.74    0.96
  -3   5   4   35.59    0.94
   3  -5   4   36.60    1.02
  -3  -5  -4   35.14    0.89
  -3   5   4   34.59    0.95
   3  -5   4   36.61    0.99
   3  -5   4   35.44    0.99
   3   5  -4   36.31    0.93
  -3  -5  -4   32.88    0.93
   3   5  -4   35.71    0.97
  -3  -6   4    1.43    0.27
  -3   6  -4    0.95    0.22
   3   6   4    1.26    0.27
   3   6   4    1.30    0.24
  -3  -6   4    0.95    0.23
  -3   6  -4    1.14    0.26
  -3   6  -4    0.91    0.25
   3  -6  -4    1.16    0.20
   3   6   4    0.88    0.17
   3   6  -4    1.44    0.25
   3  -6   4    1.09    0.25
   3  -6   4    1.12    0.27
  -3   6   4    1.38    0.26
   3  -6   4    1.16    0.26
  -3   6   4    1.45    0.25
   3   6  -4    1.64    0.27
  -3  -6  -4    1.17    0.25
  -3  -6  -4    1.28    0.21
  -3  -6  -4    1.15    0.26
  -3   6   4    1.59    0.25
   3   7   4    0.24    0.22
  -3   7  -4    0.53    0.25
  -3   7  -4    0.25    0.22
  -3  -7   4    0.56    0.22
  -3   7  -4    0.39    0.21
   3   7   4    0.33    0.20
  -3  -7   4    0.32    0.23
  -3   7   4    0.36    0.22
  -3  -7  -4    0.46    0.19
   3   7  -4    0.29    0.20
  -3   7   4    0.05    0.19
   3  -7   4    0.61    0.26
  -3  -7  -4    0.04    0.21
  -3  -7  -4    0.08    0.19
   3  -7   4    0.28    0.21
   3  -7   4    0.55    0.24
   3   7  -4    0.22    0.20
  -3   7   4    0.17    0.18
   3   8   4    3.05    0.44
  -3  -8   4    2.62    0.39
  -3   8  -4    3.30    0.42
  -3   8  -4    2.57    0.40
  -3  -8   4    2.02    0.35
  -3   8  -4    2.37    0.41
  -3   8   4    2.52    0.36
  -3  -8  -4    2.09    0.36
   3  -8   4    2.72    0.40
  -3   8   4    2.44    0.37
   3  -8   4    3.07    0.41
   3   8  -4    3.32    0.40
   3   8  -4    2.14    0.37
  -3   9  -4    0.46    0.29
  -3   9  -4    0.46    0.28
  -3  -9   4    0.74    0.30
   3   9   4    0.46    0.28
  -3  -9  -4    0.56    0.29
  -3   9   4    0.74    0.29
  -3   9   4    0.44    0.28
  -3 -10   4    6.56    0.62
   3  10   4    5.94    0.64
  -3  10  -4    6.14    0.66
  -3  10  -4    5.93    0.63
  -3  10   4    6.49    0.67
  -3 -10  -4    5.12    0.60
  -3  11  -4    0.19    0.34
  -3  11  -4    0.17    0.33
   3  11   4    0.40    0.36
  -3 -11  -4    0.22    0.33
  -3  11   4    0.27    0.34
   4   0  -4    1.35    0.18
  -4   0   4    0.85    0.13
  -4   0   4    1.22    0.16
  -4   0  -4    0.75    0.14
   4   0  -4    0.79    0.13
   4   0  -4    0.88    0.14
  -4   0   4    1.08    0.15
   4   0  -4    0.89    0.18
   4   0   4    0.82    0.15
   4   0   4    1.08    0.14
  -4   0   4    1.16    0.09
   4  -1  -4    5.86    0.35
   4   1   4    5.78    0.30
  -4   1  -4    5.51    0.27
  -4  -1   4    5.55    0.29
   4  -1  -4    5.46    0.26
  -4  -1   4    5.79    0.26
   4   1   4    5.99    0.27
  -4   1  -4    6.04    0.32
  -4  -1   4    5.31    0.28
   4  -1  -4    6.20    0.34
  -4   1  -4    5.91    0.28
  -4  -1   4    5.81    0.21
   4   1   4    5.44    0.20
   4  -1  -4    5.55    0.29
  -4   1   4    5.70    0.26
   4   1  -4    6.10    0.28
  -4  -1  -4    5.92    0.29
   4   1  -4    5.44    0.26
  -4   1   4    6.15    0.24
  -4  -1  -4    5.08    0.27
   4   1  -4    5.53    0.27
   4   1  -4    6.14    0.35
   4   1  -4    5.90    0.27
  -4  -1  -4    5.75    0.27
  -4   1   4    6.16    0.26
   4  -1   4    6.01    0.27
   4  -1   4    6.12    0.32
   4  -2  -4   55.06    1.24
   4   2   4   55.17    1.13
   4  -2  -4   57.16    1.20
  -4  -2   4   55.09    1.17
   4   2   4   59.19    1.24
  -4   2  -4   54.33    1.26
  -4  -2   4   58.14    1.19
   4   2   4   56.85    1.16
  -4   2  -4   57.83    1.07
   4  -2  -4   56.23    1.30
   4  -2  -4   55.99    1.17
   4   2   4   57.50    1.17
  -4  -2   4   56.08    1.24
  -4   2  -4   57.50    1.23
  -4   2  -4   56.33    1.20
  -4  -2  -4   55.21    1.18
  -4  -2  -4   57.97    1.15
   4   2  -4   55.36    1.20
   4   2  -4   56.86    1.19
   4   2  -4   57.30    1.16
  -4  -2  -4   56.72    1.23
   4  -2   4   55.69    1.16
  -4   2   4   57.64    1.24
   4  -2   4   56.46    1.27
   4   2  -4   56.79    1.08
  -4   2   4   57.68    1.17
  -4   2   4   57.47    1.15
  -4  -2  -4   55.84    1.18
   4   3   4   16.02    0.35
   4   3   4   15.13    0.51
  -4   3  -4   16.17    0.48
  -4  -3   4   16.39    0.52
  -4  -3   4   14.82    0.51
   4  -3  -4   16.25    0.53
   4   3   4   16.23    0.53
   4   3   4   16.29    0.51
  -4   3  -4   15.59    0.56
  -4   3  -4   16.61    0.57
  -4  -3   4   14.93    0.55
   4  -3  -4   15.78    0.55
   4   3   4   15.65    0.51
   4  -3  -4   15.12    0.50
   4  -3  -4   15.47    0.60
  -4   3  -4   15.73    0.46
  -4   3   4   16.38    0.58
  -4  -3  -4   15.68    0.50
  -4   3   4   15.54    0.50
  -4  -3  -4   16.84    0.57
   4  -3   4   16.16    0.60
   4  -3   4   15.87    0.39
   4   3  -4   16.06    0.38
   4  -3   4   15.40    0.53
   4   3  -4   16.08    0.54
   4   3  -4   14.85    0.49
  -4   3   4   15.84    0.51
   4  -3   4   15.95    0.48
  -4  -3  -4   16.03    0.53
  -4  -3  -4   16.28    0.51
   4   3  -4   15.51    0.52
  -4   4  -4    1.55    0.24
   4  -4  -4    2.09    0.23
   4   4   4    1.91    0.23
  -4  -4   4    1.72    0.23
  -4   4  -4    1.72    0.26
   4  -4  -4    2.53    0.24
  -4  -4   4    2.39    0.26
  -4   4  -4    2.14    0.22
   4   4   4    2.34    0.25
   4   4   4    1.78    0.23
  -4  -4   4    1.92    0.26
   4  -4  -4    1.95    0.26
  -4   4  -4    2.01    0.22
   4   4   4    1.33    0.21
   4  -4  -4    1.66    0.27
   4   4   4    2.01    0.16
   4  -4   4    1.70    0.20
  -4   4   4    2.15    0.29
  -4   4   4    1.92    0.22
  -4  -4  -4    2.43    0.28
  -4  -4  -4    1.87    0.22
   4   4  -4    2.21    0.25
  -4  -4  -4    2.67    0.26
  -4  -4  -4    1.69    0.23
  -4   4   4    1.69    0.22
   4   4  -4    2.02    0.25
   4  -4   4    1.94    0.25
   4   4  -4    2.15    0.24
   4   4  -4    2.08    0.15
   4  -4   4    1.72    0.28
   4  -5  -4   12.72    0.53
   4   5   4   11.20    0.51
  -4  -5   4   11.93    0.57
   4  -5  -4   13.05    0.43
  -4  -5   4   13.00    0.55
  -4   5  -4   11.88    0.58
  -4   5  -4   11.84    0.58
   4   5   4   13.45    0.41
   4   5   4   12.87    0.56
  -4   5  -4   12.63    0.51
   4   5   4   12.67    0.54
   4  -5  -4   12.31    0.57
   4  -5  -4   13.09    0.49
   4   5  -4   12.74    0.37
  -4  -5  -4   12.38    0.55
  -4  -5  -4   13.24    0.51
  -4   5   4   12.06    0.51
  -4  -5  -4   12.57    0.53
  -4   5   4   12.72    0.54
   4   5  -4   13.25    0.55
   4  -5   4   11.95    0.56
   4  -5   4   12.91    0.61
   4   5  -4   12.42    0.55
  -4   5   4   11.98    0.59
   4  -5   4   12.38    0.55
   4   5  -4   13.05    0.52
  -4  -5  -4   12.08    0.58
  -4   6  -4    3.54    0.36
  -4   6  -4    3.29    0.39
  -4  -6   4    4.09    0.41
  -4   6  -4    4.24    0.44
   4   6   4    3.41    0.36
  -4  -6   4    3.62    0.37
   4   6   4    3.19    0.37
   4  -6  -4    3.67    0.36
   4  -6  -4    3.65    0.31
  -4  -6  -4    3.28    0.37
   4  -6   4    3.26    0.39
   4  -6   4    2.94    0.36
   4   6  -4    3.49    0.36
   4   6  -4    3.69    0.37
  -4   6   4    3.64    0.36
  -4   6   4    2.81    0.34
  -4  -6  -4    4.05    0.35
  -4   6   4    3.52    0.37
   4  -6   4    3.69    0.37
  -4  -6  -4    3.56    0.37
  -4   7  -4    6.45    0.46
   4   7   4    6.57    0.55
  -4  -7   4    5.67    0.47
   4   7   4    6.00    0.49
  -4   7  -4    4.99    0.50
  -4   7  -4    5.71    0.52
  -4  -7   4    5.67    0.50
  -4  -7  -4    6.60    0.53
  -4  -7  -4    4.98    0.49
  -4   7   4    5.66    0.48
   4  -7   4    7.64    0.54
   4   7  -4    6.62    0.46
  -4   7   4    6.58    0.48
  -4  -7  -4    6.25    0.42
   4  -7   4    6.93    0.49
   4   7  -4    6.06    0.51
   4  -7   4    5.97    0.51
  -4  -8   4   38.22    1.25
  -4   8  -4   39.93    1.35
   4   8   4   41.44    1.33
  -4   8  -4   38.04    1.23
  -4   8  -4   40.01    1.33
   4  -8   4   39.94    1.29
   4  -8   4   38.55    1.21
  -4   8   4   40.57    1.26
  -4   8   4   38.88    1.26
   4   8  -4   38.55    1.20
  -4  -8  -4   39.81    1.33
   4   9   4    4.36    0.55
  -4  -9   4    4.61    0.52
  -4   9  -4    5.18    0.58
  -4   9  -4    4.90    0.52
  -4   9   4    4.98    0.55
  -4  -9  -4    5.08    0.56
  -4   9   4    4.98    0.53
  -4  10  -4   56.16    1.72
   4  10   4   54.30    1.78
  -4  10  -4   57.49    1.83
  -4 -10   4   54.16    1.67
  -4  10   4   54.86    1.74
  -4 -10  -4   53.89    1.78
  -4  10   4   57.84    1.73
  -4  11  -4    3.52    0.60
  -4  11  -4    3.33    0.54
   4  11   4    2.54    0.52
  -4 -11  -4    3.59    0.56
  -4  11   4    2.94    0.54
  -4  12  -4   37.23    1.58
   5   0  -4   74.63    1.47
  -5   0   4   77.20    1.36
   5   0   4   75.24    1.58
  -5   0   4   75.23    1.45
   5   0  -4   74.24    1.55
  -5   0   4   76.79    1.52
  -5   0   4   74.23    1.49
  -5   0  -4   74.77    1.54
  -5   0  -4   74.15    1.49
   5   0  -4   74.97    1.47
   5   0   4   74.29    1.46
   5   0  -4   75.65    1.63
   5   1   4   77.34    1.61
  -5  -1   4   79.59    1.44
   5  -1  -4   79.21    1.54
  -5   1  -4   77.20    1.55
   5  -1  -4   76.91    1.65
  -5  -1   4   76.71    1.58
  -5  -1   4   75.36    1.51
   5   1   4   79.04    1.52
   5  -1  -4   77.04    1.66
  -5  -1   4   79.12    1.56
  -5   1  -4   77.75    1.61
   5   1   4   76.89    1.49
   5  -1  -4   79.20    1.53
   5   1  -4   76.88    1.53
  -5  -1  -4   76.68    1.47
  -5   1   4   76.73    1.50
  -5  -1  -4   75.96    1.58
   5   1  -4   76.92    1.68
  -5   1   4   78.30    1.50
   5  -1   4   77.64    1.64
  -5   1   4   78.64    1.58
   5   1  -4   79.44    1.51
  -5   1   4   77.31    1.50
   5   1  -4   75.43    1.54
  -5  -1  -4   78.41    1.57
   5  -1   4   76.55    1.51
  -5  -1  -4   75.38    1.54
   5  -2  -4   19.78    0.56
  -5  -2   4   18.23    0.57
  -5   2  -4   17.48    0.57
   5  -2  -4   17.81    0.58
   5   2   4   18.70    0.51
  -5  -2   4   18.47    0.50
  -5   2  -4   19.14    0.63
   5  -2  -4   17.46    0.60
  -5  -2   4   17.53    0.55
  -5   2  -4   18.66    0.43
   5   2   4   17.92    0.53
  -5  -2   4   19.21    0.61
  -5   2  -4   18.15    0.58
   5   2   4   18.80    0.56
   5  -2  -4   18.63    0.66
   5   2   4   18.51    0.58
  -5   2   4   19.35    0.53
  -5   2   4   17.78    0.53
  -5   2   4   18.05    0.61
  -5  -2  -4   17.48    0.52
   5   2  -4   18.61    0.55
  -5  -2  -4   17.58    0.56
   5   2  -4   18.84    0.56
   5  -2   4   19.53    0.57
  -5  -2  -4   18.03    0.57
   5  -2   4   19.65    0.65
  -5  -2  -4   18.68    0.59
   5   2  -4   19.76    0.58
   5   2  -4   19.19    0.49
   5  -3  -4   35.48    0.92
  -5  -3   4   35.09    0.86
  -5   3  -4   33.73    0.77
  -5  -3   4   34.61    0.88
   5   3   4   35.93    0.87
  -5   3  -4   34.88    0.98
   5   3   4   35.53    0.86
   5   3   4   35.28    0.88
   5  -3  -4   34.97    0.91
  -5   3  -4   33.13    0.92
  -5   3  -4   32.18    0.81
   5   3   4   35.61    0.90
  -5  -3   4   34.63    0.94
  -5   3  -4   33.90    0.93
  -5  -3   4   35.99    0.90
   5  -3  -4   34.24    0.87
   5  -3  -4   35.82    1.01
  -5   3   4   33.82    0.85
  -5  -3  -4   33.53    0.89
   5   3  -4   33.21    0.88
   5  -3   4   33.76    0.99
   5  -3   4   34.36    0.89
  -5  -3  -4   34.49    0.88
   5   3  -4   34.99    0.88
   5  -3   4   33.15    0.82
  -5  -3  -4   35.34    0.86
   5  -3   4   34.32    0.76
  -5  -3  -4   33.61    0.92
  -5   3   4   36.10    0.86
  -5   3   4   34.67    0.96
   5   3  -4   33.99    0.86
   5   3  -4   34.29    0.74
   5  -4  -4   15.68    0.61
   5   4   4   16.08    0.58
  -5   4  -4   16.70    0.54
   5  -4  -4   15.01    0.67
   5   4   4   15.28    0.56
   5  -4  -4   14.66    0.55
  -5  -4   4   16.36    0.59
  -5   4  -4   15.66    0.51
   5   4   4   16.62    0.58
  -5  -4   4   16.54    0.64
  -5   4  -4   14.53    0.61
   5  -4  -4   16.17    0.56
   5   4   4   16.25    0.40
  -5  -4   4   15.52    0.57
   5   4   4   16.26    0.57
  -5   4  -4   14.37    0.62
   5  -4   4   15.65    0.60
   5  -4   4   14.90    0.52
   5   4  -4   14.25    0.55
   5  -4   4   14.62    0.67
  -5  -4  -4   15.89    0.59
  -5  -4  -4   14.72    0.55
   5   4  -4   15.72    0.59
  -5   4   4   14.63    0.54
   5   4  -4   15.40    0.55
  -5   4   4   16.60    0.57
   5  -4   4   14.59    0.40
  -5  -4  -4   16.12    0.57
  -5  -4  -4   15.91    0.62
  -5   4   4   13.48    0.60
   5   4  -4   15.59    0.41
  -5   5  -4    2.47    0.33
  -5  -5   4    2.53    0.33
   5   5   4    3.09    0.31
  -5  -5   4    2.19    0.28
   5  -5  -4    2.63    0.27
   5  -5  -4    2.69    0.29
   5  -5  -4    1.85    0.34
  -5   5  -4    2.70    0.33
   5   5   4    1.85    0.27
   5   5   4    1.99    0.26
  -5   5  -4    2.15    0.25
   5  -5  -4    2.38    0.31
  -5   5   4    3.23    0.36
  -5  -5  -4    2.15    0.29
  -5   5   4    1.95    0.25
  -5  -5  -4    2.55    0.29
   5   5  -4    3.13    0.30
   5  -5   4    2.85    0.38
  -5   5   4    2.74    0.29
   5   5  -4    2.47    0.30
  -5  -5  -4    2.07    0.30
   5  -5   4    2.79    0.33
   5   6   4   13.76    0.62
  -5   6  -4   12.60    0.67
   5  -6  -4   13.95    0.62
  -5   6  -4   15.20    0.70
  -5   6  -4   13.99    0.59
  -5  -6   4   15.31    0.66
   5   6   4   13.96    0.59
   5   6   4   12.69    0.63
   5  -6  -4   14.58    0.56
  -5  -6   4   13.69    0.66
   5  -6   4   15.05    0.68
  -5   6   4   14.68    0.63
   5   6  -4   13.56    0.64
   5  -6   4   14.20    0.71
  -5  -6  -4   13.83    0.67
   5  -6   4   14.33    0.64
  -5   6   4   14.13    0.64
   5   6  -4   14.48    0.61
  -5  -6  -4   14.20    0.60
  -5   6   4   13.95    0.61
  -5   7  -4    7.93    0.57
  -5   7  -4    8.07    0.65
  -5  -7   4    7.77    0.55
  -5   7  -4    7.24    0.49
   5   7   4    7.08    0.53
  -5  -7   4    6.61    0.49
   5   7   4    7.75    0.47
   5  -7   4    8.87    0.59
  -5   7   4    8.03    0.54
   5   7  -4    6.01    0.52
   5   7  -4    8.62    0.51
   5  -7   4    8.26    0.60
   5  -7   4    7.12    0.51
  -5  -7  -4    7.70    0.56
  -5   7   4    7.71    0.52
  -5  -7  -4    7.26    0.47
  -5   8  -4    1.60    0.33
  -5   8  -4    0.88    0.32
  -5  -8   4    1.51    0.33
   5   8   4    1.49    0.35
  -5   8  -4    2.19    0.39
  -5   8   4    2.24    0.38
  -5  -8  -4    2.29    0.33
  -5  -8  -4    2.03    0.38
   5  -8   4    1.78    0.35
  -5   8   4    1.96    0.37
   5  -8   4    1.84    0.37
   5   9   4    2.58    0.45
  -5   9  -4    2.78    0.43
  -5  -9   4    2.81    0.44
  -5   9  -4    2.29    0.44
  -5  -9  -4    1.96    0.40
  -5   9   4    2.07    0.41
  -5   9   4    1.91    0.38
  -5  10  -4    0.05    0.29
  -5 -10   4    0.05    0.31
  -5 -10   4   -0.13    0.26
  -5  10  -4    0.04    0.30
   5  10   4    0.15    0.30
  -5  10   4   -0.11    0.29
  -5 -10  -4    0.22    0.30
  -5  10   4    0.41    0.30
  -5  11  -4    2.19    0.47
  -5 -11   4    3.49    0.57
  -5  11  -4    2.90    0.55
   5  11   4    2.47    0.54
  -5 -11  -4    3.53    0.58
  -5  11   4    2.79    0.52
   6   0  -4   46.09    1.03
  -6   0  -4   44.94    1.05
  -6   0   4   46.47    0.91
   6   0  -4   44.66    1.02
   6   0  -4   43.81    1.09
   6   0   4   45.04    1.02
  -6   0   4   47.38    1.07
   6   0   4   45.31    0.98
  -6   0  -4   47.23    1.08
  -6   0  -4   44.47    0.97
   6   0  -4   45.15    1.16
  -6   0   4   46.14    1.04
   6   0   4   45.05    1.11
  -6   0   4   44.72    1.01
   6  -1  -4   58.48    1.25
   6  -1  -4   58.28    1.27
   6   1   4   56.20    1.32
  -6  -1   4   58.87    1.29
   6   1   4   58.89    1.26
  -6   1  -4   57.05    1.28
  -6  -1   4   60.33    1.15
   6   1   4   60.10    1.22
  -6   1  -4   57.61    1.19
  -6  -1   4   58.05    1.24
  -6  -1   4   58.88    1.31
  -6   1  -4   59.15    1.32
   6  -1  -4   59.04    1.39
   6  -1  -4   58.49    1.38
  -6  -1  -4   57.66    1.28
   6  -1   4   58.17    1.37
   6   1  -4   56.86    1.25
  -6   1   4   58.78    1.23
  -6  -1  -4   57.64    1.30
  -6  -1  -4   59.56    1.21
  -6   1   4   60.20    1.32
  -6   1   4   58.10    1.16
  -6  -1  -4   58.93    1.30
   6  -1   4   59.57    1.26
  -6   1   4   58.40    1.21
   6   1  -4   58.18    1.40
   6   1  -4   58.94    1.28
  -6   1   4   58.21    1.23
   6  -1   4   58.04    1.21
   6   1  -4   58.56    1.25
  -6   2  -4  220.23    4.13
  -6  -2   4  223.82    4.00
   6  -2  -4  222.51    4.18
   6  -2  -4  223.76    3.96
  -6  -2   4  219.00    3.94
  -6   2  -4  224.09    4.06
  -6   2  -4  222.60    3.78
  -6   2  -4  224.50    3.88
   6   2   4  225.00    3.95
   6  -2  -4  230.39    3.99
   6   2   4  227.38    4.14
  -6  -2   4  218.86    3.94
   6  -2  -4  224.60    4.24
   6   2   4  228.44    3.96
  -6  -2   4  221.11    4.07
  -6   2  -4  221.66    4.02
   6   2  -4  217.19    4.00
   6   2  -4  218.76    3.98
  -6  -2  -4  228.14    3.91
  -6  -2  -4  222.65    4.01
  -6   2   4  225.33    3.92
   6   2  -4  219.79    4.00
   6  -2   4  219.68    3.92
  -6  -2  -4  220.09    4.09
  -6   2   4  227.71    3.94
   6  -2   4  221.51    4.22
  -6   2   4  221.00    4.06
   6  -2   4  219.58    3.95
  -6  -2  -4  222.42    4.03
   6   2  -4  224.01    3.94
  -6  -3   4    7.82    0.37
  -6  -3   4    7.78    0.41
  -6   3  -4    8.06    0.43
  -6  -3   4    8.56    0.45
  -6   3  -4    8.54    0.37
   6  -3  -4    7.03    0.37
   6  -3  -4    8.29    0.43
   6   3   4    8.44    0.41
  -6   3  -4    8.60    0.46
   6   3   4    8.01    0.39
  -6   3  -4    7.61    0.47
   6   3   4    8.32    0.41
  -6  -3   4    7.93    0.40
   6  -3  -4    7.10    0.42
   6   3   4    8.88    0.39
  -6   3  -4    8.80    0.32
   6  -3  -4    8.16    0.51
  -6  -3  -4    8.20    0.41
   6   3  -4    8.42    0.32
  -6   3   4    7.68    0.38
   6  -3   4    8.76    0.38
  -6  -3  -4    8.64    0.43
  -6   3   4    8.44    0.38
   6   3  -4    8.49    0.40
   6   3  -4    8.18    0.41
  -6  -3  -4    8.25    0.43
   6   3  -4    7.92    0.38
  -6  -3  -4    8.62    0.39
   6  -3   4    8.39    0.35
   6  -3   4    8.19    0.50
  -6   3   4    8.19    0.46
   6  -3   4    8.25    0.43
  -6   4  -4    3.50    0.36
   6   4   4    3.34    0.31
  -6  -4   4    4.27    0.36
   6   4   4    4.05    0.34
   6  -4  -4    4.86    0.41
  -6  -4   4    4.50    0.37
  -6  -4   4    4.05    0.33
  -6   4  -4    4.20    0.39
   6  -4  -4    3.79    0.41
   6   4   4    4.39    0.33
  -6  -4   4    4.18    0.38
  -6   4  -4    4.17    0.28
   6  -4  -4    4.15    0.34
   6  -4  -4    4.09    0.34
  -6  -4  -4    3.91    0.36
   6   4  -4    4.28    0.32
  -6   4   4    3.78    0.32
  -6   4   4    3.59    0.31
  -6  -4  -4    4.72    0.37
  -6  -4  -4    3.67    0.36
   6   4  -4    4.46    0.24
   6   4  -4    3.94    0.34
   6   4  -4    3.77    0.35
   6  -4   4    4.69    0.46
   6  -4   4    3.78    0.24
  -6   4   4    4.00    0.40
  -6  -4  -4    4.00    0.33
   6  -4   4    4.79    0.40
  -6  -5   4    6.58    0.44
  -6   5  -4    7.44    0.51
   6   5   4    6.63    0.40
   6  -5  -4    6.03    0.39
  -6  -5   4    6.53    0.46
   6  -5  -4    7.00    0.54
   6   5   4    6.19    0.42
  -6   5  -4    6.03    0.50
   6   5   4    5.77    0.41
   6  -5  -4    6.21    0.41
  -6   5  -4    6.50    0.37
  -6  -5   4    6.23    0.42
   6   5  -4    6.92    0.44
  -6  -5  -4    6.62    0.47
   6   5  -4    6.42    0.39
  -6   5   4    7.67    0.43
  -6  -5  -4    5.88    0.43
  -6  -5  -4    7.02    0.42
   6  -5   4    6.56    0.56
   6  -5   4    7.82    0.48
  -6   5   4    7.03    0.42
  -6   6  -4    7.17    0.54
   6   6   4    7.43    0.44
   6  -6  -4    7.15    0.42
  -6  -6   4    8.66    0.53
  -6   6  -4    7.42    0.45
   6   6   4    7.74    0.50
  -6   6  -4    8.61    0.57
   6   6   4    7.63    0.48
  -6  -6   4    7.83    0.52
   6  -6  -4    7.65    0.59
  -6  -6   4    7.59    0.50
  -6  -6  -4    7.51    0.52
  -6   6   4    6.73    0.46
  -6   6   4    8.12    0.52
  -6  -6  -4    6.91    0.49
  -6  -6  -4    7.97    0.48
   6   6  -4    7.29    0.45
   6  -6   4    7.48    0.49
   6  -6   4    7.10    0.58
   6  -6   4    7.31    0.53
  -6   6   4    7.01    0.46
   6   6  -4    6.13    0.47
  -6   7  -4    1.52    0.34
  -6   7  -4    1.55    0.29
  -6  -7   4    1.58    0.32
  -6   7  -4    1.20    0.32
   6   7   4    1.22    0.29
  -6  -7   4    1.42    0.31
  -6  -7   4    1.64    0.32
  -6   7   4    1.76    0.32
  -6  -7  -4    1.84    0.30
  -6  -7  -4    1.68    0.34
   6  -7   4    1.61    0.31
   6  -7   4    1.73    0.34
   6  -7   4    1.61    0.38
   6   7  -4    1.59    0.28
  -6   7   4    1.92    0.34
  -6  -8   4  101.78    2.48
  -6   8  -4  106.40    2.57
   6   8   4   99.38    2.46
  -6   8  -4   97.83    2.33
  -6  -8   4  102.28    2.45
  -6   8   4   99.85    2.40
  -6  -8  -4  104.06    2.31
  -6  -8  -4  105.70    2.54
   6  -8   4  105.19    2.52
  -6   8   4  105.58    2.49
  -6   9  -4   26.68    1.17
  -6   9  -4   28.13    1.07
   6   9   4   25.75    1.12
  -6  -9   4   28.47    1.12
  -6  -9   4   27.36    1.15
  -6   9   4   24.84    1.06
  -6   9   4   26.34    1.11
  -6  -9  -4   25.80    1.13
   6  10   4   55.04    1.82
  -6  10  -4   53.03    1.83
  -6 -10   4   55.74    1.74
  -6  10  -4   57.39    1.73
  -6 -10   4   55.97    1.82
  -6  10   4   56.02    1.76
  -6 -10  -4   59.15    1.87
  -6  10   4   56.91    1.80
  -6 -11   4   12.80    0.92
  -6  11  -4   10.34    0.92
   6  11   4   12.23    0.91
  -6 -11  -4    9.96    0.89
  -6  11   4   11.94    0.86
  -7   0   4  114.55    2.28
   7   0  -4  112.54    2.22
   7   0   4  117.32    2.19
   7   0  -4  115.71    2.44
  -7   0   4  116.45    2.19
   7   0  -4  114.97    2.23
  -7   0   4  111.96    2.20
   7   0   4  116.63    2.39
  -7   0  -4  115.94    1.98
  -7   0  -4  117.16    2.31
  -7   0   4  116.41    2.26
  -7   0   4  117.72    2.12
   7   0  -4  115.34    2.36
   7   0   4  117.53    2.23
  -7   0  -4  114.07    2.15
  -7   0  -4  114.92    2.27
  -7  -1   4   21.08    0.67
   7   1   4   21.53    0.61
   7  -1  -4   20.47    0.66
  -7  -1   4   21.48    0.68
  -7  -1   4   20.66    0.63
   7  -1  -4   20.95    0.75
   7   1   4   20.46    0.64
   7  -1  -4   20.31    0.63
   7   1   4   20.38    0.69
  -7   1  -4   21.50    0.60
   7  -1  -4   22.12    0.76
  -7   1  -4   20.23    0.67
  -7   1  -4   20.95    0.68
  -7  -1   4   20.55    0.53
   7   1  -4   20.38    0.64
   7   1  -4   19.67    0.75
  -7  -1  -4   20.17    0.60
  -7   1   4   20.24    0.62
   7  -1   4   22.01    0.74
  -7  -1  -4   21.04    0.67
  -7   1   4   20.66    0.69
   7  -1   4   20.69    0.65
   7  -1   4   21.13    0.61
   7   1  -4   19.54    0.66
  -7   1   4   21.61    0.56
   7   1  -4   20.55    0.64
  -7  -1  -4   21.71    0.68
  -7   1   4   21.13    0.59
  -7   1   4   21.44    0.63
   7  -2  -4    8.31    0.44
   7  -2  -4    7.76    0.46
  -7   2  -4    8.30    0.44
   7   2   4    8.15    0.38
   7  -2  -4    7.64    0.39
  -7  -2   4    8.45    0.34
  -7   2  -4    8.94    0.38
   7   2   4    7.56    0.42
  -7   2  -4    8.04    0.25
  -7  -2   4    8.04    0.43
   7  -2  -4    8.79    0.54
  -7  -2   4    8.41    0.43
   7   2   4    8.12    0.41
  -7  -2   4    8.62    0.41
  -7   2  -4    8.51    0.46
  -7  -2  -4    8.24    0.42
   7  -2   4    8.68    0.38
   7   2  -4    7.55    0.40
   7  -2   4    7.46    0.48
  -7   2   4    8.90    0.37
  -7   2   4    8.86    0.40
  -7  -2  -4    7.56    0.40
  -7  -2  -4    7.93    0.43
  -7   2   4    9.43    0.48
   7   2  -4    8.47    0.41
  -7  -2  -4    8.96    0.39
   7  -2   4    8.02    0.41
   7  -2   4    7.84    0.41
   7   2  -4    8.25    0.39
   7   3   4    0.43    0.17
   7  -3  -4    0.37    0.20
   7  -3  -4    0.22    0.24
  -7   3  -4    0.54    0.22
  -7   3  -4    0.23    0.17
   7   3   4    0.23    0.16
   7  -3  -4    0.50    0.16
  -7  -3   4   -0.05    0.14
  -7   3  -4    0.27    0.10
  -7  -3   4    0.19    0.13
   7   3   4    0.08    0.13
  -7  -3   4    0.61    0.20
  -7   3  -4    0.34    0.19
   7  -3  -4    0.33    0.18
  -7  -3   4    0.20    0.15
   7  -3   4    0.17    0.23
   7   3  -4    0.13    0.13
   7  -3   4   -0.02    0.16
  -7   3   4    0.19    0.14
  -7   3   4    0.51    0.20
   7   3  -4    0.06    0.13
  -7  -3  -4    0.27    0.16
   7  -3   4   -0.13    0.13
   7   3  -4    0.20    0.15
  -7  -3  -4    0.22    0.13
  -7  -3  -4    0.37    0.17
   7   3  -4    0.44    0.15
  -7   3   4    0.43    0.14
  -7  -3  -4    0.30    0.17
  -7   4  -4   14.98    0.67
   7  -4  -4   13.86    0.72
   7   4   4   14.94    0.61
  -7   4  -4   15.77    0.50
  -7  -4   4   15.12    0.58
   7  -4  -4   15.89    0.66
   7   4   4   14.82    0.59
  -7  -4   4   14.42    0.64
   7  -4  -4   14.34    0.58
  -7   4  -4   15.78    0.67
   7  -4  -4   14.40    0.59
  -7  -4   4   15.32    0.61
  -7  -4  -4   15.25    0.61
   7   4  -4   16.32    0.58
   7  -4   4   15.59    0.65
  -7  -4  -4   14.91    0.63
   7  -4   4   15.91    0.76
  -7   4   4   14.96    0.68
  -7   4   4   15.02    0.58
   7   4  -4   15.19    0.61
  -7  -4  -4   14.88    0.64
  -7   4   4   15.95    0.57
  -7  -5   4    0.31    0.21
   7   5   4    0.11    0.17
  -7   5  -4    0.09    0.22
  -7   5  -4    0.67    0.24
  -7   5  -4    0.26    0.16
  -7  -5   4    0.29    0.19
   7  -5  -4    0.45    0.19
   7  -5  -4    0.27    0.18
   7  -5  -4    0.12    0.27
   7   5   4    0.51    0.21
   7   5   4    0.30    0.18
  -7  -5   4    0.23    0.19
  -7  -5  -4    0.30    0.20
  -7   5   4    0.53    0.19
   7  -5   4    0.20    0.22
   7  -5   4    0.59    0.31
   7   5  -4    0.30    0.18
  -7   5   4    0.24    0.18
   7   5  -4    0.34    0.17
  -7  -5  -4    0.57    0.20
  -7  -5  -4   -0.07    0.17
  -7   6  -4    6.34    0.42
   7   6   4    6.25    0.47
   7  -6  -4    6.24    0.59
  -7  -6   4    5.75    0.49
  -7  -6   4    6.51    0.54
   7   6   4    6.16    0.46
   7   6   4    6.71    0.45
  -7  -6   4    5.85    0.48
  -7   6  -4    5.43    0.52
  -7   6  -4    5.00    0.50
   7  -6   4    6.34    0.54
  -7   6   4    6.84    0.51
  -7  -6  -4    6.08    0.53
   7   6  -4    5.92    0.50
   7  -6   4    5.31    0.56
  -7  -6  -4    6.17    0.44
  -7   6   4    5.94    0.44
  -7  -6  -4    5.10    0.47
   7   6  -4    6.70    0.43
  -7   7  -4    4.02    0.41
  -7   7  -4    2.81    0.42
  -7  -7   4    3.47    0.43
  -7  -7   4    3.54    0.44
   7   7   4    3.21    0.43
  -7   7  -4    3.39    0.47
   7  -7   4    3.93    0.51
  -7  -7  -4    4.19    0.48
  -7   7   4    2.60    0.40
  -7  -7  -4    4.02    0.42
   7  -7   4    3.86    0.47
   7  -7   4    3.17    0.40
  -7   7   4    3.93    0.44
  -7  -8   4   10.09    0.66
  -7   8  -4   10.80    0.74
  -7  -8   4    8.91    0.65
   7   8   4   10.04    0.68
  -7  -8  -4    9.66    0.69
   7  -8   4    9.83    0.73
  -7   8   4    9.64    0.67
  -7   8   4   10.00    0.63
  -7  -8  -4    9.22    0.58
   7   9   4    4.57    0.57
  -7   9  -4    5.22    0.64
  -7  -9   4    4.29    0.52
  -7  -9   4    4.22    0.54
  -7  -9  -4    4.07    0.54
  -7   9   4    3.41    0.48
  -7   9   4    3.94    0.54
   7  -9   4    4.19    0.57
  -7 -10   4    0.19    0.32
  -7 -10   4    0.33    0.33
  -7  10  -4   -0.05    0.33
  -7 -10  -4    0.29    0.33
  -7  10   4   -0.06    0.28
  -7  10   4    0.27    0.33
  -7  11  -4    0.02    0.37
  -7 -11   4   -0.23    0.33
  -7  11   4    0.53    0.40
  -7  11   4    0.29    0.35
  -8   0  -4   41.43    1.10
   8   0  -4   42.95    1.06
  -8   0   4   43.07    1.12
  -8   0  -4   44.09    0.81
  -8   0  -4   41.16    1.09
   8   0  -4   41.04    1.21
  -8   0   4   43.35    1.04
  -8   0   4   43.08    0.93
  -8   0   4   46.19    1.02
   8   0   4   43.45    1.03
   8   0   4   43.43    1.08
   8   0   4   43.60    1.17
  -8   0  -4   44.06    1.02
  -8   0   4   41.93    1.07
   8   0  -4   43.14    1.16
   8   0  -4   42.17    1.07
   8  -1  -4   12.29    0.53
  -8  -1   4   12.29    0.53
   8   1   4   11.87    0.55
  -8   1  -4   12.51    0.46
  -8   1  -4   11.92    0.54
  -8  -1   4   12.39    0.50
   8  -1  -4   12.31    0.61
   8   1   4   12.44    0.48
  -8  -1   4   11.50    0.53
   8   1   4   11.71    0.50
   8  -1  -4   12.37    0.62
  -8   1  -4   12.53    0.54
  -8  -1   4   12.02    0.40
   8   1  -4   11.38    0.54
   8  -1   4   11.54    0.51
  -8   1   4   12.44    0.56
  -8   1   4   12.22    0.49
   8   1  -4   13.32    0.64
  -8  -1  -4   12.67    0.53
  -8   1   4   12.38    0.45
   8   1  -4   12.92    0.51
   8  -1   4   12.49    0.60
  -8   1   4   12.97    0.44
   8   1  -4   12.33    0.52
  -8  -1  -4   12.46    0.54
  -8  -1  -4   13.12    0.48
  -8   1   4   12.85    0.50
   8  -2  -4  112.90    2.25
   8   2   4  110.00    2.35
  -8  -2   4  115.50    2.25
  -8   2  -4  113.39    2.36
   8  -2  -4  109.52    2.41
  -8  -2   4  111.26    2.16
  -8  -2   4  112.54    2.30
  -8   2  -4  107.25    2.31
   8   2   4  110.33    2.26
   8  -2  -4  112.26    2.47
  -8  -2   4  112.75    2.34
   8  -2  -4  112.71    2.30
   8  -2   4  113.86    2.32
   8   2  -4  112.83    2.27
  -8  -2  -4  112.95    2.32
   8  -2   4  114.17    2.48
  -8   2   4  115.71    2.18
   8   2  -4  117.76    2.29
  -8   2   4  114.52    2.23
   8  -2   4  112.41    2.28
  -8  -2  -4  109.14    2.31
  -8  -2  -4  116.84    2.33
   8   2  -4  114.12    2.26
  -8   2   4  109.45    2.35
   8  -3  -4    1.91    0.29
   8   3   4    2.01    0.27
  -8  -3   4    1.66    0.22
   8   3   4    1.53    0.25
  -8  -3   4    2.24    0.28
  -8   3  -4    1.98    0.30
  -8  -3   4    2.29    0.31
  -8   3  -4    2.49    0.32
   8  -3  -4    2.07    0.26
   8  -3  -4    1.44    0.34
   8  -3  -4    2.13    0.31
  -8   3  -4    1.99    0.33
  -8   3   4    1.64    0.22
  -8  -3  -4    1.79    0.28
   8   3  -4    2.16    0.24
  -8  -3  -4    1.59    0.26
   8  -3   4    1.67    0.27
  -8  -3  -4    1.72    0.26
  -8   3   4    1.50    0.22
   8   3  -4    2.79    0.31
   8  -3   4    2.11    0.37
   8  -3   4    1.90    0.26
  -8   3   4    1.62    0.29
   8   4   4    8.39    0.48
  -8  -4   4    8.94    0.53
  -8   4  -4    9.60    0.55
   8   4   4    9.59    0.49
  -8  -4   4    8.44    0.48
  -8  -4   4    8.80    0.45
   8  -4  -4    8.87    0.63
   8  -4  -4    8.80    0.48
   8  -4  -4    7.74    0.48
  -8   4  -4    9.98    0.57
   8  -4   4    9.75    0.55
  -8   4   4    9.07    0.45
  -8  -4  -4    9.64    0.52
   8  -4   4    8.57    0.64
  -8  -4  -4    9.64    0.52
   8   4  -4    8.45    0.49
  -8  -4  -4    9.25    0.52
   8   4  -4   10.12    0.47
  -8   4   4    9.24    0.47
  -8  -5   4    0.34    0.22
   8  -5  -4    0.47    0.29
  -8   5  -4    0.70    0.28
   8   5   4    0.68    0.20
  -8   5  -4    0.34    0.22
   8  -5  -4    0.38    0.20
   8   5   4    0.17    0.20
  -8  -5   4    0.50    0.21
  -8  -5   4    0.48    0.20
  -8   5   4    0.11    0.17
  -8  -5  -4    0.21    0.21
  -8  -5  -4    0.72    0.25
   8  -5   4    0.54    0.33
  -8  -5  -4    0.32    0.20
   8  -5   4    0.15    0.23
   8   5  -4    0.11    0.19
   8   5  -4    0.17    0.16
  -8  -6   4   21.46    0.90
  -8  -6   4   24.25    0.88
  -8   6  -4   22.91    0.94
  -8   6  -4   22.81    0.97
   8  -6  -4   21.90    0.99
  -8  -6  -4   22.84    0.92
   8  -6   4   21.63    0.90
  -8   6   4   22.53    0.83
  -8  -6  -4   22.21    0.84
   8  -6   4   22.10    1.01
  -8  -7   4    0.66    0.27
  -8   7  -4    0.61    0.30
  -8  -7   4    0.41    0.27
  -8   7  -4    1.07    0.35
   8  -7  -4    1.02    0.38
  -8   7   4    0.64    0.26
  -8   7   4    1.09    0.32
   8  -7   4    0.34    0.34
   8  -7   4    0.60    0.31
  -8  -7  -4    0.47    0.26
   8  -7   4    0.98    0.29
  -8  -7  -4    1.57    0.32
  -8  -8   4   66.65    1.89
  -8   8  -4   69.63    2.01
  -8  -8   4   68.16    1.91
  -8  -8  -4   68.35    1.94
  -8  -8  -4   72.69    1.82
  -8   8   4   70.62    1.96
   8  -8   4   66.51    1.98
  -8   8   4   67.69    1.81
  -8  -9   4   -0.35    0.25
  -8   9  -4    0.04    0.30
  -8  -9   4    0.02    0.28
  -8   9   4    0.26    0.30
  -8   9   4    0.37    0.29
  -8  -9  -4   -0.15    0.27
   8  -9   4    0.34    0.34
  -8  10  -4   42.37    1.64
  -8 -10   4   46.15    1.56
  -8 -10   4   45.22    1.61
  -8  10   4   40.76    1.57
  -8  10   4   43.38    1.52
  -8 -10  -4   44.52    1.63
  -9   0   4    7.95    0.38
   9   0  -4    9.19    0.45
  -9   0   4    7.84    0.48
  -9   0   4    8.12    0.44
  -9   0   4    7.71    0.35
   9   0  -4    7.88    0.45
  -9   0  -4    7.81    0.48
   9   0  -4    8.57    0.55
  -9   0   4    7.07    0.40
   9   0   4    7.14    0.44
  -9   0  -4    7.44    0.44
   9   0   4    7.72    0.50
   9   0  -4    7.77    0.56
   9   1   4    0.27    0.18
  -9  -1   4    0.25    0.12
   9  -1  -4    0.35    0.16
   9   1   4   -0.15    0.17
  -9  -1   4    0.28    0.15
  -9   1  -4    0.53    0.21
   9  -1  -4    0.44    0.25
   9  -1  -4   -0.16    0.16
  -9  -1   4    0.14    0.16
  -9   1  -4    0.39    0.19
   9  -1  -4    0.20    0.25
   9  -1   4    0.22    0.18
  -9   1   4    0.34    0.16
  -9   1   4    0.31    0.20
  -9   1   4    0.16    0.14
   9   1  -4    0.22    0.22
   9   1  -4    0.33    0.24
  -9   1   4    0.26    0.16
   9   1  -4    0.25    0.15
  -9   1   4    0.25    0.13
   9  -1   4    0.22    0.24
  -9  -1  -4    0.22    0.18
   9   1  -4    0.27    0.18
  -9  -1  -4    0.11    0.15
   9  -2  -4   10.72    0.55
   9  -2  -4   10.49    0.59
  -9   2  -4    9.29    0.54
   9   2   4   10.42    0.52
   9   2   4    9.80    0.53
  -9   2  -4   13.31    0.61
   9  -2  -4   10.96    0.66
  -9  -2   4   10.59    0.42
  -9  -2   4   11.14    0.56
  -9  -2   4   11.69    0.52
   9  -2  -4   11.11    0.52
  -9  -2  -4   11.03    0.56
  -9   2   4   11.58    0.45
   9   2  -4   11.44    0.67
   9  -2   4   10.40    0.54
   9   2  -4   11.64    0.56
   9  -2   4   10.64    0.64
   9  -2   4    9.99    0.54
  -9   2   4   10.64    0.49
  -9  -2  -4    9.54    0.50
  -9  -2  -4   10.74    0.54
  -9   3  -4    0.32    0.24
  -9   3  -4    0.49    0.24
  -9  -3   4    0.58    0.17
   9  -3  -4    1.00    0.34
  -9  -3   4    0.43    0.21
   9  -3  -4    0.97    0.27
   9  -3  -4    1.12    0.23
  -9  -3   4    0.90    0.22
  -9   3  -4    0.84    0.23
   9   3   4    0.89    0.23
   9   3   4    1.05    0.24
  -9  -3  -4    0.94    0.24
  -9  -3  -4    0.99    0.23
  -9   3   4    0.69    0.18
  -9   3   4    0.88    0.21
  -9  -3  -4    0.49    0.23
   9  -3   4    0.35    0.30
   9  -3   4    0.97    0.24
   9   3  -4    0.58    0.20
   9   3  -4    0.48    0.21
   9  -3   4    0.76    0.24
   9  -4  -4   36.79    1.27
  -9   4  -4   38.34    1.17
  -9   4  -4   35.80    1.18
   9   4   4   37.38    1.09
   9   4   4   37.95    1.11
  -9  -4   4   35.49    1.14
  -9  -4   4   38.96    1.11
   9  -4  -4   36.97    1.11
  -9  -4   4   38.12    1.04
  -9  -4  -4   37.62    1.15
  -9  -4  -4   39.13    1.13
   9   4  -4   38.42    1.12
  -9  -4  -4   38.07    1.14
   9  -4   4   37.31    1.14
   9  -4   4   38.63    1.30
  -9   4   4   39.32    1.02
   9  -5  -4    3.43    0.38
  -9   5  -4    2.92    0.40
   9   5   4    2.99    0.35
  -9   5  -4    3.02    0.42
   9  -5  -4    3.62    0.51
  -9  -5   4    3.43    0.37
   9   5   4    2.39    0.34
  -9  -5   4    3.13    0.40
  -9  -5   4    2.62    0.36
   9  -5   4    3.20    0.49
   9   5  -4    2.85    0.32
  -9  -5  -4    2.84    0.37
  -9  -5  -4    3.14    0.40
  -9  -5  -4    3.22    0.39
  -9   5   4    2.74    0.33
   9  -5   4    3.09    0.40
   9  -6  -4    3.32    0.50
  -9  -6   4    3.41    0.43
  -9   6  -4    3.32    0.44
  -9   6  -4    3.55    0.48
  -9  -6   4    3.38    0.40
  -9  -6  -4    3.64    0.43
   9  -6   4    3.70    0.48
   9  -6   4    3.06    0.49
  -9   6   4    4.34    0.43
  -9  -6  -4    4.00    0.47
  -9  -7   4    2.35    0.40
   9  -7  -4    2.46    0.47
  -9   7  -4    1.47    0.36
  -9  -7   4    1.60    0.35
  -9   7   4    2.67    0.42
   9  -7   4    1.17    0.40
  -9  -7  -4    2.09    0.39
  -9  -7  -4    2.49    0.39
  -9   7   4    2.07    0.35
  -9   8  -4    1.49    0.40
  -9  -8   4    0.90    0.34
  -9  -8   4    1.36    0.35
  -9  -8  -4    1.01    0.35
  -9  -8  -4    1.09    0.33
  -9   8   4    1.30    0.38
   9  -8   4    0.93    0.41
  -9   8   4    0.94    0.31
  -9  -9   4    1.24    0.39
  -9   9  -4    1.31    0.42
  -9  -9   4    1.42    0.39
  -9  -9  -4    1.13    0.38
  -9   9   4    0.84    0.37
   9  -9   4    1.08    0.43
  -9 -10   4    0.41    0.36
  -9 -10   4   -0.14    0.31
  -9  10  -4   -0.37    0.32
  -9  10   4    0.56    0.37
  -9 -10  -4    0.77    0.39
 -10   0  -4  365.97    6.53
 -10   0  -4  365.19    6.48
  10   0  -4  355.37    6.81
  10   0   4  366.02    6.37
 -10   0   4  362.35    6.28
  10   0  -4  360.81    6.38
  10   0   4  355.29    6.72
  10   0  -4  360.59    6.70
 -10   0   4  354.35    6.30
 -10   0   4  355.50    6.45
  10   1   4    0.91    0.27
 -10   1  -4    0.56    0.23
  10   1   4    0.27    0.21
 -10  -1   4    0.55    0.20
 -10  -1   4    0.65    0.22
  10  -1  -4    0.45    0.29
  10  -1  -4    0.55    0.19
  10  -1  -4    0.34    0.27
 -10   1  -4    0.49    0.22
 -10  -1  -4    0.58    0.22
  10   1  -4    0.64    0.29
 -10   1   4    0.57    0.19
  10  -1   4    0.90    0.24
  10  -1   4    0.40    0.26
  10   1  -4    0.20    0.26
 -10  -1  -4    0.44    0.24
  10   1  -4    0.51    0.19
 -10   1   4    0.63    0.17
 -10  -2   4  102.41    2.28
 -10   2  -4  105.47    2.29
  10   2   4  104.12    2.22
  10  -2  -4  101.54    2.18
  10  -2  -4  101.40    2.42
 -10  -2   4  104.59    2.18
  10   2   4  103.19    2.30
  10  -2  -4   99.91    2.36
 -10   2  -4  101.89    2.29
 -10  -2  -4  102.14    2.27
 -10  -2  -4  101.72    2.23
 -10   2   4  101.48    2.15
  10   2  -4  108.99    2.26
 -10  -2  -4  102.58    2.27
  10   2  -4  101.74    2.20
  10  -2   4  103.75    2.23
  10   2  -4  104.55    2.46
 -10   2   4  104.51    2.05
  10  -2   4  101.61    2.44
  10  -2   4  105.77    2.29
 -10  -3   4    0.93    0.24
 -10  -3   4    1.31    0.28
 -10   3  -4    1.62    0.33
 -10   3  -4    1.25    0.27
  10  -3  -4    1.31    0.31
 -10   3  -4    1.65    0.32
  10   3   4    1.02    0.26
  10   3   4    0.93    0.26
  10  -3  -4    0.80    0.34
  10  -3   4    1.19    0.36
  10  -3   4    1.14    0.28
 -10  -3  -4    1.15    0.29
  10  -3   4    1.13    0.28
 -10  -3  -4    0.71    0.23
 -10   3   4    0.92    0.20
  10   3  -4    1.18    0.25
 -10  -3  -4    1.21    0.26
 -10  -4   4    1.88    0.34
  10  -4  -4    1.88    0.33
  10  -4  -4    1.21    0.38
  10   4   4    1.78    0.32
  10   4   4    1.57    0.30
 -10   4  -4    1.97    0.34
 -10   4  -4    1.84    0.36
 -10  -4  -4    1.85    0.30
 -10  -4  -4    1.90    0.34
 -10   4   4    1.99    0.27
 -10  -4  -4    1.52    0.30
  10  -4   4    1.61    0.33
  10  -4   4    1.66    0.42
 -10   5  -4    5.04    0.54
  10  -5  -4    4.94    0.58
 -10  -5   4    4.30    0.41
 -10   5  -4    4.12    0.47
  10   5   4    4.39    0.43
 -10  -5   4    4.26    0.46
  10  -5   4    3.66    0.45
  10  -5   4    4.12    0.55
 -10  -5  -4    4.10    0.44
 -10  -5  -4    4.99    0.47
 -10   6  -4   50.20    1.55
 -10  -6   4   50.21    1.39
 -10  -6   4   50.05    1.51
  10  -6  -4   45.83    1.59
  10  -6   4   47.28    1.62
 -10  -6  -4   47.16    1.46
 -10  -6  -4   49.84    1.44
  10  -6   4   48.32    1.49
 -10   7  -4    1.03    0.35
 -10  -7   4    1.27    0.35
  10  -7  -4    0.81    0.39
 -10  -7   4    1.65    0.35
  10  -7   4    2.02    0.48
 -10  -7  -4    1.29    0.35
 -10   7   4    1.81    0.40
 -10  -7  -4    1.98    0.37
 -10   8  -4   67.66    2.04
 -10  -8   4   64.82    1.92
 -10  -8  -4   67.88    1.85
  10  -8   4   69.17    2.11
 -10   8   4   65.64    1.98
 -10  -8  -4   67.26    1.96
 -10  -9   4   -0.30    0.27
 -10   9  -4    0.07    0.33
 -10   9   4   -0.03    0.32
  10  -9   4    0.79    0.41
 -10  -9  -4   -0.15    0.27
 -10  -9  -4   -0.34    0.28
 -10 -10   4   48.55    1.71
  10 -10   4   53.17    1.88
 -11   0   4    6.27    0.46
  11   0   4    5.25    0.51
  11   0  -4    6.57    0.58
  11   0   4    6.66    0.49
 -11   0   4    6.46    0.38
 -11   0  -4    6.50    0.47
 -11   0   4    6.29    0.43
  11   0  -4    6.08    0.60
 -11   0  -4    6.18    0.52
 -11   1  -4    2.91    0.39
  11   1   4    2.02    0.32
  11  -1  -4    2.97    0.44
 -11  -1   4    3.88    0.38
 -11  -1   4    2.67    0.35
  11   1   4    3.87    0.44
  11  -1  -4    2.97    0.44
 -11   1  -4    3.38    0.39
  11  -1   4    2.67    0.43
  11   1  -4    2.61    0.44
  11   1  -4    3.52    0.43
  11  -1   4    2.73    0.35
 -11  -1  -4    2.93    0.35
 -11  -1  -4    2.70    0.37
  11   2   4    5.43    0.51
  11  -2  -4    6.79    0.63
 -11   2  -4    5.33    0.50
 -11  -2   4    7.04    0.56
 -11   2  -4    6.12    0.50
  11   2   4    5.92    0.50
  11  -2  -4    6.84    0.60
  11  -2   4    5.23    0.55
 -11  -2  -4    5.68    0.47
  11   2  -4    5.44    0.49
  11  -2   4    5.31    0.50
 -11  -2  -4    6.87    0.56
  11   2  -4    5.18    0.58
  11  -2   4    6.06    0.51
 -11  -3   4    0.18    0.22
 -11   3  -4    0.35    0.22
  11  -3  -4    0.30    0.32
 -11   3  -4    0.23    0.24
  11  -3  -4    0.14    0.25
  11   3   4   -0.21    0.20
  11   3   4    0.15    0.21
 -11   3  -4    0.01    0.24
 -11  -3  -4    0.00    0.20
 -11  -3  -4    0.14    0.20
  11  -3   4    0.04    0.32
  11  -3   4    0.34    0.26
  11   3  -4   -0.24    0.26
 -11  -3  -4    0.06    0.22
  11  -4  -4    1.22    0.30
 -11   4  -4    1.73    0.33
  11  -4  -4    1.42    0.40
 -11   4  -4    1.58    0.35
  11   4   4    1.42    0.31
 -11  -4   4    1.20    0.30
  11  -4   4    1.41    0.41
  11  -4   4    1.23    0.31
 -11  -4  -4    0.87    0.27
 -11  -4  -4    1.53    0.32
  11  -5  -4    0.04    0.32
 -11   5  -4    0.38    0.26
 -11   5  -4   -0.08    0.27
 -11  -5   4    0.06    0.22
  11  -5   4    0.31    0.27
  11  -5   4   -0.03    0.35
 -11  -5  -4    0.01    0.21
 -11  -5  -4    0.23    0.23
 -11  -6   4    0.22    0.27
  11  -6  -4    0.24    0.34
 -11   6  -4    0.70    0.32
 -11  -6  -4    1.12    0.31
  11  -6   4    0.59    0.40
 -11  -6  -4    0.82    0.29
 -11   7  -4    0.35    0.31
  11  -7  -4    0.32    0.37
 -11  -7   4    0.07    0.27
 -11  -7  -4    0.15    0.27
  11  -7   4   -0.52    0.34
 -11   7   4    0.30    0.29
 -11  -7  -4    0.10    0.26
 -11   8  -4    0.02    0.31
 -11  -8   4    0.34    0.30
  11  -8  -4    0.73    0.41
  11  -8   4    0.02    0.37
 -11  -8  -4    0.46    0.31
 -11  -8  -4    0.07    0.28
 -11   8   4   -0.12    0.29
 -11  -9   4    1.66    0.43
 -11   9  -4    2.40    0.52
 -11  -9  -4    2.68    0.45
 -11   9   4    1.33    0.44
  11  -9   4    1.67    0.52
 -11  -9  -4    1.13    0.41
  12   0  -4   29.65    1.14
  12   0   4   30.34    1.13
 -12   0   4   31.60    1.04
 -12   0  -4   31.10    1.09
 -12   0  -4   32.93    1.05
  12   0  -4   33.78    1.23
  12   0   4   31.01    1.05
  12   1   4   25.42    1.00
 -12  -1   4   26.72    0.95
 -12   1  -4   23.78    0.96
  12  -1  -4   24.04    1.03
  12  -1  -4   26.47    1.08
  12   1   4   25.87    0.94
 -12   1  -4   24.18    0.91
  12  -1   4   25.79    1.01
  12   1  -4   24.61    0.98
 -12  -1  -4   26.06    0.91
  12   1  -4   26.72    1.11
  12  -1   4   24.90    1.05
  12  -1   4   26.23    0.94
  12   2   4   13.94    0.71
  12  -2  -4   14.07    0.79
 -12   2  -4   15.95    0.78
  12  -2  -4   14.62    0.84
 -12   2  -4   14.90    0.74
 -12  -2   4   13.50    0.70
  12   2   4   14.62    0.74
  12   2  -4   13.79    0.83
  12  -2   4   14.55    0.84
  12   2  -4   13.31    0.74
 -12  -2  -4   14.85    0.75
 -12  -2  -4   14.90    0.69
  12  -2   4   14.88    0.72
  12  -2   4   15.21    0.76
 -12  -3   4    0.40    0.25
  12  -3  -4   -0.29    0.23
 -12   3  -4   -0.12    0.20
  12  -3  -4   -0.15    0.30
 -12   3  -4   -0.36    0.24
 -12   3  -4   -0.11    0.24
  12   3   4   -0.12    0.22
 -12  -3  -4   -0.11    0.21
  12  -3   4    0.29    0.27
  12   3  -4    0.02    0.29
 -12  -3  -4   -0.15    0.19
  12  -3   4   -0.06    0.32
  12   4   4    5.75    0.52
  12  -4  -4    6.35    0.67
 -12  -4   4    7.25    0.63
 -12   4  -4    4.83    0.52
  12  -4  -4    6.22    0.56
  12  -4   4    6.39    0.71
 -12  -4  -4    5.78    0.54
  12  -4   4    6.14    0.58
 -12  -4  -4    5.50    0.51
 -12   5  -4    0.92    0.33
  12  -5  -4    0.50    0.39
 -12  -5   4    0.62    0.30
 -12  -5  -4    0.63    0.28
  12  -5   4    0.88    0.42
 -12  -5  -4    0.92    0.29
 -12  -6   4    0.74    0.31
  12  -6  -4    0.43    0.37
 -12   6  -4    0.18    0.30
 -12  -6  -4    0.85    0.32
 -12  -6  -4    0.70    0.30
  12  -6   4    0.30    0.39
 -12   7  -4    1.42    0.41
  12  -7  -4    1.89    0.47
 -12  -7   4    1.27    0.38
 -12   7   4    1.58    0.40
 -12  -7  -4    1.55    0.39
 -12  -7  -4    1.85    0.42
  12  -7   4    2.80    0.56
 -12   8  -4   20.27    1.10
 -12  -8   4   21.63    1.06
  12  -8  -4   17.90    1.11
  12  -8   4   22.32    1.21
 -12  -8  -4   21.04    1.00
 -12  -8  -4   19.68    1.02
 -12   8   4   19.49    1.06
 -12  -9  -4    0.20    0.33
 -12  -9  -4   -0.26    0.31
  13   0  -4    0.02    0.31
  13   0   4   -0.39    0.27
  13   0   4   -0.03    0.23
 -13   0  -4    0.10    0.23
  13   0  -4    0.04    0.30
  13   1   4    1.69    0.40
 -13  -1   4    1.22    0.31
  13  -1  -4    1.03    0.40
 -13   1  -4    1.25    0.34
 -13   1  -4    1.42    0.33
  13  -1  -4    1.48    0.39
  13  -1   4    1.33    0.33
  13   1  -4    0.84    0.36
  13  -1   4    1.78    0.43
  13   1  -4    1.64    0.41
  13  -1   4    1.73    0.40
 -13  -1  -4    1.36    0.32
  13  -2  -4    0.14    0.34
  13  -2  -4    0.61    0.33
  13   2   4    0.42    0.30
 -13  -2   4    0.52    0.27
 -13  -2  -4    0.69    0.28
  13   2  -4    0.51    0.35
  13  -2   4    0.21    0.27
  13  -2   4    0.54    0.31
  13  -2   4   -0.32    0.31
  13   3   4    8.43    0.62
  13  -3  -4    9.13    0.66
 -13   3  -4    8.22    0.65
 -13  -3   4    8.65    0.61
  13  -3  -4    7.72    0.74
 -13  -3  -4    8.44    0.58
  13   3  -4    8.37    0.76
  13  -3   4    8.72    0.79
 -13   4  -4    0.61    0.31
 -13  -4   4    0.88    0.32
  13  -4  -4    0.96    0.42
  13   4  -4    0.81    0.39
 -13  -4  -4    0.75    0.30
  13  -4   4    0.36    0.39
 -13  -4  -4    1.07    0.32
 -13   5  -4   -0.06    0.27
  13  -5  -4    0.35    0.39
 -13  -5   4    0.22    0.28
 -13  -5  -4    0.42    0.29
 -13  -5  -4    0.03    0.25
  13  -5   4    0.13    0.38
  13  -6  -4   -0.04    0.37
 -13  -6   4   -0.31    0.25
 -13   6  -4    0.23    0.32
 -13  -6  -4   -0.06    0.28
  13  -6   4    0.16    0.40
 -13  -6  -4    0.29    0.29
 -13  -7   4    0.95    0.37
 -13   7  -4    1.01    0.41
  13  -7  -4    1.79    0.52
 -13  -7  -4    1.26    0.38
 -13   7   4    1.09    0.39
  13  -7   4    1.70    0.55
 -13  -7  -4    1.50    0.38
 -13  -8   4    0.02    0.31
 -13  -8  -4    0.13    0.34
  13  -8   4   -0.15    0.40
 -13  -8  -4    0.38    0.34
  14   0   4   64.64    1.91
  14   0   4   64.29    1.90
  14   0  -4   62.99    1.86
  14   0  -4   65.46    1.96
  14  -1  -4    3.91    0.57
  14  -1  -4    3.12    0.52
 -14  -1   4    3.67    0.45
  14   1   4    3.83    0.52
  14  -1   4    3.25    0.51
  14  -1   4    3.04    0.52
  14   1  -4    2.48    0.50
  14   1  -4    3.48    0.52
  14  -2  -4   27.77    1.21
 -14  -2   4   28.50    1.09
  14   2   4   28.52    1.14
  14  -2  -4   28.56    1.19
  14   2  -4   26.64    1.23
  14  -2   4   28.15    1.25
  14  -3  -4    0.04    0.35
  14  -3  -4    0.25    0.30
  14   3   4    0.15    0.30
 -14  -3   4    0.12    0.24
 -14   3  -4    0.27    0.28
  14   3  -4    0.04    0.32
  14  -3   4   -0.08    0.37
  14  -4  -4    0.80    0.43
 -14  -4   4    0.42    0.30
 -14   4  -4    1.33    0.38
  14  -4   4    0.62    0.43
  14   4  -4    1.19    0.42
 -14  -4  -4    1.57    0.37
 -14   5  -4   -0.01    0.29
  14  -5  -4   -0.27    0.35
 -14  -5   4    0.51    0.31
  14  -5   4    0.03    0.40
 -14  -5  -4    0.16    0.28
  14   5  -4    0.48    0.40
  14  -6  -4    4.61    0.67
 -14   6  -4    4.48    0.62
 -14  -6   4    2.57    0.48
  14   6  -4    3.64    0.62
  14  -6   4    3.58    0.67
 -14  -6  -4    3.30    0.50
 -14   7  -4   -0.02    0.34
  14  -7  -4    0.53    0.44
 -14  -7   4    0.67    0.37
 -14   7   4    0.01    0.33
  14  -7   4    0.78    0.50
 -14  -7  -4    0.19    0.32
  15   0   4    4.95    0.63
  15   0   4    3.83    0.58
  15   0  -4    3.13    0.54
  15   0  -4    4.87    0.61
  15   1   4   -0.43    0.31
  15  -1  -4    0.21    0.35
  15  -1  -4    0.09    0.35
  15  -1   4    0.20    0.35
  15   1  -4   -0.01    0.35
  15  -1   4   -0.01    0.36
  15  -2  -4    0.99    0.43
  15  -2  -4    0.34    0.34
 -15  -2   4    0.56    0.30
  15   2   4    0.66    0.35
  15   2  -4    0.89    0.42
  15  -2   4    0.27    0.41
  15  -3  -4    8.39    0.75
  15  -3  -4    6.37    0.73
 -15   3  -4    6.08    0.61
 -15  -3   4    6.61    0.65
  15  -3   4    5.89    0.75
  15   3  -4    7.37    0.81
 -15   4  -4   -0.01    0.29
 -15  -4   4    0.85    0.34
  15  -4  -4    0.83    0.44
  15  -4   4    0.16    0.42
  15   4  -4    0.61    0.41
 -15  -5   4    0.42    0.33
 -15   5  -4    0.44    0.34
  15  -5  -4    0.80    0.46
  15   5  -4    1.12    0.48
 -15  -5  -4    0.54    0.36
  15  -5   4    0.40    0.44
 -15   6  -4    1.10    0.42
  15  -6  -4    1.72    0.53
 -15  -6   4    0.79    0.38
  15  -6   4    0.86    0.50
  15   6  -4    1.43    0.52
 -15  -6  -4    0.88    0.39
  16   0  -4   36.67    1.44
  16   0  -4   38.08    1.53
  16   0   4   35.21    1.44
  16   0   4   34.23    1.44
  16  -1  -4    4.61    0.64
  16   1   4    4.83    0.67
  16  -1  -4    3.83    0.61
  16   1   4    4.50    0.65
  16  -1   4    4.03    0.65
  16   1  -4    3.09    0.59
  16  -1   4    3.29    0.57
  16  -2  -4   27.83    1.26
 -16  -2   4   29.14    1.19
 -16   2  -4   27.91    1.13
  16   2   4   27.52    1.24
  16  -2  -4   26.34    1.28
  16  -2   4   27.44    1.33
  16   2  -4   27.30    1.33
  16  -3  -4    4.13    0.66
 -16  -3   4    4.20    0.56
 -16   3  -4    5.43    0.62
  16   3  -4    4.04    0.65
  16  -3   4    3.55    0.65
 -16  -4   4    5.52    0.64
  16  -4  -4    4.85    0.71
 -16   4  -4    5.86    0.65
  16   4  -4    4.01    0.65
  16  -4   4    4.10    0.69
  16  -5  -4    0.73    0.50
 -16   5  -4    0.37    0.36
  17   0   4    2.37    0.56
  17   0   4    2.53    0.57
  17   0  -4    2.31    0.59
  17   1   4    1.16    0.48
  17  -1  -4    0.78    0.45
  17   1   4    0.28    0.45
  17  -1  -4    1.52    0.50
  17   1  -4    0.91    0.48
  17  -1   4    1.56    0.54
  17  -2  -4    2.47    0.58
  17   2   4    3.76    0.65
  17  -2  -4    2.96    0.59
  17  -2   4    3.78    0.69
  17   2  -4    2.47    0.58
  17  -3  -4    0.15    0.43
 -17  -3   4    0.34    0.35
 -17   3  -4    0.08    0.32
  17   3  -4    0.43    0.44
  17  -3   4   -0.15    0.45
 -17   4  -4   -0.23    0.31
  18   0  -4   41.43    1.72
  18   0   4   41.49    1.70
  18   0   4   42.40    1.74
  18  -1  -4    0.94    0.49
  18  -1  -4    0.82    0.48
  18   1   4    0.05    0.46
  18   1   4    0.69    0.47
  18  -1   4    0.91    0.53
  18  -2  -4   17.46    1.14
   0   0  -5    0.06    0.06
   0   0   5    0.10    0.06
   0   0  -5    0.06    0.06
   0   0   5    0.09    0.06
   0   0  -5    0.01    0.06
   0   1   5   -0.04    0.04
   0  -1   5    0.00    0.04
   0   1  -5   -0.04    0.04
   0  -1  -5    0.00    0.04
   0  -1   5   -0.08    0.07
   0  -1   5   -0.01    0.05
   0   1  -5   -0.08    0.05
   0  -1  -5   -0.02    0.05
   0   1   5    0.01    0.06
   0  -1  -5   -0.06    0.06
   0  -1   5   -0.08    0.04
   0  -1  -5   -0.03    0.06
   0   1  -5   -0.09    0.07
   0   1  -5    0.03    0.08
   0   1   5   -0.06    0.04
   0   1  -5   -0.05    0.05
   0  -2  -5  323.70    5.34
   0  -2   5  314.72    5.29
   0   2  -5  320.55    5.50
   0   2   5  316.30    5.29
   0   2  -5  313.56    5.51
   0  -2  -5  322.77    5.62
   0   2   5  320.04    5.44
   0  -2   5  331.28    5.48
   0  -2  -5  310.29    5.51
   0  -2  -5  315.95    5.30
   0  -2   5  312.32    5.49
   0   2  -5  319.93    5.37
   0  -3   5   -0.04    0.10
   0   3  -5    0.09    0.11
   0   3   5   -0.09    0.08
   0  -3  -5   -0.16    0.08
   0   3   5   -0.01    0.08
   0  -3  -5    0.05    0.06
   0  -3   5    0.07    0.09
   0   3   5    0.03    0.09
   0  -3  -5    0.04    0.09
   0  -3  -5    0.03    0.09
   0   3  -5    0.00    0.10
   0  -3   5   -0.04    0.09
   0   4   5  131.98    2.42
   0  -4   5  134.37    2.44
   0  -4  -5  126.66    2.46
   0  -4  -5  129.97    2.55
   0   4  -5  136.76    2.56
   0   4  -5  133.68    2.53
   0  -4  -5  129.68    2.46
   0   4   5  130.69    2.44
   0  -4  -5  134.05    2.33
   0   4   5  130.34    2.53
   0   4  -5  134.03    2.59
   0  -4   5  130.26    2.57
   0   4   5  133.19    2.51
   0  -4   5  130.50    2.47
   0  -5   5   -0.26    0.10
   0  -5  -5   -0.12    0.12
   0   5  -5   -0.08    0.13
   0   5   5    0.03    0.13
   0   5  -5   -0.10    0.11
   0   5   5   -0.13    0.10
   0  -5  -5   -0.10    0.11
   0  -5  -5   -0.05    0.09
   0   5  -5    0.20    0.15
   0   5  -5   -0.15    0.13
   0  -5   5   -0.19    0.14
   0  -5  -5   -0.02    0.12
   0   5   5   -0.25    0.12
   0   5   5    0.06    0.12
   0  -5   5   -0.13    0.13
   0   6   5  163.20    3.10
   0  -6  -5  162.93    3.20
   0  -6   5  164.46    3.19
   0   6   5  160.38    3.25
   0  -6   5  163.73    3.25
   0  -6  -5  161.71    3.16
   0   6  -5  160.01    3.24
   0   6   5  164.37    3.14
   0   6  -5  165.28    3.28
   0   6  -5  164.43    3.25
   0  -6  -5  169.57    2.99
   0   7  -5   -0.01    0.19
   0   7   5    0.00    0.18
   0   7   5   -0.03    0.14
   0   7   5   -0.14    0.16
   0   7  -5   -0.08    0.17
   0  -7  -5    0.03    0.17
   0  -7   5   -0.01    0.20
   0   7  -5    0.12    0.21
   0  -7   5    0.16    0.19
   0   8  -5   41.42    1.32
   0  -8   5   40.25    1.27
   0  -8   5   41.03    1.27
   0   8   5   43.24    1.35
   0   8  -5   41.41    1.32
   0   8  -5   41.18    1.30
   0   9  -5    0.14    0.27
   0   9   5   -0.15    0.22
   0  -9   5   -0.20    0.24
   0   9  -5    0.07    0.25
   0  10  -5    8.16    0.72
   0  10   5    9.70    0.79
   0 -11  -5   -0.01    0.34
   0  11   5   -0.21    0.32
   1   0  -5   -0.15    0.06
  -1   0   5   -0.09    0.04
  -1   0   5   -0.13    0.06
   1   0  -5   -0.12    0.04
  -1   0  -5   -0.08    0.06
  -1   0  -5   -0.18    0.06
  -1   0  -5   -0.15    0.06
   1   0   5   -0.16    0.06
  -1   0   5   -0.09    0.03
   1   0  -5   -0.12    0.03
   1   0  -5   -0.18    0.04
   1   0   5   -0.15    0.04
   1   0  -5   -0.12    0.06
   1  -1  -5   97.74    1.86
   1   1   5   96.57    1.67
  -1  -1   5   98.49    1.81
  -1   1  -5   99.42    1.75
  -1  -1   5   97.47    1.68
   1  -1  -5   96.60    1.75
   1  -1  -5   98.41    1.73
   1  -1  -5   98.77    1.70
   1   1   5   97.56    1.68
   1   1   5   97.33    1.75
  -1   1  -5  100.49    1.84
  -1   1  -5   99.56    1.66
  -1   1  -5   99.36    1.68
  -1  -1   5   96.88    1.67
  -1   1  -5   99.77    1.82
   1   1  -5   97.56    1.82
  -1  -1  -5   98.89    1.69
   1   1  -5   99.11    1.70
  -1   1   5   96.66    1.67
   1  -1   5  100.87    1.80
  -1   1   5   99.71    1.78
   1  -1   5   98.13    1.65
  -1   1   5   99.04    1.68
  -1  -1  -5   97.97    1.70
   1  -1   5  100.50    1.65
  -1  -1  -5   95.56    1.84
   1   1  -5   99.20    1.69
  -1  -1  -5   98.74    1.81
  -1   1   5   97.09    1.70
  -1  -1  -5   99.04    1.69
   1   1  -5   98.86    1.83
  -1  -2   5  488.80    8.45
   1  -2  -5  496.00    8.66
   1  -2  -5  506.76    8.28
  -1  -2   5  491.96    8.20
  -1   2  -5  490.45    8.49
  -1   2  -5  492.04    8.30
   1   2   5  490.43    8.38
  -1   2  -5  500.35    8.59
   1   2   5  498.90    8.19
   1  -2   5  509.48    8.57
   1   2  -5  496.14    8.30
  -1  -2  -5  493.90    8.27
  -1   2   5  493.15    8.40
  -1   2   5  501.28    8.19
  -1  -2  -5  499.75    8.54
   1   2  -5  509.21    8.50
   1  -2   5  499.36    8.45
  -1  -2  -5  507.45    8.68
   1  -2   5  493.79    8.19
   1   2  -5  512.25    8.61
  -1  -2  -5  503.44    8.38
  -1   3  -5  180.86    3.20
   1   3   5  179.91    3.16
  -1   3  -5  177.69    3.28
   1  -3  -5  174.02    3.13
   1  -3  -5  177.66    3.14
  -1   3  -5  174.31    3.19
   1   3   5  177.64    3.07
  -1  -3   5  181.17    3.14
   1  -3  -5  182.70    3.29
  -1  -3   5  177.97    3.27
   1  -3  -5  178.39    2.99
   1   3   5  176.89    3.11
  -1  -3  -5  172.94    3.11
   1  -3   5  177.21    3.13
  -1   3   5  177.19    3.11
   1   3  -5  175.53    3.18
   1  -3   5  181.57    3.23
   1  -3   5  180.10    3.26
  -1   3   5  180.22    3.20
   1   3  -5  178.04    3.27
  -1  -3  -5  179.31    3.30
  -1  -3  -5  175.96    3.15
  -1   3   5  176.80    3.21
  -1  -3  -5  179.94    3.28
  -1  -3  -5  175.85    3.07
  -1   4  -5   46.98    1.15
  -1  -4   5   46.17    1.08
   1  -4  -5   44.43    1.07
  -1  -4   5   49.26    1.16
   1   4   5   46.90    1.09
  -1   4  -5   46.77    1.12
  -1   4  -5   46.51    1.10
   1   4   5   46.69    1.06
   1  -4  -5   46.94    1.09
   1   4   5   45.43    0.96
   1   4   5   47.44    1.11
   1  -4  -5   46.60    0.91
  -1   4   5   46.80    1.11
   1   4  -5   47.65    1.14
  -1   4   5   46.38    1.05
   1  -4   5   47.02    1.14
  -1  -4  -5   47.17    1.07
  -1  -4  -5   45.88    1.10
  -1   4   5   47.98    1.12
   1  -4   5   47.08    1.09
  -1  -4  -5   45.15    0.95
   1   4  -5   48.07    1.11
  -1  -4  -5   46.20    1.13
   1  -4   5   47.79    1.06
  -1  -4  -5   47.12    1.07
  -1   5  -5   11.91    0.54
  -1   5  -5   12.10    0.52
   1   5   5   12.36    0.53
   1  -5  -5   11.95    0.51
   1   5   5   12.43    0.49
   1  -5  -5   11.80    0.49
   1  -5  -5   11.94    0.38
   1  -5  -5   12.74    0.49
  -1  -5   5   12.18    0.52
  -1   5  -5   12.23    0.46
   1   5   5   12.69    0.53
   1   5   5   11.32    0.42
  -1   5  -5   11.95    0.54
  -1  -5   5   12.58    0.49
  -1  -5   5   12.43    0.55
   1   5  -5   10.30    0.51
  -1  -5  -5   11.70    0.49
  -1   5   5   12.52    0.50
  -1   5   5   12.14    0.47
   1  -5   5   11.35    0.46
  -1   5   5   12.57    0.54
   1  -5   5   12.85    0.55
   1   5  -5   11.80    0.52
   1   5  -5   13.17    0.48
  -1  -5  -5   12.33    0.51
  -1  -5  -5   11.79    0.49
  -1   5   5   12.08    0.52
   1  -5   5   12.61    0.53
  -1  -5  -5   12.00    0.41
   1  -5   5   12.37    0.48
  -1  -6   5    1.70    0.29
   1   6   5    2.03    0.23
  -1   6  -5    1.43    0.26
   1  -6  -5    1.76    0.25
   1  -6  -5    1.71    0.25
  -1  -6   5    1.77    0.27
   1   6   5    1.57    0.25
   1   6   5    1.55    0.26
  -1   6  -5    1.91    0.29
   1  -6  -5    1.50    0.18
  -1   6  -5    1.99    0.30
  -1  -6  -5    1.92    0.22
  -1   6   5    1.35    0.22
   1  -6   5    1.32    0.26
   1   6  -5    1.23    0.25
  -1   6   5    1.46    0.26
  -1  -6  -5    1.54    0.26
   1   6  -5    1.47    0.26
   1  -6   5    1.34    0.26
   1   6  -5    2.06    0.30
  -1   6   5    1.38    0.24
   1   7   5   33.81    1.04
  -1  -7   5   35.16    1.09
  -1   7  -5   35.98    1.15
  -1  -7   5   39.24    1.16
   1  -7  -5   33.12    1.05
   1   7   5   35.37    1.14
  -1   7  -5   35.75    1.12
   1   7   5   34.18    0.97
  -1   7  -5   37.64    1.17
   1  -7  -5   35.67    1.01
   1   7  -5   35.89    1.14
  -1  -7  -5   36.09    1.08
  -1   7   5   34.15    1.11
  -1   7   5   36.40    1.04
   1   7  -5   38.60    1.18
  -1   7   5   34.61    1.05
   1   7  -5   35.17    1.12
   1  -7   5   37.33    1.13
   1  -7   5   36.00    1.11
  -1  -8   5   13.69    0.70
   1   8   5   14.07    0.73
  -1   8  -5   13.79    0.73
  -1   8  -5   13.62    0.74
  -1  -8   5   13.20    0.69
  -1   8  -5   13.84    0.72
   1  -8   5   13.43    0.70
   1   8  -5   12.96    0.73
   1   8  -5   12.57    0.70
  -1   8   5   12.05    0.69
  -1   8   5   13.37    0.64
   1   8  -5   13.90    0.71
   1  -8   5   12.85    0.69
  -1   9  -5    0.84    0.31
  -1  -9   5    1.58    0.34
  -1   9  -5    1.06    0.33
   1   9   5    0.62    0.31
   1  -9   5    1.08    0.32
  -1  -9  -5    0.72    0.32
  -1   9   5    0.51    0.29
   1   9  -5    0.82    0.29
  -1  10  -5    0.40    0.30
  -1  10  -5    0.03    0.29
   1  10   5   -0.04    0.27
   1  10  -5    0.16    0.29
  -1  10   5    0.24    0.29
  -1 -10  -5    0.10    0.27
  -1  11  -5    8.56    0.78
   1  11   5    8.57    0.80
  -1 -11  -5    7.05    0.75
  -1  11   5    8.45    0.81
  -2   0  -5   -0.08    0.07
  -2   0  -5   -0.16    0.06
   2   0   5    0.07    0.08
  -2   0   5   -0.15    0.05
  -2   0  -5   -0.06    0.04
   2   0   5   -0.11    0.04
   2   0  -5   -0.14    0.05
   2   0  -5   -0.05    0.09
   2   0  -5   -0.02    0.08
  -2   0   5   -0.12    0.06
   2   0   5    0.11    0.05
  -2   0  -5   -0.03    0.05
  -2   0  -5   -0.05    0.06
   2   0   5   -0.06    0.04
  -2   1  -5   62.27    1.13
   2  -1  -5   62.01    1.27
  -2   1  -5   62.23    1.22
  -2  -1   5   60.95    1.23
  -2  -1   5   60.53    1.14
   2  -1  -5   61.98    1.14
   2   1   5   60.94    1.12
   2   1   5   60.21    1.12
   2  -1  -5   63.28    1.13
   2   1   5   62.62    1.14
  -2   1  -5   65.44    1.12
  -2   1  -5   61.96    1.26
  -2  -1  -5   62.82    1.25
  -2   1   5   62.35    1.13
   2   1  -5   62.32    1.15
  -2  -1  -5   63.13    1.08
  -2   1   5   62.78    1.11
  -2  -1  -5   63.35    1.14
   2   1  -5   60.96    1.24
  -2  -1  -5   60.64    1.24
   2  -1   5   62.15    1.11
   2  -1   5   63.08    1.10
  -2  -1  -5   62.76    1.14
   2   1  -5   61.86    1.27
  -2   1   5   62.58    1.20
   2  -1   5   62.22    1.24
   2   2   5    7.35    0.27
  -2   2  -5    7.54    0.30
  -2   2  -5    7.35    0.32
   2   2   5    7.45    0.28
   2  -2  -5    7.66    0.32
   2  -2  -5    7.10    0.27
  -2   2  -5    8.64    0.38
  -2  -2   5    7.42    0.33
  -2  -2   5    7.43    0.28
  -2   2   5    7.28    0.27
  -2  -2  -5    7.01    0.27
   2  -2   5    7.52    0.28
  -2  -2  -5    7.25    0.32
   2  -2   5    8.71    0.33
   2   2  -5    6.95    0.32
   2   2  -5    8.08    0.29
  -2  -2  -5    7.43    0.26
   2   2  -5    8.20    0.34
  -2  -2  -5    7.14    0.31
  -2   2   5    7.99    0.31
   2  -3  -5  116.16    2.16
   2   3   5  117.32    2.20
   2   3   5  113.36    2.14
  -2   3  -5  118.44    2.17
   2  -3  -5  116.45    2.25
  -2  -3   5  119.60    2.17
  -2   3  -5  117.49    2.27
   2   3   5  116.11    2.17
  -2  -3   5  115.81    2.27
   2  -3  -5  117.47    2.00
  -2   3  -5  119.27    2.22
   2   3   5  118.57    2.02
   2  -3   5  117.26    2.25
  -2  -3  -5  118.47    2.28
  -2  -3  -5  116.43    2.14
  -2   3   5  116.31    2.14
  -2   3   5  115.27    2.22
   2   3  -5  117.87    2.20
   2  -3   5  115.79    2.16
  -2  -3  -5  115.99    2.17
   2  -3   5  116.62    2.25
  -2   3   5  114.69    2.20
  -2  -3  -5  113.61    2.10
   2   3  -5  118.39    2.26
  -2  -4   5  123.34    2.44
   2   4   5  126.44    2.21
   2  -4  -5  124.44    2.35
  -2  -4   5  125.02    2.32
   2   4   5  119.00    2.31
   2  -4  -5  121.90    2.15
  -2   4  -5  119.79    2.40
  -2   4  -5  122.08    2.45
   2  -4  -5  123.86    2.34
   2   4   5  120.46    2.39
   2  -4  -5  126.68    2.40
  -2  -4   5  125.65    2.35
   2   4   5  124.87    2.36
  -2   4  -5  123.48    2.36
  -2   4   5  122.44    2.38
  -2  -4  -5  125.66    2.36
  -2   4   5  122.13    2.31
  -2   4   5  121.96    2.41
   2   4  -5  121.59    2.28
   2  -4   5  124.41    2.42
  -2  -4  -5  122.53    2.32
   2   4  -5  117.70    2.37
  -2  -4  -5  123.60    2.46
   2  -4   5  121.12    2.41
   2  -4   5  123.18    2.35
  -2  -4  -5  122.68    2.26
   2   4  -5  120.62    2.42
   2   5   5   15.44    0.59
   2   5   5   15.18    0.45
  -2  -5   5   13.61    0.59
  -2   5  -5   13.95    0.59
   2   5   5   13.59    0.55
   2  -5  -5   13.21    0.40
   2  -5  -5   13.15    0.54
  -2  -5   5   13.54    0.52
   2  -5  -5   13.40    0.51
  -2   5  -5   12.97    0.54
  -2  -5   5   13.29    0.55
  -2   5  -5   14.58    0.61
   2   5   5   13.42    0.53
   2  -5  -5   14.26    0.54
   2   5  -5   14.53    0.58
  -2   5   5   14.07    0.57
  -2  -5  -5   14.44    0.55
   2   5  -5   13.75    0.51
  -2  -5  -5   13.21    0.53
  -2  -5  -5   12.71    0.58
   2  -5   5   12.95    0.54
   2  -5   5   13.50    0.58
  -2   5   5   13.80    0.58
   2  -5   5   13.48    0.56
   2   5  -5   13.13    0.56
  -2   5   5   14.53    0.54
  -2  -5  -5   13.93    0.47
  -2   5   5   13.62    0.52
   2   6   5  112.49    2.39
   2  -6  -5  109.57    2.26
   2  -6  -5  108.09    2.28
   2   6   5  112.61    2.15
  -2   6  -5  106.37    2.37
  -2   6  -5  112.07    2.33
   2   6   5  107.97    2.27
  -2   6  -5  107.71    2.40
  -2  -6   5  113.00    2.32
  -2  -6   5  107.84    2.36
  -2   6   5  112.59    2.29
  -2  -6  -5  108.08    2.40
  -2   6   5  109.18    2.26
   2   6  -5  110.99    2.36
   2  -6   5  108.98    2.32
   2  -6   5  113.45    2.36
  -2  -6  -5  105.20    2.28
  -2   6   5  113.45    2.36
   2   6  -5  111.49    2.36
   2  -6   5  109.69    2.30
  -2  -6  -5  112.96    2.16
  -2  -7   5    1.46    0.30
   2   7   5    2.12    0.34
   2  -7  -5    1.72    0.29
  -2   7  -5    2.53    0.34
   2  -7  -5    2.65    0.31
   2   7   5    2.11    0.31
  -2  -7   5    2.24    0.33
  -2   7  -5    2.23    0.35
  -2   7  -5    1.71    0.33
  -2  -7  -5    1.73    0.29
  -2  -7  -5    2.04    0.26
  -2  -7  -5    1.99    0.32
  -2   7   5    2.23    0.31
  -2   7   5    2.20    0.33
   2  -7   5    2.06    0.33
   2   7  -5    2.05    0.33
   2   7  -5    1.86    0.31
   2  -7   5    1.98    0.32
  -2   7   5    2.68    0.33
  -2   8  -5   26.12    1.04
  -2   8  -5   24.61    0.97
  -2   8  -5   26.91    1.04
   2   8   5   26.23    1.02
  -2  -8   5   26.34    0.99
  -2  -8   5   27.28    1.00
   2  -8   5   24.32    0.97
  -2  -8  -5   25.88    1.02
   2   8  -5   23.88    0.98
  -2   8   5   27.00    1.02
   2   8  -5   25.16    0.97
  -2   8   5   26.17    0.94
   2  -8   5   28.24    1.00
  -2   9  -5    0.61    0.30
  -2   9  -5    0.73    0.31
  -2  -9   5    0.87    0.30
   2   9   5    0.41    0.28
   2  -9   5    0.73    0.30
  -2   9   5    0.50    0.29
  -2  -9  -5    1.35    0.35
   2   9  -5    0.67    0.28
  -2 -10   5    2.17    0.42
  -2  10  -5    2.87    0.47
  -2  10  -5    2.17    0.46
   2  10   5    2.47    0.48
  -2 -10  -5    1.92    0.42
  -2  10   5    2.67    0.47
  -2  11  -5    1.07    0.40
   2  11   5    0.42    0.36
  -2  11  -5    1.44    0.44
  -2  11   5    0.89    0.40
  -2 -11  -5    1.43    0.45
   3   0   5   -0.36    0.05
   3   0  -5   -0.48    0.09
  -3   0  -5   -0.41    0.08
  -3   0   5   -0.38    0.06
  -3   0  -5   -0.36    0.06
   3   0   5   -0.34    0.03
  -3   0  -5   -0.43    0.07
   3   0  -5   -0.46    0.06
   3   0  -5   -0.36    0.11
   3   0   5   -0.36    0.08
  -3   0   5   -0.43    0.07
   3   0   5   -0.36    0.06
   3  -1  -5   73.57    1.50
   3   1   5   74.52    1.34
  -3   1  -5   72.25    1.36
  -3  -1   5   70.66    1.43
  -3  -1   5   70.67    1.35
   3   1   5   74.43    1.32
   3  -1  -5   73.21    1.48
   3   1   5   72.49    1.47
  -3   1  -5   71.44    1.41
   3  -1  -5   73.12    1.36
  -3   1  -5   73.93    1.47
   3   1  -5   71.33    1.35
   3   1  -5   74.95    1.38
   3  -1   5   72.10    1.33
  -3   1   5   72.95    1.32
  -3  -1  -5   74.65    1.37
  -3   1   5   71.78    1.34
   3  -1   5   72.38    1.47
   3   1  -5   70.61    1.50
   3   1  -5   72.23    1.44
  -3  -1  -5   73.42    1.46
  -3   1   5   71.93    1.40
  -3  -1  -5   75.17    1.28
   3  -2  -5    0.19    0.11
   3  -2  -5    0.14    0.14
  -3   2  -5    0.20    0.11
   3  -2  -5    0.15    0.09
  -3   2  -5    0.18    0.08
  -3  -2   5    0.20    0.12
  -3   2  -5    0.27    0.11
   3   2   5    0.00    0.07
  -3   2  -5    0.45    0.15
   3  -2  -5    0.23    0.12
   3   2   5    0.13    0.09
   3   2   5    0.13    0.10
  -3  -2   5    0.17    0.09
  -3  -2  -5    0.17    0.11
  -3  -2  -5    0.12    0.09
  -3  -2  -5    0.27    0.10
  -3   2   5    0.16    0.12
   3   2  -5    0.36    0.11
  -3   2   5    0.11    0.08
  -3   2   5    0.14    0.09
   3   2  -5    0.18    0.11
   3   2  -5    0.36    0.14
   3  -2   5    0.36    0.13
   3  -2   5    0.13    0.10
  -3  -3   5  289.26    4.89
   3  -3  -5  282.50    4.88
   3  -3  -5  284.22    4.89
   3  -3  -5  277.24    5.09
  -3   3  -5  278.33    4.88
  -3   3  -5  287.91    5.06
   3   3   5  279.27    4.88
  -3  -3   5  279.14    5.03
  -3  -3   5  275.67    4.86
   3   3   5  284.93    4.95
   3   3   5  282.10    4.85
  -3   3  -5  289.28    4.96
  -3  -3  -5  281.61    4.91
   3  -3   5  279.87    4.87
  -3  -3  -5  279.49    4.89
  -3   3   5  276.48    4.97
   3   3  -5  286.47    4.93
  -3  -3  -5  288.84    5.09
  -3   3   5  284.58    4.96
   3   3  -5  280.67    4.82
  -3  -3  -5  287.57    4.84
  -3   3   5  291.02    4.85
   3  -3   5  281.73    5.11
   3   3  -5  282.76    5.01
   3  -4  -5   36.64    0.92
   3   4   5   35.54    0.91
   3   4   5   38.21    0.93
  -3  -4   5   34.54    0.97
   3   4   5   36.53    0.94
  -3   4  -5   36.62    0.89
   3  -4  -5   36.18    0.75
  -3   4  -5   36.62    1.00
  -3  -4   5   35.41    0.92
   3  -4  -5   36.98    0.91
   3  -4  -5   37.34    0.95
  -3   4  -5   37.00    0.98
  -3  -4   5   36.51    0.90
   3   4   5   37.40    0.75
  -3  -4  -5   35.20    0.85
  -3  -4  -5   36.80    0.91
  -3   4   5   36.87    0.90
   3  -4   5   37.59    0.95
  -3   4   5   36.97    0.94
   3   4  -5   37.24    0.95
   3   4  -5   36.00    0.88
  -3  -4  -5   35.49    0.92
   3   4  -5   36.00    0.95
  -3  -4  -5   36.46    0.99
   3  -4   5   38.05    0.99
  -3   4   5   35.19    0.97
   3  -4   5   35.85    0.96
   3   5   5   26.22    0.79
  -3   5  -5   23.90    0.82
   3  -5  -5   24.20    0.60
   3  -5  -5   25.58    0.74
  -3  -5   5   24.83    0.83
   3   5   5   24.75    0.80
  -3   5  -5   25.76    0.77
   3   5   5   24.22    0.61
  -3   5  -5   26.55    0.86
   3  -5  -5   24.74    0.76
  -3  -5   5   26.64    0.80
   3  -5  -5   24.18    0.78
   3   5   5   25.04    0.77
  -3   5   5   24.72    0.83
   3  -5   5   25.55    0.82
  -3  -5  -5   23.13    0.76
   3  -5   5   24.22    0.79
  -3   5   5   24.29    0.75
   3   5  -5   24.23    0.79
   3   5  -5   25.18    0.80
  -3  -5  -5   24.63    0.70
  -3  -5  -5   25.28    0.76
  -3   5   5   25.79    0.80
   3  -5   5   24.46    0.80
  -3  -5  -5   26.22    0.84
   3  -6  -5    3.29    0.31
   3   6   5    3.19    0.33
  -3   6  -5    2.79    0.36
  -3   6  -5    2.61    0.31
   3   6   5    2.51    0.33
  -3  -6   5    3.11    0.37
  -3   6  -5    2.78    0.36
  -3  -6   5    2.75    0.33
   3  -6   5    3.12    0.36
  -3  -6  -5    3.14    0.37
  -3   6   5    3.49    0.34
   3   6  -5    3.63    0.37
   3  -6   5    2.83    0.35
  -3   6   5    2.45    0.30
   3   6  -5    2.52    0.32
  -3  -6  -5    2.11    0.29
  -3  -6  -5    3.09    0.29
   3  -6   5    3.05    0.36
  -3   6   5    2.39    0.31
  -3  -7   5   37.75    1.17
   3   7   5   37.23    1.11
  -3   7  -5   38.59    1.14
   3  -7  -5   39.77    1.05
   3   7   5   36.74    1.18
  -3   7  -5   38.30    1.22
  -3  -7   5   37.24    1.14
   3  -7  -5   36.66    1.11
  -3   7  -5   38.44    1.22
   3  -7   5   37.57    1.16
  -3   7   5   37.80    1.16
   3   7  -5   36.40    1.16
   3   7  -5   35.95    1.13
  -3  -7  -5   37.17    1.00
   3  -7   5   37.07    1.12
  -3   7   5   36.54    1.10
  -3  -7  -5   35.03    1.18
   3  -7   5   39.31    1.16
  -3   7   5   38.72    1.13
  -3   8  -5    1.10    0.32
  -3  -8   5    1.53    0.33
  -3   8  -5    1.90    0.35
   3   8   5    1.37    0.33
  -3   8  -5    1.52    0.35
  -3  -8   5    1.66    0.33
  -3  -8  -5    1.72    0.37
   3  -8   5    2.10    0.35
   3   8  -5    1.18    0.30
   3   8  -5    0.47    0.26
  -3   8   5    1.85    0.32
   3  -8   5    0.86    0.30
  -3   8   5    2.08    0.36
  -3  -9   5    2.81    0.44
  -3   9  -5    3.94    0.52
  -3   9  -5    3.20    0.45
   3   9   5    3.18    0.47
  -3  -9  -5    2.84    0.44
  -3   9   5    3.32    0.45
   3   9  -5    3.95    0.48
  -3   9   5    3.56    0.48
   3  10   5    4.36    0.56
  -3  10  -5    4.23    0.55
  -3 -10   5    3.96    0.52
  -3  10  -5    4.35    0.57
  -3 -10  -5    4.18    0.56
  -3  10   5    4.52    0.56
   3  11   5    6.49    0.71
  -3  11  -5    5.60    0.66
  -3  11  -5    7.18    0.76
  -3  11   5    8.86    0.83
  -3 -11  -5    6.13    0.69
   4   0  -5   -0.09    0.11
   4   0  -5   -0.10    0.07
  -4   0   5   -0.11    0.08
  -4   0  -5   -0.03    0.10
   4   0   5   -0.06    0.08
  -4   0  -5   -0.04    0.07
  -4   0   5   -0.03    0.07
   4   0   5   -0.15    0.09
   4   0  -5   -0.03    0.13
  -4   0  -5    0.07    0.09
   4  -1  -5   26.11    0.62
  -4   1  -5   25.33    0.63
  -4   1  -5   25.60    0.65
   4   1   5   24.85    0.61
  -4  -1   5   26.11    0.62
   4  -1  -5   25.10    0.63
  -4   1  -5   25.53    0.70
   4  -1  -5   25.05    0.71
   4   1   5   25.47    0.69
   4   1   5   26.18    0.54
  -4  -1   5   26.28    0.68
   4  -1  -5   25.64    0.72
  -4  -1   5   25.72    0.53
   4   1  -5   24.14    0.72
   4  -1   5   25.35    0.61
  -4   1   5   25.04    0.66
   4   1  -5   26.10    0.63
   4   1  -5   25.29    0.61
  -4   1   5   27.01    0.59
   4  -1   5   25.34    0.69
  -4   1   5   26.68    0.61
  -4   1   5   25.60    0.63
  -4  -1  -5   25.03    0.63
  -4  -1  -5   24.99    0.67
   4   1  -5   25.95    0.66
  -4   2  -5    2.01    0.14
  -4   2  -5    1.99    0.21
   4  -2  -5    1.95    0.22
   4  -2  -5    1.84    0.18
   4   2   5    2.06    0.19
  -4  -2   5    1.77    0.18
   4  -2  -5    1.69    0.23
  -4  -2   5    2.22    0.23
  -4   2  -5    2.17    0.22
   4  -2  -5    2.24    0.22
   4   2   5    2.34    0.19
  -4   2  -5    1.86    0.23
  -4  -2   5    2.18    0.20
   4   2   5    1.58    0.19
  -4   2   5    2.16    0.18
  -4   2   5    2.63    0.25
   4   2  -5    2.03    0.18
  -4  -2  -5    1.90    0.18
   4   2  -5    2.01    0.20
   4   2  -5    2.32    0.25
   4   2  -5    1.98    0.14
   4   2  -5    2.14    0.22
  -4  -2  -5    2.03    0.21
  -4   2   5    2.32    0.20
   4  -2   5    1.91    0.19
   4  -2   5    1.69    0.21
  -4  -2  -5    1.87    0.19
   4   3   5    0.62    0.13
   4  -3  -5    0.52    0.19
  -4   3  -5    0.57    0.11
   4   3   5    0.60    0.15
  -4  -3   5    0.73    0.16
  -4   3  -5    0.85    0.18
   4   3   5    0.87    0.16
  -4   3  -5    0.80    0.20
  -4   3  -5    0.56    0.16
   4  -3  -5    0.70    0.17
  -4  -3   5    0.58    0.17
   4   3   5    0.75    0.15
   4  -3  -5    0.73    0.15
  -4  -3   5    0.78    0.16
   4  -3  -5    0.57    0.15
  -4   3   5    0.70    0.14
   4   3  -5    0.52    0.15
   4  -3   5    0.79    0.20
  -4   3   5    0.79    0.15
  -4  -3  -5    0.57    0.13
   4   3  -5    0.71    0.16
  -4  -3  -5    0.68    0.14
  -4  -3  -5    0.53    0.14
  -4   3   5    0.73    0.18
   4  -3   5    1.08    0.18
   4  -3   5    0.54    0.09
   4   3  -5    0.86    0.15
  -4  -3  -5    0.81    0.17
  -4   4  -5  128.34    2.58
   4  -4  -5  127.64    2.55
   4   4   5  131.59    2.50
   4   4   5  131.29    2.50
  -4  -4   5  130.21    2.62
   4   4   5  132.74    2.60
   4   4   5  137.61    2.28
   4  -4  -5  127.80    2.49
  -4   4  -5  129.29    2.45
  -4  -4   5  134.53    2.51
   4   4   5  128.52    2.53
  -4  -4   5  131.14    2.51
  -4   4  -5  128.89    2.62
   4  -4  -5  132.57    2.53
  -4  -4  -5  127.25    2.52
  -4  -4  -5  127.92    2.62
  -4  -4  -5  131.56    2.47
   4  -4   5  133.70    2.67
   4   4  -5  131.02    2.56
  -4   4   5  131.60    2.53
  -4  -4  -5  133.89    2.48
   4   4  -5  129.73    2.45
   4   4  -5  128.60    2.54
  -4   4   5  126.30    2.46
  -4   4   5  129.60    2.60
   4  -4   5  127.29    2.52
   4  -5  -5   -0.03    0.17
  -4   5  -5    0.00    0.16
  -4   5  -5   -0.06    0.13
  -4   5  -5    0.31    0.19
   4  -5  -5    0.18    0.15
   4   5   5    0.13    0.15
   4  -5  -5    0.25    0.11
   4  -5  -5    0.07    0.13
  -4  -5   5   -0.01    0.14
  -4  -5   5    0.22    0.18
   4   5   5    0.04    0.15
  -4   5   5    0.09    0.15
   4   5  -5    0.30    0.16
  -4  -5  -5    0.46    0.17
  -4   5   5    0.08    0.14
  -4  -5  -5    0.09    0.14
   4  -5   5   -0.02    0.21
   4  -5   5    0.18    0.16
   4  -5   5   -0.10    0.16
   4   5  -5    0.26    0.17
  -4  -5  -5    0.15    0.17
  -4   5   5   -0.08    0.15
  -4   6  -5  113.46    2.33
  -4   6  -5  110.66    2.46
   4  -6  -5  111.14    2.33
  -4  -6   5  111.55    2.37
   4  -6  -5  110.61    2.31
   4   6   5  109.33    2.33
   4   6   5  111.12    2.42
  -4  -6   5  111.24    2.45
  -4   6  -5  111.54    2.48
   4   6  -5  108.65    2.39
  -4   6   5  112.23    2.38
   4  -6   5  113.51    2.46
  -4  -6  -5  117.20    2.51
  -4   6   5  113.41    2.39
   4  -6   5  114.11    2.41
  -4  -6  -5  106.62    2.37
   4   6  -5  118.28    2.40
   4  -6   5  110.99    2.40
  -4   6   5  112.23    2.32
  -4  -6  -5  116.23    2.28
  -4   7  -5   16.49    0.78
   4   7   5   16.68    0.72
  -4  -7   5   17.12    0.74
  -4   7  -5   15.66    0.70
  -4  -7   5   14.83    0.73
   4   7   5   16.98    0.76
  -4   7  -5   17.04    0.80
   4  -7   5   16.82    0.76
   4  -7   5   16.64    0.74
  -4   7   5   17.24    0.74
  -4  -7  -5   17.39    0.75
   4  -7   5   15.83    0.75
  -4  -7  -5   16.60    0.65
  -4   7   5   16.63    0.74
   4   7  -5   16.60    0.75
   4   7  -5   16.61    0.72
  -4  -7  -5   17.43    0.79
  -4  -8   5   26.82    1.03
  -4   8  -5   28.35    1.11
  -4   8  -5   26.84    1.09
  -4   8  -5   28.16    1.02
  -4  -8   5   27.05    1.02
   4   8   5   29.16    1.09
   4  -8   5   28.70    1.04
   4  -8   5   28.15    1.02
   4   8  -5   28.31    1.06
  -4   8   5   27.59    1.01
  -4  -8  -5   29.60    1.11
   4  -8   5   28.95    1.07
   4   8  -5   28.04    1.00
  -4   8   5   26.40    1.02
  -4   9  -5    1.16    0.34
   4   9   5    1.06    0.34
  -4   9  -5    1.59    0.39
  -4  -9   5    1.43    0.36
  -4   9   5    1.39    0.35
  -4  -9  -5    1.31    0.34
  -4   9   5    1.30    0.34
  -4 -10   5    7.69    0.69
   4  10   5    6.06    0.66
  -4  10  -5    7.23    0.74
  -4  10  -5    4.54    0.55
  -4  10   5    5.53    0.62
  -4 -10  -5    5.79    0.62
  -4  11  -5    0.27    0.36
  -4  11  -5    0.06    0.33
   4  11   5   -0.26    0.32
  -4  11   5   -0.09    0.31
  -4 -11  -5    0.24    0.35
  -5   0   5    0.15    0.10
  -5   0  -5   -0.02    0.10
   5   0  -5   -0.11    0.12
  -5   0   5   -0.02    0.08
   5   0  -5    0.12    0.09
   5   0  -5    0.04    0.10
   5   0  -5   -0.01    0.13
  -5   0   5    0.02    0.05
  -5   0  -5    0.00    0.10
   5   0   5   -0.04    0.09
  -5   0   5   -0.16    0.10
   5   0   5   -0.10    0.10
   5  -1  -5  278.15    4.72
   5  -1  -5  275.93    4.74
  -5  -1   5  277.49    4.84
  -5  -1   5  272.74    4.76
   5   1   5  275.87    4.97
  -5  -1   5  276.24    4.70
   5  -1  -5  277.44    4.99
  -5   1  -5  274.38    4.81
   5  -1  -5  279.05    5.03
   5   1   5  284.99    4.64
  -5   1  -5  279.61    4.77
  -5   1  -5  274.43    4.92
   5   1   5  270.22    4.69
  -5  -1   5  276.29    4.69
   5   1  -5  269.84    4.75
  -5   1   5  276.36    4.80
   5   1  -5  270.61    4.86
   5   1  -5  262.54    4.68
  -5  -1  -5  272.13    4.90
   5  -1   5  272.57    4.99
   5   1  -5  269.81    4.83
  -5  -1  -5  277.06    4.76
  -5   1   5  280.94    4.77
   5  -1   5  272.56    4.69
   5   1  -5  272.15    5.05
  -5   1   5  270.97    4.73
  -5   1   5  272.87    4.68
   5   2   5    2.55    0.19
  -5   2  -5    2.40    0.23
  -5   2  -5    2.58    0.24
  -5   2  -5    2.70    0.15
   5   2   5    2.52    0.21
  -5  -2   5    2.12    0.24
   5  -2  -5    3.05    0.29
   5   2   5    2.59    0.22
  -5   2  -5    3.09    0.30
  -5  -2   5    3.58    0.27
   5   2   5    3.39    0.28
  -5  -2   5    2.73    0.20
   5  -2  -5    2.79    0.30
   5  -2  -5    2.75    0.25
  -5  -2   5    3.10    0.25
   5  -2  -5    2.55    0.22
   5   2  -5    2.41    0.28
   5  -2   5    2.74    0.24
   5   2  -5    3.24    0.22
   5  -2   5    2.29    0.26
  -5  -2  -5    2.87    0.21
   5   2  -5    2.32    0.22
   5   2  -5    2.70    0.23
  -5  -2  -5    3.34    0.27
  -5   2   5    2.86    0.23
  -5  -2  -5    2.21    0.24
   5   2  -5    2.50    0.23
  -5   2   5    2.61    0.26
  -5  -2  -5    3.28    0.27
  -5   2   5    2.51    0.21
   5  -3  -5  136.12    2.56
   5  -3  -5  132.92    2.67
   5  -3  -5  138.98    2.60
  -5   3  -5  136.14    2.44
  -5  -3   5  138.84    2.58
   5   3   5  133.88    2.54
  -5  -3   5  133.47    2.67
   5   3   5  136.47    2.55
   5  -3  -5  136.88    2.77
   5   3   5  140.10    2.57
  -5   3  -5  133.76    2.66
  -5   3  -5  134.94    2.74
  -5   3  -5  134.29    2.63
   5   3   5  134.21    2.67
  -5  -3   5  133.22    2.56
  -5   3   5  135.12    2.56
  -5   3   5  133.07    2.65
   5   3  -5  133.18    2.58
   5   3  -5  135.12    2.61
  -5  -3  -5  138.17    2.58
   5   3  -5  134.17    2.52
  -5   3   5  137.16    2.53
  -5  -3  -5  136.10    2.52
   5   3  -5  137.72    2.43
   5  -3   5  137.00    2.57
  -5  -3  -5  137.06    2.68
   5  -3   5  140.95    2.76
   5  -3   5  133.79    2.47
  -5  -3  -5  138.61    2.60
  -5  -4   5    0.95    0.19
  -5   4  -5    1.15    0.23
  -5  -4   5    1.35    0.22
   5   4   5    1.18    0.21
   5   4   5    1.23    0.21
   5   4   5    0.99    0.19
  -5   4  -5    0.82    0.15
   5  -4  -5    0.88    0.21
  -5   4  -5    0.92    0.21
   5  -4  -5    1.24    0.21
   5  -4  -5    0.89    0.25
   5   4   5    1.43    0.21
  -5  -4   5    1.21    0.23
   5  -4  -5    1.04    0.20
   5   4  -5    1.28    0.12
  -5   4   5    1.13    0.23
  -5   4   5    1.47    0.22
  -5  -4  -5    0.98    0.19
  -5  -4  -5    1.11    0.21
   5  -4   5    1.18    0.22
   5   4  -5    0.87    0.20
   5   4  -5    0.94    0.19
   5  -4   5    0.90    0.26
  -5  -4  -5    1.19    0.20
   5  -4   5    1.01    0.11
  -5  -4  -5    0.63    0.20
  -5   4   5    0.74    0.18
   5   4  -5    0.89    0.18
  -5   5  -5    6.38    0.51
  -5   5  -5    5.97    0.45
  -5  -5   5    6.08    0.44
   5   5   5    5.88    0.41
   5  -5  -5    6.09    0.38
   5   5   5    5.74    0.38
  -5  -5   5    4.79    0.39
   5  -5  -5    6.20    0.30
   5   5   5    5.71    0.39
  -5   5  -5    6.19    0.37
   5   5  -5    5.79    0.40
   5   5  -5    6.37    0.40
  -5  -5  -5    5.78    0.43
  -5   5   5    5.78    0.38
  -5  -5  -5    5.38    0.40
   5  -5   5    5.73    0.42
  -5   5   5    5.91    0.39
  -5  -5  -5    5.64    0.36
   5  -5   5    6.26    0.52
   5   6   5    0.25    0.20
  -5   6  -5    0.14    0.23
  -5   6  -5    0.34    0.18
   5   6   5    0.42    0.20
   5   6   5    0.48    0.20
  -5  -6   5    0.21    0.19
  -5  -6   5    0.73    0.24
   5  -6  -5    0.72    0.21
   5  -6  -5    0.55    0.19
  -5   6  -5    0.32    0.23
  -5   6   5    0.67    0.22
  -5   6   5    0.64    0.21
  -5  -6  -5    0.61    0.19
   5  -6   5    0.28    0.20
   5   6  -5    0.31    0.19
   5  -6   5    0.16    0.26
  -5   6   5    0.57    0.21
  -5  -6  -5    0.24    0.20
  -5  -6  -5    0.51    0.23
   5  -6   5    0.29    0.22
   5   6  -5    0.03    0.18
   5   7   5    8.63    0.51
  -5  -7   5    9.75    0.57
  -5  -7   5    8.37    0.57
  -5   7  -5    9.53    0.63
   5   7   5    8.57    0.57
  -5   7  -5    8.73    0.53
   5   7   5    8.86    0.54
  -5   7  -5    8.64    0.60
  -5  -7  -5    9.59    0.51
  -5   7   5    8.06    0.54
  -5  -7  -5    9.20    0.57
   5   7  -5    8.20    0.52
   5   7  -5    8.85    0.57
  -5  -7  -5    8.87    0.60
   5  -7   5    8.95    0.59
   5  -7   5    8.94    0.56
  -5   7   5    8.41    0.55
   5  -7   5   10.18    0.64
  -5  -8   5    5.68    0.55
  -5   8  -5    4.97    0.48
   5   8   5    6.02    0.56
  -5   8  -5    6.13    0.59
  -5   8  -5    7.72    0.68
  -5   8   5    7.35    0.61
   5  -8   5    5.99    0.54
  -5  -8  -5    5.66    0.57
   5  -8   5    7.22    0.60
  -5   8   5    6.74    0.58
  -5   9  -5    8.45    0.62
  -5   9  -5    9.92    0.73
   5   9   5    9.70    0.70
  -5  -9   5    6.83    0.63
  -5   9   5    8.45    0.64
  -5  -9  -5    6.83    0.64
  -5   9   5    8.35    0.69
  -5  10  -5    0.08    0.32
  -5  10  -5   -0.03    0.28
   5  10   5    0.02    0.30
  -5 -10   5    0.16    0.29
  -5 -10  -5    0.22    0.30
  -5  10   5    0.25    0.32
  -5  10   5    0.12    0.30
   5  11   5    1.86    0.49
  -5  11  -5    1.23    0.40
  -5  11  -5    1.67    0.48
  -5 -11   5    2.21    0.51
  -5 -11  -5    1.98    0.48
  -5  11   5    2.96    0.53
   6   0   5   -0.10    0.11
  -6   0   5   -0.01    0.10
   6   0  -5    0.03    0.16
   6   0   5   -0.05    0.13
   6   0  -5   -0.08    0.10
  -6   0   5   -0.15    0.09
  -6   0   5   -0.22    0.12
  -6   0  -5   -0.11    0.11
   6   0  -5   -0.23    0.15
  -6   0  -5   -0.23    0.11
  -6   0   5   -0.13    0.06
   6   0  -5   -0.23    0.10
   6   1   5   11.21    0.43
   6  -1  -5   12.06    0.53
   6   1   5   11.79    0.49
  -6  -1   5   11.50    0.33
   6  -1  -5   12.07    0.43
   6  -1  -5   11.35    0.52
  -6  -1   5   10.92    0.42
  -6   1  -5   12.34    0.50
  -6  -1   5   11.53    0.46
  -6   1  -5   12.26    0.47
  -6   1  -5   10.72    0.42
  -6  -1   5   11.46    0.46
   6  -1  -5   11.75    0.45
   6   1  -5   11.19    0.43
   6   1  -5   12.96    0.45
   6  -1   5   11.11    0.43
  -6   1   5   12.04    0.48
  -6  -1  -5   10.43    0.44
  -6   1   5   11.66    0.41
   6  -1   5   12.08    0.51
  -6   1   5   11.37    0.41
  -6  -1  -5   11.38    0.47
   6   1  -5   11.23    0.45
  -6   1   5   11.77    0.42
  -6   2  -5    0.15    0.14
  -6  -2   5    0.30    0.15
   6   2   5    0.35    0.11
   6   2   5    0.58    0.17
  -6   2  -5    0.35    0.07
  -6   2  -5    0.36    0.17
   6  -2  -5    0.46    0.14
  -6  -2   5    0.48    0.14
   6   2   5    0.17    0.13
   6   2   5    0.32    0.12
   6  -2  -5    0.36    0.17
   6  -2  -5    0.48    0.16
  -6  -2   5    0.48    0.16
   6  -2  -5    0.21    0.20
  -6   2  -5    0.13    0.15
  -6  -2   5    0.40    0.11
  -6  -2  -5    0.41    0.15
  -6  -2  -5    0.30    0.12
   6   2  -5    0.52    0.15
   6   2  -5    0.29    0.20
   6   2  -5    0.53    0.15
  -6   2   5    0.35    0.12
   6  -2   5    0.33    0.15
  -6   2   5    0.45    0.13
  -6  -2  -5    0.17    0.14
   6   2  -5    0.39    0.14
  -6  -2  -5    0.26    0.14
   6   2  -5    0.40    0.14
  -6   2   5    0.70    0.19
   6  -2   5    0.44    0.19
   6   3   5    0.05    0.11
  -6   3  -5    0.08    0.18
  -6  -3   5   -0.09    0.12
   6   3   5    0.25    0.14
   6  -3  -5    0.36    0.16
   6   3   5    0.14    0.12
   6   3   5    0.01    0.13
  -6  -3   5    0.24    0.16
  -6   3  -5    0.30    0.17
   6  -3  -5    0.21    0.16
  -6   3  -5    0.11    0.09
  -6  -3   5    0.27    0.14
  -6   3  -5    0.18    0.15
   6  -3  -5   -0.06    0.12
  -6  -3   5    0.28    0.13
   6  -3  -5    0.17    0.21
   6   3  -5    0.30    0.15
  -6   3   5    0.34    0.18
   6   3  -5    0.29    0.11
   6   3  -5   -0.01    0.12
   6  -3   5    0.05    0.15
   6   3  -5    0.10    0.13
  -6   3   5    0.10    0.12
  -6  -3  -5    0.17    0.14
  -6  -3  -5    0.07    0.11
  -6  -3  -5    0.32    0.15
   6  -3   5    0.31    0.12
  -6  -3  -5   -0.04    0.14
   6  -3   5    0.50    0.22
  -6   3   5    0.32    0.13
   6  -4  -5  252.01    4.77
   6  -4  -5  249.55    4.45
  -6  -4   5  249.71    4.51
   6   4   5  244.54    4.44
   6  -4  -5  245.96    4.48
   6   4   5  245.90    4.60
   6  -4  -5  247.20    4.60
   6   4   5  246.23    4.46
  -6   4  -5  239.97    4.55
  -6  -4   5  244.20    4.44
  -6  -4   5  243.28    4.60
  -6   4  -5  251.21    4.62
  -6   4  -5  252.08    4.34
  -6  -4  -5  244.83    4.62
   6  -4   5  243.45    4.73
  -6  -4  -5  243.29    4.50
   6   4  -5  238.29    4.48
  -6  -4  -5  240.62    4.47
   6  -4   5  251.37    4.48
  -6   4   5  245.64    4.45
   6   4  -5  242.47    4.49
  -6   4   5  245.31    4.59
  -6   4   5  245.91    4.41
   6   5   5   30.05    0.92
  -6   5  -5   30.57    0.83
   6   5   5   32.20    0.93
  -6   5  -5   30.65    1.01
  -6  -5   5   28.66    0.97
   6  -5  -5   29.98    1.06
   6  -5  -5   29.08    0.88
  -6  -5   5   30.22    0.92
   6   5   5   30.33    0.92
  -6   5  -5   30.84    1.00
  -6  -5   5   28.27    0.91
   6  -5   5   28.82    0.94
  -6   5   5   31.19    0.91
   6  -5   5   30.25    1.05
  -6  -5  -5   29.78    0.98
   6   5  -5   28.28    0.92
  -6   5   5   30.03    0.90
  -6  -5  -5   29.23    0.94
  -6  -5  -5   29.39    0.88
   6   5  -5   30.11    0.89
  -6  -6   5   36.23    1.13
   6   6   5   39.03    1.11
  -6  -6   5   39.85    1.21
  -6   6  -5   39.42    1.07
   6   6   5   40.51    1.17
   6   6   5   39.39    1.14
  -6   6  -5   38.96    1.24
  -6   6  -5   38.68    1.23
   6  -6  -5   38.31    1.12
  -6  -6   5   37.48    1.15
   6  -6  -5   39.36    1.07
  -6   6   5   39.21    1.14
  -6  -6  -5   40.14    1.19
   6   6  -5   38.16    1.10
  -6   6   5   38.97    1.12
  -6  -6  -5   38.97    1.21
  -6  -6  -5   39.60    1.09
   6  -6   5   38.13    1.16
   6  -6   5   39.61    1.27
   6   6  -5   38.01    1.16
   6  -6   5   40.43    1.20
   6   7   5    0.20    0.21
   6   7   5    0.29    0.24
  -6   7  -5    0.02    0.24
  -6  -7   5   -0.39    0.19
  -6  -7   5    0.16    0.23
  -6   7  -5    0.07    0.20
  -6   7  -5    0.43    0.26
  -6  -7  -5   -0.04    0.21
   6   7  -5    0.22    0.23
   6  -7   5    0.55    0.31
   6  -7   5    0.02    0.21
  -6  -7  -5    0.38    0.20
  -6   7   5   -0.06    0.20
   6   7  -5    0.16    0.20
   6  -7   5    0.40    0.26
  -6   7   5   -0.14    0.19
  -6   8  -5   57.82    1.75
   6   8   5   60.01    1.71
  -6   8  -5   56.65    1.75
  -6  -8   5   59.83    1.71
  -6   8  -5   59.92    1.59
  -6  -8   5   58.94    1.68
  -6   8   5   57.42    1.67
  -6  -8  -5   59.31    1.53
  -6   8   5   59.46    1.65
  -6  -8  -5   56.77    1.72
   6  -8   5   60.24    1.65
   6  -8   5   59.09    1.72
   6  -8   5   59.66    1.71
   6   9   5    0.20    0.28
  -6   9  -5    0.08    0.26
  -6   9  -5    0.20    0.30
  -6  -9   5   -0.47    0.25
  -6  -9   5    0.09    0.27
   6  -9   5    0.27    0.31
  -6   9   5   -0.19    0.23
  -6  -9  -5    0.02    0.27
  -6   9   5   -0.03    0.25
   6  10   5   -0.10    0.30
  -6  10  -5   -0.10    0.31
  -6 -10   5   -0.13    0.31
  -6 -10   5    0.15    0.31
  -6  10   5   -0.16    0.29
  -6  10   5   -0.09    0.28
  -6 -10  -5   -0.01    0.31
  -6 -11   5    0.01    0.36
  -6  11  -5    0.32    0.38
   6  11   5    0.73    0.41
  -6  11   5    0.70    0.38
  -7   0   5    0.00    0.11
  -7   0   5   -0.08    0.10
   7   0  -5   -0.01    0.17
   7   0  -5   -0.01    0.18
   7   0  -5    0.05    0.11
  -7   0   5    0.02    0.14
   7   0   5    0.22    0.16
   7   0   5    0.02    0.10
   7   0  -5   -0.16    0.11
  -7   0  -5    0.11    0.13
   7   0   5    0.10    0.12
  -7   0   5   -0.03    0.08
  -7   0  -5    0.02    0.10
  -7   0  -5    0.01    0.13
  -7   0   5   -0.05    0.12
   7  -1  -5   26.23    0.85
  -7  -1   5   24.58    0.71
  -7   1  -5   25.31    0.78
  -7  -1   5   25.30    0.60
  -7  -1   5   25.28    0.76
   7   1   5   25.89    0.80
   7  -1  -5   26.28    0.84
  -7   1  -5   24.96    0.76
  -7  -1   5   25.25    0.76
   7  -1  -5   25.83    0.74
   7   1   5   25.46    0.73
   7   1   5   24.82    0.68
   7  -1  -5   24.96    0.72
  -7   1   5   25.78    0.69
  -7   1   5   26.14    0.79
   7   1  -5   24.99    0.75
   7   1  -5   25.44    0.73
  -7   1   5   26.12    0.71
   7  -1   5   25.36    0.73
  -7  -1  -5   25.99    0.77
  -7  -1  -5   26.37    0.76
  -7   1   5   25.99    0.71
  -7   1   5   25.57    0.61
   7   1  -5   24.32    0.85
   7   1  -5   25.55    0.73
  -7  -1  -5   25.15    0.67
   7  -1   5   24.37    0.81
   7   2   5   10.64    0.49
  -7   2  -5   10.96    0.41
  -7   2  -5   10.04    0.47
  -7   2  -5   10.61    0.53
   7  -2  -5   11.20    0.50
  -7   2  -5   10.75    0.28
  -7  -2   5   10.76    0.46
  -7  -2   5   11.85    0.39
   7   2   5   10.80    0.44
  -7  -2   5   11.35    0.51
   7  -2  -5   10.16    0.52
  -7  -2   5   11.12    0.49
   7  -2  -5   10.51    0.46
   7  -2  -5   11.80    0.59
   7   2   5   10.96    0.47
  -7   2  -5   10.81    0.50
  -7   2   5   11.52    0.46
   7   2  -5   11.48    0.59
   7   2  -5   11.31    0.47
  -7  -2  -5   11.41    0.50
   7   2  -5   11.35    0.46
   7  -2   5   11.84    0.49
   7   2  -5   10.42    0.46
  -7   2   5    9.98    0.50
  -7  -2  -5   10.33    0.47
   7  -2   5   11.47    0.56
  -7   2   5   10.68    0.42
  -7  -2  -5   10.55    0.43
   7  -3  -5   35.04    1.02
  -7  -3   5   35.50    0.90
   7   3   5   35.73    0.97
  -7  -3   5   35.62    1.03
  -7   3  -5   36.69    1.09
  -7   3  -5   34.67    1.02
  -7  -3   5   34.39    0.96
   7  -3  -5   36.68    1.01
   7   3   5   35.27    1.00
   7  -3  -5   37.59    1.13
   7  -3  -5   36.36    0.97
  -7   3  -5   36.56    0.78
  -7   3  -5   35.22    1.02
  -7  -3  -5   37.31    1.03
  -7   3   5   37.96    0.94
  -7  -3  -5   35.04    0.97
   7   3  -5   36.68    0.86
  -7   3   5   35.55    0.94
   7   3  -5   36.27    0.95
   7  -3   5   37.55    1.13
   7   3  -5   36.66    0.99
   7   3  -5   36.22    0.96
  -7  -3  -5   36.47    1.00
  -7   3   5   36.42    1.06
   7  -3   5   35.67    0.89
   7  -3   5   36.44    1.00
  -7  -4   5    1.39    0.22
   7   4   5    1.29    0.22
   7  -4  -5    1.54    0.26
   7  -4  -5    2.05    0.27
   7   4   5    2.05    0.28
   7   4   5    1.33    0.24
  -7  -4   5    2.17    0.28
   7  -4  -5    2.14    0.36
  -7  -4   5    1.56    0.28
  -7   4  -5    2.39    0.33
  -7   4  -5    1.47    0.29
  -7   4  -5    1.43    0.18
   7   4  -5    1.77    0.24
  -7   4   5    1.46    0.23
  -7  -4  -5    1.90    0.27
   7  -4   5    1.52    0.35
   7   4  -5    1.32    0.24
  -7  -4  -5    1.69    0.27
  -7   4   5    1.75    0.25
  -7  -4  -5    1.29    0.25
   7  -4   5    1.68    0.29
  -7  -5   5  124.36    2.67
  -7   5  -5  117.47    2.66
  -7  -5   5  127.57    2.58
   7   5   5  125.42    2.56
   7   5   5  119.78    2.53
   7  -5  -5  121.83    2.78
  -7   5  -5  121.41    2.67
  -7  -5   5  126.95    2.57
   7  -5  -5  123.97    2.57
   7   5   5  127.75    2.60
   7  -5  -5  120.53    2.53
  -7   5  -5  124.64    2.41
  -7  -5  -5  126.91    2.68
  -7  -5  -5  122.59    2.54
  -7  -5  -5  126.33    2.62
   7  -5   5  122.06    2.77
   7   5  -5  122.17    2.52
   7   5  -5  118.76    2.57
  -7   5   5  126.38    2.53
   7  -5   5  123.13    2.60
  -7   5   5  122.99    2.51
  -7  -6   5    0.86    0.26
  -7   6  -5    0.97    0.23
   7   6   5    0.99    0.26
   7   6   5    0.93    0.24
  -7  -6   5    0.92    0.28
   7  -6  -5    0.75    0.33
  -7   6  -5    0.95    0.30
   7   6   5    0.73    0.24
  -7  -6   5    1.07    0.27
  -7   6  -5    0.82    0.28
  -7   6   5    0.68    0.23
   7  -6   5    1.18    0.36
   7   6  -5    0.77    0.26
   7   6  -5    1.36    0.26
  -7  -6  -5    0.74    0.23
  -7  -6  -5    1.12    0.28
  -7  -6  -5    1.28    0.30
   7  -6   5    1.21    0.30
   7   7   5   81.50    2.01
  -7  -7   5   81.01    2.05
  -7   7  -5   80.03    2.11
  -7  -7   5   77.25    1.98
  -7   7  -5   76.57    2.07
   7  -7   5   79.92    1.97
  -7   7   5   78.72    2.01
  -7  -7  -5   79.72    1.89
   7  -7   5   83.76    2.04
   7  -7   5   80.53    2.11
  -7   7   5   78.84    1.93
  -7  -7  -5   82.57    2.08
  -7  -8   5    1.24    0.33
  -7  -8   5    1.19    0.34
  -7   8  -5    0.65    0.32
   7   8   5    0.76    0.31
  -7  -8  -5    1.26    0.35
  -7   8   5    0.43    0.29
   7  -8   5    0.54    0.35
  -7  -8  -5    1.03    0.29
  -7   8   5    0.81    0.30
  -7   9  -5    3.65    0.56
  -7  -9   5    6.13    0.64
  -7  -9   5    4.84    0.58
   7   9   5    4.95    0.58
  -7   9   5    4.59    0.55
   7  -9   5    4.61    0.57
  -7   9   5    5.15    0.57
  -7  -9  -5    4.23    0.57
  -7  10  -5    0.52    0.37
  -7 -10   5    0.69    0.38
  -7 -10   5    0.91    0.37
   7  10   5    0.45    0.34
  -7  10   5    0.28    0.31
  -7 -10  -5    0.32    0.35
  -7  10   5    0.39    0.34
  -7 -11   5   13.00    0.93
  -7  11   5   13.36    0.94
  -7  11   5   12.45    0.88
  -8   0  -5   -0.18    0.14
   8   0  -5   -0.09    0.19
   8   0  -5    0.14    0.15
  -8   0  -5   -0.16    0.15
   8   0  -5   -0.04    0.12
  -8   0   5    0.07    0.16
   8   0   5   -0.01    0.17
  -8   0   5    0.06    0.11
   8   0  -5    0.18    0.21
  -8   0   5   -0.06    0.12
  -8   0   5   -0.06    0.09
   8   0   5    0.13    0.15
  -8   0   5   -0.12    0.12
  -8   1  -5    1.13    0.23
   8  -1  -5    0.92    0.26
  -8  -1   5    0.64    0.18
   8   1   5    0.94    0.22
  -8  -1   5    1.14    0.23
  -8  -1   5    1.51    0.16
  -8  -1   5    1.06    0.20
   8  -1  -5    1.59    0.29
   8  -1  -5    1.22    0.23
  -8   1  -5    1.31    0.24
   8  -1  -5    1.19    0.20
   8   1   5    1.38    0.23
   8   1  -5    1.31    0.22
   8   1  -5    1.16    0.28
  -8   1   5    1.24    0.17
   8  -1   5    1.18    0.27
  -8   1   5    1.49    0.25
  -8   1   5    1.32    0.19
   8   1  -5    1.55    0.22
   8   1  -5    1.12    0.24
  -8   1   5    1.10    0.19
  -8  -1  -5    0.94    0.22
  -8  -1  -5    0.84    0.20
   8  -1   5    0.90    0.20
  -8   1   5    1.44    0.21
  -8  -2   5   39.75    1.02
   8  -2  -5   39.36    1.18
   8   2   5   38.88    1.08
  -8   2  -5   40.07    1.11
  -8  -2   5   40.28    1.09
  -8   2  -5   37.35    1.06
  -8  -2   5   39.83    0.91
   8   2   5   38.66    1.03
  -8   2  -5   38.77    1.04
   8  -2  -5   37.89    1.04
   8  -2  -5   37.40    1.01
   8  -2  -5   37.38    1.12
  -8   2   5   40.55    0.96
  -8   2   5   38.97    1.10
   8  -2   5   39.48    1.04
  -8   2   5   37.92    0.99
   8   2  -5   38.40    1.01
  -8  -2  -5   38.97    1.06
   8  -2   5   39.10    1.16
   8   2  -5   38.30    1.02
   8   2  -5   39.07    1.19
  -8  -2  -5   36.57    1.05
  -8  -2  -5   36.96    1.05
   8   2  -5   41.02    1.02
  -8  -3   5   20.44    0.70
  -8  -3   5   20.39    0.62
  -8  -3   5   20.29    0.76
   8  -3  -5   20.57    0.70
   8  -3  -5   20.20    0.76
   8   3   5   19.57    0.72
  -8   3  -5   18.80    0.74
   8   3   5   20.47    0.71
   8  -3  -5   19.18    0.84
  -8   3  -5   19.56    0.79
  -8   3  -5   19.68    0.74
  -8  -3  -5   20.96    0.73
  -8  -3  -5   19.42    0.73
  -8   3   5   19.95    0.68
  -8   3   5   20.66    0.66
   8  -3   5   19.92    0.73
   8   3  -5   18.85    0.70
  -8  -3  -5   20.43    0.74
   8  -3   5   18.79    0.83
   8  -3   5   20.39    0.67
   8   3  -5   20.95    0.65
   8   4   5   84.34    1.88
  -8   4  -5   84.42    1.98
  -8   4  -5   81.93    2.02
  -8   4  -5   83.76    1.98
   8  -4  -5   81.92    1.85
  -8  -4   5   82.58    1.86
   8   4   5   83.01    1.90
   8  -4  -5   82.69    1.91
   8  -4  -5   84.97    2.10
  -8  -4   5   82.27    1.81
  -8  -4   5   87.81    1.99
  -8  -4  -5   83.66    1.89
  -8  -4  -5   83.52    1.92
  -8   4   5   85.99    1.82
   8   4  -5   84.73    1.84
  -8  -4  -5   82.14    1.94
   8  -4   5   85.84    1.92
   8   4  -5   85.85    1.90
  -8   4   5   83.71    1.83
   8  -4   5   84.80    2.09
   8   5   5    2.31    0.31
  -8  -5   5    2.72    0.37
  -8   5  -5    2.15    0.35
  -8  -5   5    2.23    0.31
  -8  -5   5    2.54    0.31
  -8   5  -5    2.01    0.35
   8   5   5    2.03    0.31
   8  -5  -5    2.04    0.40
   8  -5  -5    2.35    0.32
   8  -5  -5    2.50    0.32
   8   5  -5    2.14    0.29
  -8   5   5    2.11    0.29
  -8  -5  -5    1.95    0.33
  -8  -5  -5    1.90    0.31
   8   5  -5    2.11    0.32
   8  -5   5    2.68    0.39
   8  -5   5    2.22    0.42
  -8   5   5    1.98    0.29
  -8  -5  -5    1.37    0.29
   8  -6  -5   31.80    1.19
  -8  -6   5   29.23    1.06
   8   6   5   28.56    1.00
  -8   6  -5   29.36    1.11
  -8   6  -5   29.03    1.08
  -8  -6   5   30.47    1.01
   8   6   5   29.49    0.97
  -8  -6   5   30.08    1.02
   8   6  -5   30.77    0.96
  -8   6   5   29.13    0.97
   8  -6   5   28.67    1.05
  -8  -6  -5   28.81    1.06
  -8  -6  -5   29.36    1.05
   8   6  -5   27.80    1.01
  -8  -6  -5   30.96    1.00
   8  -6   5   30.19    1.17
  -8   7  -5    3.23    0.48
  -8  -7   5    3.41    0.45
  -8   7  -5    3.33    0.48
  -8  -7   5    3.19    0.43
   8  -7   5    2.50    0.42
   8  -7   5    3.79    0.53
   8  -7   5    3.01    0.41
  -8   7   5    3.00    0.39
  -8  -7  -5    3.24    0.44
  -8   7   5    3.74    0.47
  -8  -7  -5    3.79    0.42
  -8  -8   5   32.53    1.19
  -8   8  -5   30.74    1.26
  -8  -8   5   32.43    1.21
   8  -8   5   31.00    1.27
  -8   8   5   30.80    1.20
  -8  -8  -5   33.05    1.25
  -8  -8  -5   30.60    1.08
  -8   8   5   30.30    1.12
  -8  -9   5    4.20    0.55
  -8  -9   5    3.41    0.50
  -8   9  -5    3.01    0.52
  -8  -9  -5    3.11    0.51
   8  -9   5    3.34    0.54
  -8   9   5    3.19    0.51
  -8   9   5    3.54    0.49
  -8  10  -5    1.69    0.47
  -8 -10   5    1.66    0.43
  -8 -10   5    1.36    0.42
  -8  10   5    1.32    0.39
  -8 -10  -5    1.44    0.43
  -8  10   5    1.04    0.42
  -8 -11   5    1.53    0.45
   9   0   5    0.21    0.21
  -9   0   5    0.26    0.14
   9   0  -5   -0.10    0.22
  -9   0   5    0.15    0.16
   9   0  -5    0.00    0.14
  -9   0   5    0.00    0.14
   9   0  -5    0.01    0.23
  -9   0  -5   -0.13    0.16
   9   0   5   -0.10    0.16
  -9   0  -5    0.02    0.16
   9  -1  -5    2.69    0.38
   9   1   5    2.53    0.30
  -9   1  -5    2.90    0.35
  -9  -1   5    2.19    0.29
   9   1   5    2.46    0.33
  -9   1  -5    2.49    0.31
  -9  -1   5    2.73    0.29
   9  -1  -5    2.62    0.28
   9  -1  -5    2.49    0.37
   9   1  -5    2.82    0.30
   9   1  -5    2.86    0.41
  -9   1   5    2.58    0.29
  -9  -1  -5    2.56    0.30
   9  -1   5    2.38    0.30
  -9  -1  -5    2.19    0.31
  -9   1   5    2.79    0.29
   9  -1   5    2.46    0.35
  -9   1   5    2.14    0.23
   9   1  -5    2.25    0.33
  -9  -2   5    3.68    0.33
   9   2   5    3.69    0.35
   9  -2  -5    3.31    0.42
  -9   2  -5    4.41    0.43
  -9  -2   5    4.51    0.28
  -9  -2   5    4.59    0.41
   9  -2  -5    4.68    0.39
  -9   2  -5    4.22    0.37
   9   2   5    4.18    0.39
   9  -2  -5    3.85    0.41
  -9   2  -5    3.78    0.40
   9   2  -5    2.90    0.31
   9  -2   5    4.04    0.45
   9  -2   5    4.25    0.39
  -9   2   5    4.14    0.34
  -9  -2  -5    4.04    0.40
  -9   2   5    3.60    0.30
   9   2  -5    4.80    0.40
  -9  -2  -5    3.93    0.38
  -9  -2  -5    4.13    0.38
   9   2  -5    4.01    0.47
   9  -2   5    5.08    0.41
   9  -3  -5    3.82    0.46
   9  -3  -5    3.93    0.36
  -9  -3   5    4.30    0.43
   9   3   5    4.30    0.39
   9   3   5    3.53    0.37
   9  -3  -5    4.29    0.44
  -9   3  -5    3.90    0.44
  -9   3  -5    3.34    0.38
  -9   3  -5    3.74    0.38
  -9  -3   5    4.63    0.31
  -9  -3   5    4.41    0.39
  -9  -3  -5    4.86    0.44
  -9   3   5    4.66    0.34
  -9  -3  -5    5.09    0.44
   9   3  -5    3.87    0.35
  -9   3   5    3.70    0.35
   9  -3   5    3.66    0.35
  -9  -3  -5    3.69    0.37
   9  -3   5    3.90    0.39
   9  -3   5    3.93    0.48
   9   3  -5    5.27    0.43
   9   4   5    2.46    0.33
  -9   4  -5    1.75    0.35
  -9  -4   5    1.99    0.34
   9  -4  -5    1.50    0.30
  -9   4  -5    2.11    0.34
  -9   4  -5    1.55    0.32
  -9  -4   5    1.91    0.26
  -9  -4   5    1.57    0.27
   9   4   5    1.55    0.28
   9  -4  -5    2.00    0.30
   9  -4  -5    1.13    0.36
   9  -4   5    1.99    0.33
   9   4  -5    1.89    0.30
  -9   4   5    1.77    0.26
  -9  -4  -5    1.94    0.32
  -9   4   5    2.04    0.30
  -9  -4  -5    1.92    0.31
  -9  -4  -5    2.05    0.32
   9  -4   5    1.86    0.41
   9  -5  -5   18.11    0.73
  -9  -5   5   18.08    0.81
  -9  -5   5   18.87    0.77
  -9  -5   5   18.07    0.71
   9  -5  -5   17.26    0.88
  -9   5  -5   17.30    0.80
  -9   5  -5   17.10    0.82
   9   5   5   17.38    0.73
   9   5   5   19.16    0.77
   9   5  -5   17.06    0.75
  -9  -5  -5   17.57    0.74
   9  -5   5   19.19    0.94
   9  -5   5   17.86    0.80
   9   5  -5   17.23    0.68
  -9   5   5   16.99    0.68
  -9  -5  -5   16.57    0.76
  -9  -5  -5   17.44    0.78
   9  -6  -5    6.75    0.66
  -9   6  -5    5.08    0.55
  -9  -6   5    5.86    0.54
  -9  -6   5    6.51    0.49
  -9   6  -5    5.95    0.57
  -9  -6  -5    5.08    0.51
  -9   6   5    5.40    0.47
  -9  -6  -5    6.00    0.51
   9  -6   5    6.00    0.63
   9  -6   5    7.84    0.63
  -9  -7   5   24.26    0.94
  -9  -7   5   20.63    0.94
  -9   7  -5   20.40    0.98
   9  -7  -5   20.17    1.02
   9  -7   5   22.31    0.98
   9  -7   5   21.06    1.05
  -9  -7  -5   21.48    0.88
  -9   7   5   21.15    0.96
  -9   7   5   21.78    0.87
  -9  -7  -5   20.36    0.94
  -9   8  -5    2.19    0.47
  -9  -8   5    1.65    0.40
  -9  -8   5    1.87    0.38
  -9   8   5    1.41    0.34
  -9   8   5    1.22    0.37
  -9  -8  -5    1.20    0.36
  -9  -8  -5    1.81    0.36
   9  -8   5    1.48    0.44
  -9  -9   5    4.44    0.58
  -9   9  -5    4.18    0.60
  -9  -9   5    3.84    0.55
  -9  -9  -5    3.38    0.54
  -9   9   5    4.41    0.59
   9  -9   5    4.02    0.60
  -9 -10   5    1.66    0.46
  -9  10  -5    1.49    0.49
  -9 -10   5    2.79    0.52
  -9  10   5    2.15    0.50
  -9 -10  -5    1.69    0.45
  10   0   5    0.02    0.23
  10   0   5    0.40    0.21
 -10   0  -5    0.25    0.21
  10   0  -5   -0.05    0.26
  10   0  -5    0.21    0.16
  10   0  -5   -0.12    0.25
 -10   0  -5    0.31    0.20
 -10   0   5    0.16    0.15
 -10   0   5    0.19    0.17
 -10   0   5    0.27    0.19
  10  -1  -5    5.26    0.42
  10   1   5    4.85    0.46
 -10  -1   5    4.75    0.39
 -10   1  -5    5.80    0.47
  10  -1  -5    5.11    0.51
 -10   1  -5    4.14    0.41
  10   1   5    4.30    0.40
 -10  -1   5    5.35    0.45
  10  -1  -5    5.22    0.51
 -10   1   5    5.08    0.41
  10  -1   5    6.03    0.47
  10   1  -5    4.08    0.48
  10  -1   5    4.24    0.45
 -10  -1  -5    5.21    0.44
 -10  -1  -5    4.65    0.42
 -10   1   5    5.14    0.41
 -10   1   5    4.81    0.34
  10   1  -5    4.57    0.44
  10   1  -5    5.51    0.40
 -10  -2   5   24.11    0.80
  10  -2  -5   22.57    0.95
 -10  -2   5   22.46    0.83
 -10   2  -5   23.79    0.87
 -10   2  -5   23.72    0.87
  10  -2  -5   21.11    0.88
  10   2   5   21.97    0.84
  10   2   5   21.87    0.80
  10  -2  -5   22.21    0.79
  10   2  -5   24.57    0.99
  10   2  -5   22.84    0.80
  10   2  -5   22.52    0.82
  10  -2   5   22.32    0.94
 -10   2   5   23.61    0.78
  10  -2   5   21.16    0.82
  10  -2   5   23.09    0.83
 -10   2   5   22.45    0.70
 -10  -2  -5   22.01    0.84
 -10  -2  -5   21.89    0.81
  10  -3  -5    0.83    0.29
  10  -3  -5    0.79    0.34
 -10   3  -5    0.73    0.25
 -10   3  -5    0.06    0.24
  10   3   5    0.87    0.25
 -10  -3   5    0.72    0.25
  10  -3  -5    0.97    0.24
[truncated: 1,503,511 more chars]
