# Supplementary material for: catena-Poly[[aqua­zinc(II)]-μ-N,N′-bis­(2-cyano-3-eth­oxy-3-oxoprop-1-en­yl)benzene-1,2-diaminido]
Source: Acta Crystallogr Sect E Struct Rep Online. 2014 Apr 18;70(Pt 5):m187–8. doi: 10.1107/S1600536814008381 (PMC4011238; doi:10.1107/S1600536814008381)
Supplement: Supplementary file 2 [file e-70-0m187-Isup2.hkl]

#
# h,k,l, Fc-squared, Fo-squared, sigma(Fo-squared), status flag
#
data_I
_shelx_title ' mfit2 in Pbca'
_shelx_refln_list_code          4
_shelx_F_calc_maximum      342.77
_exptl_crystal_F_000      1792.00
_reflns_d_resolution_high  0.7426

loop_
 _space_group_symop_operation_xyz
 'x, y, z'
 'x+1/2, -y+1/2, -z'
 '-x, y+1/2, -z+1/2'
 '-x+1/2, -y, z+1/2'
 '-x, -y, -z'
 '-x-1/2, y-1/2, z'
 'x, -y-1/2, z-1/2'
 'x-1/2, y, -z-1/2'

_cell_length_a    13.9312
_cell_length_b     9.2315
_cell_length_c    27.4225
_cell_angle_alpha  90.000
_cell_angle_beta   90.000
_cell_angle_gamma  90.000

_shelx_F_squared_multiplier     1.000

loop_
 _refln_index_h
 _refln_index_k
 _refln_index_l
 _refln_F_squared_calc
 _refln_F_squared_meas
 _refln_F_squared_sigma
 _refln_observed_status
   2   0   0     112890.21     109477.73       947.43 o
   4   0   0      57242.99      57101.13       363.33 o
   6   0   0      26546.29      26092.82       175.82 o
   8   0   0      87927.49      89232.79       570.27 o
  10   0   0      75810.93      75613.63       591.27 o
  12   0   0      12619.96      12514.03       274.96 o
  14   0   0      12015.53      11873.80       341.10 o
  16   0   0       5700.88       5681.73       395.60 o
  18   0   0       2298.61       2398.61       173.92 o
   2   1   0       2287.36       2186.25        14.07 o
   4   1   0      18066.64      18604.91        85.66 o
   6   1   0         89.52         99.60         4.69 o
   8   1   0         86.02        218.52         9.89 o
  10   1   0         76.42         57.65         8.61 o
  12   1   0        428.27        459.19        30.23 o
  14   1   0        108.72        136.74        23.98 o
  16   1   0         16.50        -21.54        21.54 o
  18   1   0         92.56         88.67        42.81 o
   0   2   0      19188.98      19241.83       126.36 o
   2   2   0        275.03        352.27         6.24 o
   4   2   0      23116.46      21938.24       100.82 o
   6   2   0      26508.80      25435.02       118.73 o
   8   2   0      15150.75      14764.80        75.98 o
  10   2   0      21318.97      21531.06       134.70 o
  12   2   0         57.21         66.31        18.27 o
  14   2   0       3198.93       3225.15        61.76 o
  16   2   0       7719.00       7751.28       184.94 o
  18   2   0       4183.08       3885.01       186.17 o
   2   3   0       3985.35       4192.47        24.38 o
   4   3   0       3869.41       4133.40        25.33 o
   6   3   0      19898.72      22376.75       106.78 o
   8   3   0         23.48         12.42         5.03 o
  10   3   0       1373.01       1389.71        30.57 o
  12   3   0         11.93         41.04        16.70 o
  14   3   0        478.22        550.09        49.00 o
  16   3   0       1732.47       1992.97        91.34 o
   0   4   0       1381.47       1422.24        20.38 o
   2   4   0      13134.86      13675.22        68.26 o
   4   4   0       1715.89       1793.38        15.61 o
   6   4   0       8513.89       8972.61        50.88 o
   8   4   0          7.23         29.37         6.62 o
  10   4   0        670.60        641.88        26.11 o
  12   4   0      12695.15      11511.89       205.58 o
  14   4   0       2108.33       2043.80        94.31 o
  16   4   0        754.11        803.49        53.59 o
   2   5   0         67.39         82.66         5.51 o
   4   5   0         36.10         16.42         4.50 o
   6   5   0       2747.96       3057.03        26.37 o
   8   5   0        588.52        509.38        24.17 o
  10   5   0         93.80        120.11        27.60 o
  12   5   0         84.16         62.55        21.16 o
  14   5   0          0.10        -17.84        20.62 o
  16   5   0         18.69         21.75        25.68 o
   0   6   0      34450.41      36043.57       245.90 o
   2   6   0        637.36        581.49        12.32 o
   4   6   0        669.51        675.76        14.72 o
   6   6   0       1854.66       1887.78        30.10 o
   8   6   0       1582.89       1515.46        37.64 o
  10   6   0       3968.06       3670.66        68.79 o
  12   6   0         11.97         50.99        21.76 o
  14   6   0       2532.81       2357.62        73.86 o
   2   7   0        392.37        440.55        15.17 o
   4   7   0       1074.07       1076.13        25.13 o
   6   7   0       4108.61       4099.06        61.50 o
   8   7   0         62.08         56.47        14.34 o
  10   7   0         22.09         -2.82        15.92 o
  12   7   0        227.09        138.26        27.96 o
  14   7   0         88.90         74.15        31.91 o
   0   8   0      19004.91      19218.93       228.68 o
   2   8   0       5505.12       5409.06        71.46 o
   4   8   0       6073.77       5986.41        88.36 o
   6   8   0        277.03        321.99        41.51 o
   8   8   0       3477.38       3589.02        82.51 o
  10   8   0       8771.19       8820.55       125.62 o
  12   8   0       3764.76       3917.97        96.01 o
   2   9   0        659.94        635.28        39.12 o
   4   9   0       2039.79       2049.08        46.40 o
   6   9   0       9855.69      10140.56       133.18 o
   8   9   0        188.16        180.68        28.00 o
  10   9   0        147.03        194.45        26.21 o
  12   9   0        588.70        663.83        78.39 o
   0  10   0       6403.10       6138.61       200.86 o
   2  10   0       5065.52       5050.46       112.43 o
   4  10   0       4231.82       4236.87        82.16 o
   6  10   0      14728.68      14855.74       299.28 o
   8  10   0       5189.50       5567.83       158.61 o
  10  10   0       2301.20       2388.36        89.87 o
   2  11   0         47.77          5.53        28.42 o
   4  11   0        390.90        329.04        36.28 o
   6  11   0       1253.54       1243.93        90.46 o
   1   1   1        136.95        148.98         4.26 o
   2   1   1          7.04         10.70         1.24 o
   3   1   1       7822.73       7395.84        25.80 o
   4   1   1        299.68        338.68         4.43 o
   5   1   1       5830.63       5483.92        22.21 o
   6   1   1        717.23        779.45         7.09 o
   7   1   1         23.05        109.44         3.79 o
   8   1   1       4867.66       5064.39        23.21 o
   9   1   1       1941.21       1968.90        13.59 o
  10   1   1       1980.85       1956.00        18.07 o
  11   1   1         11.15          9.00         7.11 o
  12   1   1       3131.27       3209.04        75.40 o
  13   1   1          5.79         -9.76        12.60 o
  14   1   1       1162.70       1144.41        33.02 o
  15   1   1       1006.05        980.84        40.04 o
  16   1   1         87.95         74.21        18.15 o
  17   1   1        489.38        429.82        29.11 o
  18   1   1         14.05         28.56        26.37 o
   0   2   1         97.36        116.12         3.57 o
   1   2   1       6802.09       6668.19        23.18 o
   2   2   1       3341.91       3116.13        13.24 o
   3   2   1          0.07         -1.72         1.72 o
   4   2   1       4499.98       4304.80        17.75 o
   5   2   1       9325.19       9665.70        35.34 o
   6   2   1       7809.86       7660.19        30.13 o
   7   2   1        109.46        160.28         4.45 o
   8   2   1       2643.30       2423.16        14.85 o
   9   2   1       2220.59       2360.62        16.85 o
  10   2   1       6922.15       6954.25        39.91 o
  11   2   1         25.45         22.43         7.18 o
  12   2   1       6032.91       5764.25        57.54 o
  13   2   1       1441.58       1504.03        38.30 o
  14   2   1       1619.36       1590.90        35.50 o
  15   2   1        209.57        222.34        24.32 o
  16   2   1       1605.30       1601.31        68.90 o
  17   2   1        612.56        609.70        44.03 o
  18   2   1       2480.20       2361.38       148.20 o
   1   3   1       6743.13       6539.87        25.08 o
   2   3   1       1713.28       1776.54        10.14 o
   3   3   1       2127.87       2179.27        11.89 o
   4   3   1       8009.10       8482.88        30.96 o
   5   3   1      19486.12      19768.08        69.11 o
   6   3   1       1247.73       1359.19        10.45 o
   7   3   1      14162.03      14495.95        54.61 o
   8   3   1         12.95         14.53         3.66 o
   9   3   1       5034.80       4737.42        29.34 o
  10   3   1       1179.12       1176.28        16.66 o
  11   3   1       1097.66       1050.62        19.22 o
  12   3   1        238.20        218.22        15.67 o
  13   3   1       5849.70       5586.60        73.55 o
  14   3   1        334.67        333.12        31.47 o
  15   3   1       2542.49       2595.10        67.59 o
  16   3   1         14.89          7.83        20.33 o
  17   3   1       1255.21       1252.14        59.07 o
  18   3   1         68.91         85.73        48.99 o
   0   4   1       6657.32       6071.04        36.39 o
   1   4   1         33.03         35.85         2.77 o
   2   4   1      11365.74      10795.46        38.24 o
   3   4   1        185.30        222.02         4.58 o
   4   4   1      22756.87      23255.93        75.58 o
   5   4   1         28.78         28.21         3.00 o
   6   4   1      19297.44      19188.56        66.04 o
   7   4   1        178.66        162.65         5.35 o
   8   4   1       7021.49       6836.54        36.37 o
   9   4   1        289.83        336.90        10.19 o
  10   4   1       2493.70       2468.72        31.96 o
  11   4   1         60.32         44.38        12.46 o
  12   4   1       6574.45       6614.17        88.00 o
  13   4   1        124.15        140.94        22.08 o
  14   4   1       4328.55       4139.04        81.55 o
  15   4   1        421.31        427.60        33.68 o
  16   4   1       4902.98       4687.68        76.19 o
  17   4   1         91.37         80.84        48.99 o
   1   5   1       2622.13       2222.64        13.98 o
   2   5   1         39.65         43.73         3.31 o
   3   5   1      21976.79      21310.74        70.98 o
   4   5   1       1787.11       1887.01        12.19 o
   5   5   1      10927.33      10694.89        40.69 o
   6   5   1         31.47         48.82         4.13 o
   7   5   1       3090.79       2995.08        22.42 o
   8   5   1       1495.54       1501.27        20.19 o
   9   5   1       4777.03       4788.85        46.94 o
  10   5   1        119.13        115.05        13.55 o
  11   5   1       3133.46       3229.27        47.95 o
  12   5   1          8.74          9.72        13.23 o
  13   5   1       3687.27       3769.75        68.29 o
  14   5   1        119.84        117.08        20.97 o
  15   5   1       4042.63       4014.30        68.22 o
  16   5   1         68.34         63.37        20.91 o
   0   6   1      16077.47      15706.01        84.55 o
   1   6   1         27.36         31.84         3.90 o
   2   6   1       9969.77       9478.89        40.18 o
   3   6   1         54.86         44.64         4.27 o
   4   6   1       5504.10       5261.29        28.32 o
   5   6   1        921.67        862.50        11.93 o
   6   6   1      12299.46      12153.04        64.22 o
   7   6   1          2.17          5.77         7.05 o
   8   6   1       6902.49       6839.48        56.51 o
   9   6   1        201.14        198.95        14.87 o
  10   6   1       3024.45       2967.39        43.37 o
  11   6   1         13.39         -0.09        11.98 o
  12   6   1       2701.30       2715.80        47.68 o
  13   6   1         92.79         95.12        18.56 o
  14   6   1       1963.90       2054.45        48.83 o
  15   6   1         77.61         64.87        20.54 o
   1   7   1      11639.51      11323.53        62.49 o
   2   7   1        756.89        801.50        13.76 o
   3   7   1      14082.31      13941.97        72.95 o
   4   7   1         40.21         62.71         8.00 o
   5   7   1      11782.96      11795.49        75.73 o
   6   7   1         31.30         32.95         8.65 o
   7   7   1      16857.98      16778.75       115.84 o
   8   7   1        248.66        257.47        14.27 o
   9   7   1       3654.04       3672.05        63.23 o
  10   7   1         32.80         11.39        11.66 o
  11   7   1       2886.92       2738.28        44.69 o
  12   7   1        175.28        171.98        18.42 o
  13   7   1       2928.91       2828.77        56.99 o
  14   7   1        333.71        334.22        26.67 o
   0   8   1       4219.70       4281.18        61.79 o
   1   8   1         76.39         57.75         8.81 o
   2   8   1       1991.64       2068.46        31.43 o
   3   8   1       1229.53       1210.82        26.32 o
   4   8   1        949.64        964.46        23.51 o
   5   8   1         67.09         70.62        11.10 o
   6   8   1       1318.26       1312.13        26.98 o
   7   8   1        853.28        876.71        24.77 o
   8   8   1        858.50        898.96        35.94 o
   9   8   1         46.51         55.07        13.35 o
  10   8   1        598.32        670.51        26.28 o
  11   8   1         37.51         45.43        14.35 o
  12   8   1        101.81        110.76        19.77 o
  13   8   1         62.25        111.81        25.93 o
   1   9   1        433.61        461.16        28.40 o
   2   9   1         42.97         38.08        13.39 o
   3   9   1       1085.20       1115.29        29.94 o
   4   9   1        110.33        115.67        14.10 o
   5   9   1        570.38        575.83        21.80 o
   6   9   1        185.29        214.28        16.59 o
   7   9   1         15.06          9.86        11.63 o
   8   9   1          1.62          2.08        14.23 o
   9   9   1        646.53        684.71        28.83 o
  10   9   1         24.53         37.91        15.25 o
  11   9   1        653.27        694.24        29.13 o
  12   9   1         91.27         39.19        30.31 o
   0  10   1        127.97        123.24        31.53 o
   1  10   1        635.14        595.41        31.40 o
   2  10   1        234.50        251.97        23.72 o
   3  10   1          2.35         -3.10        12.74 o
   4  10   1        447.13        395.13        30.54 o
   5  10   1        935.88        985.58        36.77 o
   6  10   1        314.25        344.28        24.39 o
   7  10   1         25.23         15.07        17.72 o
   8  10   1          5.18         14.30        17.74 o
   9  10   1        134.08        163.27        23.21 o
  10  10   1         25.70         24.19        24.03 o
   1  11   1         14.74        -12.01        18.50 o
   2  11   1        344.42        377.90        33.19 o
   3  11   1        309.86        324.59        31.49 o
   4  11   1        175.44        168.06        21.78 o
   5  11   1        558.79        549.58        30.95 o
   6  11   1         68.81         84.47        19.46 o
   7  11   1         84.26         87.94        29.42 o
   0   0   2       2001.37       1846.06        22.86 o
   1   0   2       5260.43       5221.73        28.47 o
   2   0   2        233.64        225.78         5.95 o
   3   0   2        151.50        188.00         6.52 o
   4   0   2      18090.21      17898.12        85.19 o
   5   0   2       2193.89       2196.49        17.15 o
   6   0   2        833.79        844.07        10.90 o
   7   0   2         73.58        104.28         5.22 o
   8   0   2       3285.16       3393.07        23.80 o
   9   0   2        951.12        880.29        13.29 o
  10   0   2        130.86        131.89         8.08 o
  11   0   2      26665.07      26776.21       197.67 o
  12   0   2      11144.66      10956.49       108.84 o
  13   0   2        261.04        263.38        26.34 o
  14   0   2          9.21          4.39        19.58 o
  15   0   2          4.49        -20.19        20.19 o
  16   0   2         95.16         39.12        24.57 o
  17   0   2        217.42        209.42        31.63 o
  18   0   2         55.44         16.23        31.50 o
   1   1   2      68519.09      67379.15       257.61 o
   2   1   2       4605.13       4660.35        18.53 o
   3   1   2      69012.05      67096.62       205.08 o
   4   1   2        975.46       1024.92         7.02 o
   5   1   2       8934.95       7941.23        29.90 o
   6   1   2       1735.37       1716.73        10.72 o
   7   1   2      11601.99      10194.55        38.78 o
   8   1   2       1301.46       1492.24        11.26 o
   9   1   2      21549.50      21249.48        81.63 o
  10   1   2        199.55        191.74         6.52 o
  11   1   2      23775.27      23427.25       125.42 o
  12   1   2         87.92         87.80        10.08 o
  13   1   2       5369.89       5382.76        62.30 o
  14   1   2         37.34         32.44        14.35 o
  15   1   2       1617.59       1705.68        39.04 o
  16   1   2        236.90        223.44        23.31 o
  17   1   2       1428.79       1465.70        44.31 o
  18   1   2          2.14        -22.67        22.67 o
   0   2   2        207.26        150.25         4.74 o
   1   2   2       9205.85       9825.63        33.61 o
   2   2   2       9405.47      10078.80        34.76 o
   3   2   2        637.66        610.96         5.20 o
   4   2   2        583.26        655.69         6.26 o
   5   2   2          0.87          0.89         2.17 o
   6   2   2       1895.66       1739.29        15.11 o
   7   2   2        219.23        245.60         5.76 o
   8   2   2          1.46         -0.47         3.01 o
   9   2   2          1.06          0.76         4.00 o
  10   2   2        618.15        655.66        12.46 o
  11   2   2          1.58          0.49         7.01 o
  12   2   2        199.77        237.29        12.95 o
  13   2   2       1161.43       1196.86        30.33 o
  14   2   2         12.46          1.42        14.15 o
  15   2   2        180.32        163.33        20.99 o
  16   2   2         16.49        -18.65        19.96 o
  17   2   2       1537.16       1589.33        61.22 o
  18   2   2          0.93         12.25        56.34 o
   1   3   2         41.11         54.49         2.56 o
   2   3   2       2417.49       2376.04        12.33 o
   3   3   2       5090.35       4901.48        21.77 o
   4   3   2          4.08          5.49         2.24 o
   5   3   2      26728.36      27944.46        88.53 o
   6   3   2       7807.71       8366.67        33.17 o
   7   3   2       2482.10       2304.27        14.36 o
   8   3   2       1274.31       1273.04        12.19 o
   9   3   2       3802.68       3679.65        24.48 o
  10   3   2        178.81        189.48         9.28 o
  11   3   2       1237.25       1239.18        22.67 o
  12   3   2        895.18        834.46        33.60 o
  13   3   2       3058.93       3177.12        74.22 o
  14   3   2        813.89        863.12        40.02 o
  15   3   2       4704.78       4962.62        94.09 o
  16   3   2        238.09        187.52        29.82 o
  17   3   2        562.46        566.42        38.13 o
  18   3   2         25.46         60.01        47.77 o
   0   4   2       8924.07       9211.17        53.41 o
   1   4   2       4084.66       4272.44        19.31 o
   2   4   2          4.36         -2.31         2.31 o
   3   4   2        316.23        349.05         6.59 o
   4   4   2       1632.96       1746.66        11.53 o
   5   4   2        322.57        310.53         5.67 o
   6   4   2       3087.48       3142.57        18.22 o
   7   4   2        338.40        309.06         7.57 o
   8   4   2       1001.03        989.36        11.96 o
   9   4   2       1981.06       1957.40        22.55 o
  10   4   2          4.75         13.93         7.86 o
  11   4   2        225.55        244.44        14.62 o
  12   4   2        836.57        897.02        30.63 o
  13   4   2        159.72         98.77        18.75 o
  14   4   2          8.40         -7.73        16.33 o
  15   4   2          4.23          7.58        16.18 o
  16   4   2        241.79        246.70        27.78 o
  17   4   2        278.20        293.95        62.46 o
   1   5   2        125.67        131.33         4.41 o
   2   5   2        111.97         92.78         4.10 o
   3   5   2        268.23        258.10         5.61 o
   4   5   2        141.34        125.43         4.35 o
   5   5   2        164.98        210.34         5.66 o
   6   5   2        742.89        827.96        10.93 o
   7   5   2       2635.81       2911.59        25.44 o
   8   5   2         65.87         63.54         6.69 o
   9   5   2        271.69        277.30        12.87 o
  10   5   2        330.95        338.48        16.55 o
  11   5   2         22.90         43.27        13.64 o
  12   5   2        263.01        265.49        20.75 o
  13   5   2        660.70        592.99        33.46 o
  14   5   2          7.72          6.64        16.80 o
  15   5   2        145.38        128.07        24.74 o
  16   5   2        307.79        292.67        29.40 o
   0   6   2        298.85        296.05        14.49 o
   1   6   2        699.98        873.57        10.28 o
   2   6   2        590.01        560.18        10.91 o
   3   6   2        233.44        294.84         7.22 o
   4   6   2       2584.51       2569.23        19.67 o
   5   6   2         49.66         34.70         5.00 o
   6   6   2         29.72         30.10         5.52 o
   7   6   2        285.60        287.56        12.40 o
   8   6   2        438.61        481.47        17.93 o
   9   6   2         22.19         42.57        10.20 o
  10   6   2        184.19        223.86        20.60 o
  11   6   2       1292.00       1043.07        38.19 o
  12   6   2        253.50        214.58        18.49 o
  13   6   2         22.25          9.94        15.33 o
  14   6   2        195.55        226.52        22.75 o
  15   6   2         25.46         18.73        18.20 o
   1   7   2      14411.51      14435.46        76.77 o
   2   7   2        239.93        217.66         9.40 o
   3   7   2       5009.01       4899.15        40.35 o
   4   7   2         15.98         12.96         6.41 o
   5   7   2       2171.09       2211.38        26.70 o
   6   7   2       1091.64       1141.37        20.14 o
   7   7   2       1070.84       1074.78        22.94 o
   8   7   2        122.51        134.91        12.90 o
   9   7   2       6082.58       6130.84        76.00 o
  10   7   2        299.05        278.15        20.20 o
  11   7   2       7880.47       7563.36        85.94 o
  12   7   2          5.95         14.89        13.69 o
  13   7   2       2083.31       2055.66        49.08 o
  14   7   2          0.14         16.75        17.34 o
   0   8   2         84.57         94.96        13.33 o
   1   8   2        112.89        120.56        10.20 o
   2   8   2          0.26          2.63         7.63 o
   3   8   2        136.14        124.87        11.04 o
   4   8   2         52.87         50.66        16.90 o
   5   8   2        690.96        718.88        23.47 o
   6   8   2       1748.17       1747.12        29.58 o
   7   8   2        423.42        427.47        18.48 o
   8   8   2        126.00        131.16        14.51 o
   9   8   2        909.53        915.42        30.04 o
  10   8   2        267.23        288.90        31.35 o
  11   8   2        644.85        550.02        27.32 o
  12   8   2         22.95         24.47        15.24 o
  13   8   2        122.97         79.61        24.27 o
   1   9   2      13120.49      13023.41       109.36 o
   2   9   2         14.76         18.57        11.56 o
   3   9   2      11443.66      11332.74       100.66 o
   4   9   2        115.19        120.71        14.90 o
   5   9   2      24602.19      24646.82       182.80 o
   6   9   2         88.22         81.50        13.80 o
   7   9   2       3425.14       3573.11        50.25 o
   8   9   2        735.79        823.01        28.28 o
   9   9   2       8297.00       8482.65        93.98 o
  10   9   2        403.93        463.11        25.28 o
  11   9   2       5958.88       6044.67       104.20 o
  12   9   2          4.25         27.18        23.31 o
   0  10   2        386.77        355.18        41.13 o
   1  10   2         30.67         10.18        15.30 o
   2  10   2        488.93        503.96        29.53 o
   3  10   2         15.85          2.58        14.29 o
   4  10   2       1057.68       1147.94        38.06 o
   5  10   2        228.16        233.39        19.99 o
   6  10   2        461.61        408.92        23.90 o
   7  10   2        233.63        241.27        23.55 o
   8  10   2        652.36        640.85        35.22 o
   9  10   2        301.15        235.06        25.96 o
  10  10   2        200.09        318.89        36.48 o
   1  11   2       2043.93       2143.42        61.83 o
   2  11   2          0.18        -16.42        16.42 o
   3  11   2       3183.41       3398.36        73.73 o
   4  11   2          5.60        -15.24        15.24 o
   5  11   2       7530.54       7551.78        98.71 o
   6  11   2         82.17         86.77        19.54 o
   7  11   2        725.01        783.84        44.92 o
   1   1   3      35103.66      34805.05       134.37 o
   2   1   3       2365.82       2362.42        11.21 o
   3   1   3        109.13        102.81         3.43 o
   4   1   3       3139.61       3572.68        15.74 o
   5   1   3       2760.89       3022.57        14.11 o
   6   1   3         23.06          9.35         2.29 o
   7   1   3        692.31        824.19         7.70 o
   8   1   3         21.68         18.31         3.07 o
   9   1   3       1928.95       1938.03        15.62 o
  10   1   3        418.60        528.99        13.30 o
  11   1   3       2872.49       2944.40        30.01 o
  12   1   3       3475.05       3364.29        34.83 o
  13   1   3       3039.16       3028.25        57.23 o
  14   1   3        257.44        240.64        19.07 o
  15   1   3       1741.65       1754.61        39.53 o
  16   1   3        333.50        433.53        27.72 o
  17   1   3        230.31        220.18        29.30 o
  18   1   3          3.91        -22.63        22.63 o
   0   2   3        648.90        693.66        11.03 o
   1   2   3       1583.71       1668.51         9.48 o
   2   2   3      43755.17      43075.54       140.42 o
   3   2   3       4555.31       4771.09        18.89 o
   4   2   3      34309.10      34510.73       105.78 o
   5   2   3        183.69        162.72         3.71 o
   6   2   3      43819.71      45521.97       146.64 o
   7   2   3        540.92        544.51         7.17 o
   8   2   3       6770.90       6956.30        31.95 o
   9   2   3         67.22         62.33         4.87 o
  10   2   3         36.64         37.90         5.54 o
  11   2   3       4630.64       4572.86        37.26 o
  12   2   3       1019.97       1038.83        22.97 o
  13   2   3        833.35        827.03        27.17 o
  14   2   3       2858.57       3029.47        51.05 o
  15   2   3         99.42        112.53        19.75 o
  16   2   3       1683.44       1865.50        49.20 o
  17   2   3        153.84        109.33        26.60 o
  18   2   3        249.48        154.32        64.91 o
   1   3   3        400.48        237.81         4.00 o
   2   3   3       2545.85       2707.09        13.36 o
   3   3   3      10371.98       9788.74        35.30 o
   4   3   3        113.54        144.77         3.62 o
   5   3   3      14598.20      14304.35        48.98 o
   6   3   3         12.47          6.63         2.73 o
   7   3   3      13897.62      13421.33        49.65 o
   8   3   3       2000.09       2119.70        16.68 o
   9   3   3      15595.51      16064.37        79.21 o
  10   3   3        888.42        858.88        14.48 o
  11   3   3       4044.51       3903.01        36.99 o
  12   3   3       1231.11       1213.48        24.96 o
  13   3   3        940.33       1000.04        30.65 o
  14   3   3        305.35        313.87        24.24 o
  15   3   3       5731.88       5424.51        86.54 o
  16   3   3        703.15        716.83        48.71 o
  17   3   3       1974.94       2011.96        52.44 o
   0   4   3       1554.27       1135.14        14.92 o
   1   4   3         28.98         31.23         2.73 o
   2   4   3       2517.90       2267.15        12.93 o
   3   4   3        332.20        355.07         5.74 o
   4   4   3      10849.19      10728.02        39.42 o
   5   4   3       2307.58       2407.31        13.72 o
   6   4   3       2858.41       2429.98        15.04 o
   7   4   3        427.72        455.08         8.53 o
   8   4   3       3842.03       3661.90        24.79 o
   9   4   3          5.74         -0.99         5.69 o
  10   4   3       2253.77       2266.71        26.97 o
  11   4   3        869.46        878.20        21.98 o
  12   4   3       7650.00       7350.45        78.97 o
  13   4   3          1.57         -1.11        14.94 o
  14   4   3       1757.95       1677.70        42.98 o
  15   4   3       1132.41       1223.54        96.27 o
  16   4   3       1631.49       1671.43        52.19 o
  17   4   3        248.79        342.94        64.91 o
   1   5   3      18097.25      18214.19        64.54 o
   2   5   3        379.64        424.91         8.08 o
   3   5   3      22539.57      22528.47        78.33 o
   4   5   3         88.15         96.95         4.20 o
   5   5   3      20158.86      20331.46        77.10 o
   6   5   3        256.89        285.34         8.19 o
   7   5   3       7037.33       6827.89        38.75 o
   8   5   3        152.73        189.08         8.56 o
   9   5   3       5223.61       5086.65        54.01 o
  10   5   3        158.14        155.92        12.94 o
  11   5   3       5890.02       5657.33        73.16 o
  12   5   3          2.80          3.45        12.68 o
  13   5   3       7914.60       7725.46       103.99 o
  14   5   3        321.84        324.81        29.74 o
  15   5   3       4274.58       4482.56        73.86 o
  16   5   3         69.16         82.55        36.68 o
   0   6   3       1190.27       1052.22        17.17 o
   1   6   3       1695.32       1725.66        14.96 o
   2   6   3       6259.11       5970.25        30.56 o
   3   6   3        230.23        297.83         7.31 o
   4   6   3      18254.81      18278.42        82.68 o
   5   6   3         52.36         70.35         5.70 o
   6   6   3      12464.72      12407.32        61.68 o
   7   6   3        231.85        249.16         9.39 o
   8   6   3       1596.56       1705.20        26.39 o
   9   6   3         59.44         65.82        11.45 o
  10   6   3       1573.60       1641.70        48.90 o
  11   6   3          4.36         16.08        13.73 o
  12   6   3       2109.70       2114.40        45.89 o
  13   6   3         61.87         52.04        16.73 o
  14   6   3       3759.74       3753.13        65.91 o
  15   6   3        211.68        222.65        22.31 o
   1   7   3        581.94        551.29        13.47 o
   2   7   3         14.53         11.62         5.36 o
   3   7   3       6860.04       6893.73        44.15 o
   4   7   3       3230.09       3159.79        30.32 o
   5   7   3       2408.11       2437.71        25.89 o
   6   7   3        125.32        102.58         9.30 o
   7   7   3        336.02        342.37        13.11 o
   8   7   3        417.13        393.34        16.63 o
   9   7   3       2013.37       2063.95        34.27 o
  10   7   3        151.29        164.60        15.68 o
  11   7   3       1028.49        999.25        32.75 o
  12   7   3       1135.38       1126.97        34.46 o
  13   7   3       1130.77       1165.58        52.98 o
  14   7   3        944.28        964.70        39.66 o
   0   8   3       1558.43       1742.65        32.98 o
   1   8   3         73.50         74.00         8.82 o
   2   8   3        413.96        452.74        15.47 o
   3   8   3        489.23        498.29        16.32 o
   4   8   3         54.45         50.70         9.28 o
   5   8   3          0.09          0.72         9.08 o
   6   8   3        217.79        243.53        15.79 o
   7   8   3        990.42       1064.31        26.85 o
   8   8   3       1321.59       1283.01        30.31 o
   9   8   3        442.22        411.78        22.85 o
  10   8   3       1188.51       1157.82        32.36 o
  11   8   3         36.11         49.23        15.38 o
  12   8   3         58.61         48.44        16.07 o
  13   8   3        494.64        538.07        44.36 o
   1   9   3        250.21        221.92        17.20 o
   2   9   3        432.16        434.60        20.21 o
   3   9   3        693.20        757.20        27.88 o
   4   9   3         31.88         41.80        12.65 o
   5   9   3          3.14         -3.61        11.19 o
   6   9   3       1924.05       1903.33        36.88 o
   7   9   3       1035.52       1056.63        32.20 o
   8   9   3          0.04         -4.15        12.72 o
   9   9   3         18.46         39.18        14.73 o
  10   9   3         14.74         -2.69        14.27 o
  11   9   3         85.87        120.13        20.19 o
  12   9   3         20.31          6.24        32.46 o
   0  10   3        796.01        740.33        44.78 o
   1  10   3         45.98         24.40        16.10 o
   2  10   3          6.00          9.64        13.90 o
   3  10   3        218.01        193.30        21.84 o
   4  10   3       1968.81       2054.03        46.32 o
   5  10   3         60.59         64.92        14.38 o
   6  10   3        957.96        956.19        31.39 o
   7  10   3       1046.64       1102.53        39.03 o
   8  10   3         64.32         74.61        20.33 o
   9  10   3       1025.22       1095.18        44.99 o
  10  10   3         57.19         58.00        26.61 o
   1  11   3        575.85        597.98        41.27 o
   2  11   3        310.74        315.82        29.78 o
   3  11   3        135.49        157.76        23.36 o
   4  11   3         51.95         74.97        20.67 o
   5  11   3       3939.02       3963.04        84.17 o
   6  11   3        860.73        872.57        41.55 o
   7  11   3        750.21        761.26        58.69 o
   0   0   4      97376.83      92527.42       711.85 o
   1   0   4       5714.09       5860.85        29.81 o
   2   0   4      10530.92       9771.65        50.07 o
   3   0   4       4067.56       4130.16        29.08 o
   4   0   4        233.42        125.51         6.81 o
   5   0   4       9019.62       9204.68        52.91 o
   6   0   4       6569.00       5571.54        33.82 o
   7   0   4      13481.83      14158.39        68.31 o
   8   0   4       6004.79       5284.89        32.07 o
   9   0   4        973.03        962.95        15.09 o
  10   0   4      44350.37      44124.82       251.56 o
  11   0   4        730.39        771.32        19.60 o
  12   0   4       3861.87       3859.76        55.17 o
  13   0   4          2.49         -6.09        14.33 o
  14   0   4       7848.27       7878.40       116.75 o
  15   0   4        495.99        520.64        50.56 o
  16   0   4       4360.16       4414.76        93.87 o
  17   0   4        287.74        295.00        40.51 o
  18   0   4       4713.18       5116.04       121.61 o
   1   1   4         14.81          1.94         1.53 o
   2   1   4        462.56        479.07         4.96 o
   3   1   4      27065.87      27812.87        98.26 o
   4   1   4        756.82        707.37         6.41 o
   5   1   4       9034.90       9492.34        36.50 o
   6   1   4       6561.86       7169.16        28.32 o
   7   1   4       2428.60       2555.24        14.69 o
   8   1   4       1729.46       1513.69        12.11 o
   9   1   4         13.75         28.11         4.25 o
  10   1   4         74.06         66.82         6.44 o
  11   1   4        365.44        370.38        13.62 o
  12   1   4       3118.81       3118.76        33.44 o
  13   1   4        155.88        172.36        12.80 o
  14   1   4        434.92        416.27        22.12 o
  15   1   4          4.14         -0.10        17.19 o
  16   1   4        435.10        497.43        28.84 o
  17   1   4        113.88        123.93        24.03 o
  18   1   4         73.66         82.19        26.53 o
   0   2   4      99430.99      98988.10       507.91 o
   1   2   4        309.83        268.37         4.41 o
   2   2   4      13482.92      12575.94        50.67 o
   3   2   4      10798.82      11028.54        40.28 o
   4   2   4       7346.70       6939.69        27.47 o
   5   2   4       2270.55       2270.13        13.98 o
   6   2   4      27205.31      27302.96        89.52 o
   7   2   4       1029.66       1015.08         9.38 o
   8   2   4      14256.31      13810.36        57.60 o
   9   2   4       1295.79       1327.67        17.16 o
  10   2   4      12836.66      12643.51        61.96 o
  11   2   4        717.06        729.34        19.68 o
  12   2   4       1811.77       1779.76        24.71 o
  13   2   4         57.40         45.51        12.37 o
  14   2   4       3335.97       3438.62        59.06 o
  15   2   4         60.72         73.98        18.27 o
  16   2   4       3250.17       3393.83        57.67 o
  17   2   4        301.07        382.22        33.81 o
  18   2   4       2087.16       2138.47       139.63 o
   1   3   4       1113.55       1027.92         8.05 o
   2   3   4       2546.49       2650.37        13.71 o
   3   3   4       3916.64       4106.64        18.95 o
   4   3   4       1696.16       1940.13        11.01 o
   5   3   4       4040.18       4227.02        18.98 o
   6   3   4        868.64       1009.42         8.69 o
   7   3   4         59.95         30.36         3.50 o
   8   3   4        200.91        236.90         7.07 o
   9   3   4        105.96         94.58         6.04 o
  10   3   4        102.97        141.02         8.05 o
  11   3   4         12.63         12.42         7.60 o
  12   3   4          8.89         -8.41         8.41 o
  13   3   4       1131.57       1039.78        28.80 o
  14   3   4          1.39         14.96        13.91 o
  15   3   4        866.92        833.94        40.42 o
  16   3   4        474.92        536.07        34.21 o
  17   3   4          4.44         21.18        21.18 o
   0   4   4       1606.42       1480.10        13.52 o
   1   4   4        137.90        133.29         3.88 o
   2   4   4       1518.41       1389.17         9.99 o
   3   4   4        120.93        119.33         4.13 o
   4   4   4        289.21        245.51         5.43 o
   5   4   4       1673.32       1901.03        15.35 o
   6   4   4        485.87        503.18         7.81 o
   7   4   4       1764.46       1862.27        16.11 o
   8   4   4       1085.16       1117.09        14.98 o
   9   4   4       4654.68       4634.08        34.69 o
  10   4   4        203.97        218.08        11.11 o
  11   4   4        110.61        168.06        12.50 o
  12   4   4        745.39        733.74        23.33 o
  13   4   4         96.03         96.14        15.83 o
  14   4   4        167.19        125.05        20.54 o
  15   4   4         64.09         56.51        20.56 o
  16   4   4        575.73        613.16        41.96 o
  17   4   4          5.32        -28.17        37.97 o
   1   5   4       1600.17       1737.24        12.00 o
   2   5   4         38.11         23.13         3.33 o
   3   5   4       4063.82       4307.17        24.07 o
   4   5   4       1521.44       1544.39        12.28 o
   5   5   4        270.42        305.40         9.00 o
   6   5   4        702.42        811.88        11.90 o
   7   5   4         57.13         37.40         5.20 o
   8   5   4         46.11         43.83         6.27 o
   9   5   4        374.71        370.51        11.66 o
  10   5   4        553.72        537.61        18.27 o
  11   5   4          4.60         14.56        11.07 o
  12   5   4         88.88         91.47        16.20 o
  13   5   4         21.41         20.73        14.87 o
  14   5   4          0.04         18.17        16.41 o
  15   5   4         75.98         72.53        19.42 o
  16   5   4         78.42         63.77        35.78 o
   0   6   4      15262.08      15232.22        89.36 o
   1   6   4          3.32          2.75         3.72 o
   2   6   4       4021.29       3945.77        24.16 o
   3   6   4        125.13        151.13         6.55 o
   4   6   4        435.59        434.63        10.04 o
   5   6   4       1649.92       1730.85        17.34 o
   6   6   4        884.20        915.38        12.89 o
   7   6   4        714.50        746.84        13.64 o
   8   6   4       2791.12       2756.27        35.35 o
   9   6   4        454.18        442.79        17.49 o
  10   6   4       6146.95       5970.12        67.76 o
  11   6   4         70.35         77.24        15.72 o
  12   6   4         57.92         66.37        16.33 o
  13   6   4          5.66          3.52        15.31 o
  14   6   4        472.14        451.30        30.76 o
  15   6   4        172.22        135.09        22.20 o
   1   7   4        426.57        490.91        10.86 o
   2   7   4        130.55        149.45         7.38 o
   3   7   4         34.16         37.66         6.07 o
   4   7   4        764.69        758.62        16.43 o
   5   7   4        956.92        934.96        17.50 o
   6   7   4        180.93        196.82        10.03 o
   7   7   4        372.89        438.72        14.83 o
   8   7   4        102.53         99.56        11.16 o
   9   7   4        251.08        258.63        17.71 o
  10   7   4        181.56        188.17        17.71 o
  11   7   4         39.13         14.02        13.65 o
  12   7   4        224.15        216.02        19.59 o
  13   7   4        133.35        160.67        19.20 o
  14   7   4         41.03         39.17        18.45 o
   0   8   4      25185.51      24825.94       187.87 o
   1   8   4        149.76        176.49        10.69 o
   2   8   4      12942.04      12641.78        78.77 o
   3   8   4        314.16        325.56        13.19 o
   4   8   4       4936.45       4827.64        47.02 o
   5   8   4        238.32        227.59        13.01 o
   6   8   4      12533.61      12586.75       105.37 o
   7   8   4       1187.05       1198.00        27.15 o
   8   8   4       8358.90       8435.53        82.77 o
   9   8   4        124.56        139.49        15.35 o
  10   8   4       8258.70       8212.37        98.58 o
  11   8   4         40.38         24.29        14.66 o
  12   8   4       2230.65       2497.08        57.42 o
  13   8   4         37.04         12.55        21.02 o
   1   9   4       1096.08       1054.45        34.07 o
   2   9   4         11.59         13.17        10.76 o
   3   9   4         76.43         67.25        13.28 o
   4   9   4        594.28        597.21        25.14 o
   5   9   4        291.23        289.58        19.41 o
   6   9   4       3274.30       3271.65        48.27 o
   7   9   4        441.28        517.43        23.60 o
   8   9   4          2.58          7.01        13.27 o
   9   9   4        116.51        144.13        19.75 o
  10   9   4          1.49         -5.23        15.18 o
  11   9   4        213.68        236.60        28.79 o
  12   9   4          4.05         -4.55        28.17 o
   0  10   4       9626.96       9657.92       164.43 o
   1  10   4        289.21        323.56        29.91 o
   2  10   4       5792.59       5857.09       137.19 o
   3  10   4        775.24        740.61        31.77 o
   4  10   4       6705.05       6803.65        80.92 o
   5  10   4         10.77          9.81        12.67 o
   6  10   4       6708.84       6883.37        77.71 o
   7  10   4         23.29         19.04        15.91 o
   8  10   4       5156.35       5365.39        85.63 o
   9  10   4         54.21         25.69        24.99 o
  10  10   4       5958.09       6215.30       282.92 o
   1  11   4          3.69        -15.50        18.67 o
   2  11   4         21.08         22.11        18.58 o
   3  11   4         57.35         30.33        18.60 o
   4  11   4        423.34        392.53        30.13 o
   5  11   4        359.18        357.52        26.72 o
   6  11   4       1430.41       1415.43        62.63 o
   7  11   4         35.86         16.68        22.03 o
   4  12   4       4196.12       4559.87       193.52 o
   1   1   5      11647.07      12056.76        38.06 o
   2   1   5       7470.92       7625.68        28.00 o
   3   1   5       9189.45       8920.26        35.56 o
   4   1   5       3162.04       3139.67        15.57 o
   5   1   5      32821.80      33636.18       113.18 o
   6   1   5       1392.70       1418.41        11.22 o
   7   1   5       3188.22       3118.01        17.31 o
   8   1   5         98.24        150.18         5.25 o
   9   1   5        281.02        309.89         8.67 o
  10   1   5        624.66        610.43        12.67 o
  11   1   5        355.81        328.52        10.37 o
  12   1   5         38.00         24.06         8.59 o
  13   1   5         25.20         40.82         9.36 o
  14   1   5       2057.68       2034.70        42.16 o
  15   1   5        286.36        339.53        23.66 o
  16   1   5        518.69        543.32        32.26 o
  17   1   5          2.29          2.36        20.42 o
  18   1   5        158.05        219.39        38.85 o
   0   2   5      38794.54      39012.03       191.82 o
   1   2   5      60276.28      61091.73       224.67 o
   2   2   5        950.22        924.97        10.50 o
   3   2   5         16.39         22.95         2.53 o
   4   2   5        301.65        249.52         4.60 o
   5   2   5        271.59        337.25         6.70 o
   6   2   5         67.88         45.40         3.06 o
   7   2   5       1224.26       1341.56        10.67 o
   8   2   5       4818.61       4756.45        26.25 o
   9   2   5        456.36        503.19         9.91 o
  10   2   5       2899.23       2774.83        23.40 o
  11   2   5       5210.82       5151.80        38.86 o
  12   2   5       3026.24       3094.86        33.82 o
  13   2   5       2003.67       2008.76        30.07 o
  14   2   5        687.38        676.99        28.34 o
  15   2   5        446.41        489.76        25.92 o
  16   2   5       1252.85       1363.20        54.41 o
  17   2   5        221.58        258.81        29.76 o
  18   2   5         70.42        144.52        61.24 o
   1   3   5      21887.73      21798.26        77.79 o
   2   3   5      13391.47      14304.60        54.50 o
   3   3   5      33117.29      34663.45       123.36 o
   4   3   5         76.12         85.38         3.45 o
   5   3   5      15691.26      16650.51        58.94 o
   6   3   5         10.91         20.21         3.00 o
   7   3   5       4536.54       4426.38        23.45 o
   8   3   5       2357.81       2455.66        19.19 o
   9   3   5        595.21        511.24        12.16 o
  10   3   5         92.53         81.41         6.92 o
  11   3   5       2611.45       2560.41        28.83 o
  12   3   5         57.53         67.85         9.63 o
  13   3   5       3693.22       3501.99        43.63 o
  14   3   5        854.62        785.94        30.33 o
  15   3   5       2284.29       2428.65        52.58 o
  16   3   5        393.34        423.80        31.52 o
  17   3   5        506.15        495.79        38.34 o
   0   4   5      16505.39      16155.96        81.41 o
   1   4   5       5220.32       5729.15        26.36 o
   2   4   5      15716.81      15051.19        55.43 o
   3   4   5       4265.42       4471.55        21.56 o
   4   4   5      16404.60      15986.10        60.60 o
   5   4   5        125.59        133.21         4.39 o
   6   4   5      30605.31      30109.40       115.48 o
   7   4   5        176.40        204.83         7.38 o
   8   4   5      10401.06      10288.09        52.49 o
   9   4   5        190.12        229.54         8.71 o
  10   4   5       9521.53       9523.81        58.51 o
  11   4   5        541.22        478.21        15.71 o
  12   4   5       3878.56       3878.12        46.81 o
  13   4   5       2302.23       2243.81        40.42 o
  14   4   5       3217.18       3120.34        64.05 o
  15   4   5        201.33        193.68        24.52 o
  16   4   5       2618.93       2533.55        62.05 o
  17   4   5         45.47         96.76        48.99 o
   1   5   5       1746.62       1486.68        10.99 o
   2   5   5       1609.34       1687.95        12.52 o
   3   5   5       3388.71       3054.59        18.77 o
   4   5   5          8.74         13.64         3.97 o
   5   5   5        866.34        721.35        11.18 o
   6   5   5       3533.66       3664.48        25.55 o
   7   5   5      14924.63      15133.53        69.21 o
   8   5   5        278.32        268.74         9.12 o
   9   5   5       2078.75       2169.19        22.75 o
  10   5   5        133.09        162.37        10.67 o
  11   5   5        570.74        651.81        31.16 o
  12   5   5       1059.32       1109.91        41.94 o
  13   5   5       1394.68       1341.58        35.42 o
  14   5   5        212.96        213.06        22.08 o
  15   5   5       1878.78       1773.13        52.71 o
  16   5   5         58.97         95.53        46.54 o
   0   6   5      20301.51      20057.46       117.55 o
   1   6   5        218.19        200.87         6.68 o
   2   6   5      13553.72      13504.55        61.75 o
   3   6   5        380.18        356.12         9.54 o
   4   6   5      13768.97      13748.63        65.38 o
   5   6   5         57.58         49.45         5.50 o
   6   6   5       4759.64       4774.35        30.80 o
   7   6   5        139.86        120.07         7.70 o
   8   6   5       3645.08       3627.12        31.80 o
   9   6   5        759.61        740.99        24.21 o
  10   6   5       6766.63       6800.94        71.98 o
  11   6   5        951.60        956.38        33.34 o
  12   6   5      11517.44      11151.44       120.09 o
  13   6   5        178.33        157.14        19.74 o
  14   6   5       2966.07       2854.82        58.54 o
  15   6   5        692.71        774.94        36.85 o
   1   7   5       4358.67       4379.70        33.33 o
   2   7   5        239.31        258.82         8.85 o
   3   7   5       4527.31       4596.50        31.90 o
   4   7   5       1957.48       2036.55        21.98 o
   5   7   5       1106.21       1091.16        16.21 o
   6   7   5         23.74         14.69         6.68 o
   7   7   5       9748.21       9804.34        71.33 o
   8   7   5        397.33        404.54        16.35 o
   9   7   5       2751.27       2628.06        36.86 o
  10   7   5        841.59        857.90        29.96 o
  11   7   5        629.13        645.73        27.89 o
  12   7   5        290.26        319.70        22.26 o
  13   7   5        937.85        923.37        37.65 o
  14   7   5         34.95         15.40        17.90 o
   0   8   5       5470.46       5071.35        65.20 o
   1   8   5       1546.35       1634.26        23.91 o
   2   8   5       3408.37       3188.64        33.82 o
   3   8   5        217.09        190.27        13.15 o
   4   8   5       3502.83       3430.23        34.28 o
   5   8   5        730.63        775.13        29.55 o
   6   8   5       7432.23       7216.23        56.95 o
   7   8   5        101.30        109.71        12.97 o
   8   8   5       3712.31       3847.77        51.63 o
   9   8   5        223.10        199.52        16.63 o
  10   8   5        998.96       1045.46        36.72 o
  11   8   5        214.37        209.93        21.35 o
  12   8   5        886.96        938.23        37.20 o
  13   8   5         36.32         43.17        25.90 o
   1   9   5        118.64        114.51        13.53 o
   2   9   5         70.81         90.27        12.96 o
   3   9   5        345.23        411.80        20.10 o
   4   9   5        162.87        162.50        16.21 o
   5   9   5        961.46       1030.75        43.53 o
   6   9   5         11.13          0.51        10.85 o
   7   9   5        535.71        589.56        24.94 o
   8   9   5        404.87        419.50        23.89 o
   9   9   5        469.03        496.79        28.76 o
  10   9   5        122.46        129.46        22.41 o
  11   9   5        460.53        494.27        41.10 o
  12   9   5         88.90         89.41        48.99 o
   0  10   5        999.36       1093.13        94.31 o
   1  10   5          9.82         17.65        14.22 o
   2  10   5        288.74        293.43        22.57 o
   3  10   5        567.95        522.44        27.63 o
   4  10   5        762.46        752.37        48.25 o
   5  10   5         19.81         14.08        13.91 o
   6  10   5          6.05         -7.88        13.92 o
   7  10   5         70.27         61.04        16.17 o
   8  10   5        157.89        174.77        21.24 o
   9  10   5        230.51        247.99        26.40 o
  10  10   5        149.26        208.40        91.86 o
   1  11   5        949.77       1001.60        48.01 o
   2  11   5        136.03        126.29        22.24 o
   3  11   5        848.94        838.93        57.19 o
   4  11   5          0.14          4.20        18.21 o
   5  11   5        273.18        250.64        23.79 o
   6  11   5         62.98         52.50        23.35 o
   7  11   5       1628.55       1583.21        64.74 o
   8  11   5        187.06        187.39        55.12 o
   0   0   6       4867.88       4987.90        45.33 o
   1   0   6      51218.55      52345.07       244.85 o
   2   0   6      24255.30      24465.62       101.62 o
   3   0   6          5.18         -2.90         2.90 o
   4   0   6       1988.20       1752.68        17.11 o
   5   0   6         16.11          6.42         3.67 o
   6   0   6         39.71         25.82         4.02 o
   7   0   6          2.21         -4.22         4.22 o
   8   0   6        970.14       1112.02        15.02 o
   9   0   6       1984.70       2196.76        26.43 o
  10   0   6         16.18          0.01         6.93 o
  11   0   6         11.88          2.26         7.85 o
  12   0   6        959.14       1042.78        27.90 o
  13   0   6       2141.66       2081.45        38.82 o
  14   0   6        606.48        677.58        89.56 o
  15   0   6          5.43         -7.71        20.36 o
  16   0   6       1960.79       2106.37       104.85 o
  17   0   6        576.52        627.94        49.85 o
  18   0   6        211.83        251.08        75.94 o
   1   1   6      52544.53      52364.32       158.20 o
   2   1   6       1058.42       1034.19         6.60 o
   3   1   6      29692.54      29127.37       106.96 o
   4   1   6       3149.07       3367.66        16.71 o
   5   1   6      45589.36      46387.81       156.78 o
   6   1   6       2309.84       2771.82        16.18 o
   7   1   6      24158.30      23224.22        86.15 o
   8   1   6       2229.92       2391.96        16.79 o
   9   1   6      31572.04      31610.24       134.39 o
  10   1   6        909.79        985.29        14.13 o
  11   1   6      17196.77      17240.43        82.69 o
  12   1   6        173.77        202.56        11.86 o
  13   1   6      11740.52      11887.60        77.56 o
  14   1   6        417.26        414.64        20.71 o
  15   1   6      12869.89      12784.88       124.92 o
  16   1   6         12.93         40.33        21.57 o
  17   1   6       4327.18       4183.93        74.79 o
  18   1   6        104.29        112.97        35.46 o
   0   2   6      64013.56      65384.70       304.98 o
   1   2   6         42.96         65.56         2.28 o
   2   2   6        969.28       1085.47         8.60 o
   3   2   6         91.23        134.84         4.16 o
   4   2   6      12884.45      13723.97        53.45 o
   5   2   6       1135.32       1254.53         9.81 o
   6   2   6      15898.10      17265.49        63.39 o
   7   2   6          2.09          2.06         3.40 o
   8   2   6       4854.95       4775.83        28.96 o
   9   2   6          1.02         -0.87         4.73 o
  10   2   6       1274.45       1320.59        15.96 o
  11   2   6       8875.93       8735.66        49.94 o
  12   2   6         53.00         26.26         8.41 o
  13   2   6         85.86         79.08        10.56 o
  14   2   6        116.38        105.76        15.31 o
  15   2   6        128.50        111.44        17.53 o
  16   2   6        519.57        530.85        31.26 o
  17   2   6        100.44        124.02        25.38 o
  18   2   6         56.25         79.49        40.59 o
   1   3   6      28282.08      28240.56       106.05 o
   2   3   6        821.65        849.16         8.19 o
   3   3   6      29335.76      29645.92       114.80 o
   4   3   6        123.05        165.23         5.59 o
   5   3   6      20481.66      20882.48        71.98 o
   6   3   6        177.81        231.80         5.21 o
   7   3   6       5511.89       4759.32        24.64 o
   8   3   6        120.71        135.69         5.97 o
   9   3   6      10543.05      10542.42        54.07 o
  10   3   6        540.46        569.21        12.42 o
  11   3   6       8179.30       7883.73        69.09 o
  12   3   6        141.04        168.38        11.64 o
  13   3   6       2086.51       1955.19        32.16 o
  14   3   6        106.61         90.04        15.06 o
  15   3   6        641.18        666.54        29.44 o
  16   3   6          0.87          5.32        17.34 o
  17   3   6        270.54        303.62        45.51 o
   0   4   6          1.90         28.33         3.96 o
   1   4   6        157.79        222.53         5.70 o
   2   4   6        209.54        180.31         5.84 o
   3   4   6        780.55        790.36         8.49 o
   4   4   6        410.47        536.08         8.89 o
   5   4   6        423.91        432.24         9.78 o
   6   4   6          0.25          1.20         3.94 o
   7   4   6         56.67         55.70         4.95 o
   8   4   6        213.03        217.00         7.88 o
   9   4   6        685.90        731.21        12.76 o
  10   4   6          0.23         11.24         6.57 o
  11   4   6       1858.75       1621.96        23.89 o
  12   4   6        161.87        162.65        12.56 o
  13   4   6         42.55         42.36        12.57 o
  14   4   6        163.96        193.76        28.21 o
  15   4   6          7.35         23.18        19.13 o
  16   4   6        305.34        306.99        34.86 o
  17   4   6        101.52        162.90        53.89 o
   1   5   6        530.73        582.67         7.86 o
   2   5   6       1298.36       1357.07        11.51 o
   3   5   6        565.95        610.32         8.90 o
   4   5   6        123.96        154.84         6.46 o
   5   5   6        157.84        198.38         7.24 o
   6   5   6        160.05        208.89         7.64 o
   7   5   6        355.46        391.48         9.93 o
   8   5   6       1897.62       1957.95        20.03 o
   9   5   6       2013.41       2016.01        22.14 o
  10   5   6          6.56          0.83         7.25 o
  11   5   6        348.39        271.96        15.72 o
  12   5   6        163.12        146.01        14.66 o
  13   5   6          0.24         16.41        13.95 o
  14   5   6        320.21        324.91        25.43 o
  15   5   6         29.47         49.33        21.39 o
  16   5   6          1.47        -28.17        39.19 o
   0   6   6       1795.46       1879.53        22.47 o
   1   6   6       3012.36       3025.91        21.64 o
   2   6   6        243.87        258.38         7.90 o
   3   6   6        793.84        836.13        12.63 o
   4   6   6       1189.36       1221.79        14.69 o
   5   6   6        641.11        678.82        12.18 o
   6   6   6        352.82        415.25        11.41 o
   7   6   6         63.56         75.68         7.02 o
   8   6   6        333.95        339.63        13.36 o
   9   6   6          0.78         -3.23         7.87 o
  10   6   6        180.55        203.48        15.01 o
  11   6   6        507.55        562.14        25.46 o
  12   6   6        273.88        230.04        20.00 o
  13   6   6        412.38        375.68        24.04 o
  14   6   6         52.57         64.82        17.05 o
  15   6   6          4.74        -25.33        25.33 o
   1   7   6       9336.43       9230.72        52.54 o
   2   7   6        394.54        388.27        10.85 o
   3   7   6       6912.29       6954.68        42.30 o
   4   7   6       1414.91       1428.17        17.44 o
   5   7   6       7836.82       7782.31        49.35 o
   6   7   6       1239.17       1157.13        18.72 o
   7   7   6       1042.84       1165.88        19.52 o
   8   7   6          0.01         -0.56         8.28 o
   9   7   6       3641.53       3592.05        43.74 o
  10   7   6          3.97          1.33        12.68 o
  11   7   6       4449.45       4631.00        64.84 o
  12   7   6        131.20        106.02        16.55 o
  13   7   6       2526.99       2625.78        48.23 o
  14   7   6          2.51         24.32        22.63 o
   0   8   6          5.19         13.87        12.14 o
   1   8   6         37.04         43.95         8.79 o
   2   8   6        458.00        410.04        14.47 o
   3   8   6        396.34        345.21        13.83 o
   4   8   6       1579.51       1575.97        23.32 o
   5   8   6       1283.27       1306.21        23.56 o
   6   8   6       2626.25       2710.86        35.60 o
   7   8   6          5.12         18.85         9.89 o
   8   8   6         85.91         91.61        12.93 o
   9   8   6         29.47         26.96        12.44 o
  10   8   6        103.23        113.96        23.00 o
  11   8   6        760.22        788.58        36.22 o
  12   8   6        114.38        119.73        18.78 o
  13   8   6        128.58        185.26        28.50 o
   1   9   6       1503.29       1540.90        28.31 o
   2   9   6        794.34        804.79        23.80 o
   3   9   6       3838.18       3804.22        45.37 o
   4   9   6         42.04         42.26        14.18 o
   5   9   6       8836.36       8686.42       131.81 o
   6   9   6        510.57        491.84        24.40 o
   7   9   6       2028.61       2104.26        39.97 o
   8   9   6        873.46        842.63        31.48 o
   9   9   6       3549.40       3606.59        57.74 o
  10   9   6        650.85        720.04        37.35 o
  11   9   6       2946.03       3087.65        75.10 o
  12   9   6        157.45         94.31        58.79 o
   0  10   6        137.10        145.09        29.87 o
   1  10   6        205.48        162.90        23.92 o
   2  10   6        134.19        170.09        19.26 o
   3  10   6         71.92         57.72        16.37 o
   4  10   6        197.41        217.68        21.06 o
   5  10   6        238.17        248.46        19.97 o
   6  10   6          9.17        -13.38        13.38 o
   7  10   6        161.12        146.15        18.71 o
   8  10   6         60.42         69.12        18.13 o
   9  10   6        132.28        118.90        28.35 o
   1  11   6       9589.22       9512.90       125.21 o
   2  11   6          0.26         -5.37        18.78 o
   3  11   6       4921.43       5022.68       116.85 o
   4  11   6          0.36          1.55        17.63 o
   5  11   6       4098.20       4136.01        77.66 o
   6  11   6        320.13        278.82        28.20 o
   7  11   6       2016.39       2138.33        72.81 o
   8  11   6        460.25        592.79        79.61 o
   3  12   6          9.47         19.60        45.32 o
   1   1   7      10760.87      11211.43        36.69 o
   2   1   7        625.39        678.88         4.68 o
   3   1   7       2186.76       2211.08        11.83 o
   4   1   7        477.91        473.47         5.85 o
   5   1   7        222.11        277.62         5.25 o
   6   1   7       6973.08       7932.90        32.53 o
   7   1   7         50.32         66.20         3.85 o
   8   1   7       1823.68       1859.89        16.48 o
   9   1   7       1338.23       1351.39        16.51 o
  10   1   7         11.59         12.87         5.23 o
  11   1   7       3494.85       3528.63        26.92 o
  12   1   7         10.40         16.71         7.25 o
  13   1   7       2908.18       2925.73        33.70 o
  14   1   7         72.63         79.14        11.75 o
  15   1   7         17.12         21.56        20.52 o
  16   1   7       1527.21       1635.97        45.58 o
  17   1   7          4.27         -4.88        22.32 o
  18   1   7        346.17        298.03        65.53 o
   0   2   7      26225.15      28627.09       146.60 o
   1   2   7      12191.26      12413.07        42.43 o
   2   2   7       2471.59       2643.48        13.69 o
   3   2   7      14305.22      14695.16        58.14 o
   4   2   7      20623.82      21758.59        88.38 o
   5   2   7        265.08        300.24         6.04 o
   6   2   7       3032.62       3120.68        16.71 o
   7   2   7          0.65          1.67         3.53 o
   8   2   7        125.34        116.21         5.83 o
   9   2   7         43.56         58.73         5.82 o
  10   2   7       2448.72       2553.17        24.13 o
  11   2   7        493.14        531.26        13.19 o
  12   2   7       4347.77       4218.46        45.59 o
  13   2   7          0.74          3.02         8.87 o
  14   2   7        363.56        415.97        21.03 o
  15   2   7        129.42        139.37        18.33 o
  16   2   7        551.79        636.94        41.36 o
  17   2   7         64.21         53.63        32.50 o
  18   2   7         10.42         16.21        30.60 o
   1   3   7      24453.98      24074.12        89.67 o
   2   3   7         11.39          8.47         2.63 o
   3   3   7      37622.50      37233.17       149.92 o
   4   3   7       4861.57       5324.59        27.44 o
   5   3   7      15295.09      15142.98        59.29 o
   6   3   7         15.60         21.20         3.54 o
   7   3   7       7241.78       6937.76        33.92 o
   8   3   7         24.31         21.41         4.62 o
   9   3   7      11466.65      11418.47        60.79 o
  10   3   7        261.38        263.98         9.81 o
  11   3   7       4182.14       4202.98        35.00 o
  12   3   7        557.87        507.74        20.33 o
  13   3   7       1981.41       2081.33        30.89 o
  14   3   7        466.21        475.66        22.57 o
  15   3   7       1459.56       1443.07        38.70 o
  16   3   7        551.46        552.10        29.38 o
  17   3   7       2453.93       2341.78       143.30 o
   0   4   7        339.27        145.02         5.66 o
   1   4   7        222.59        214.95         5.31 o
   2   4   7      24636.18      24815.70        94.47 o
   3   4   7        581.96        619.90         9.17 o
   4   4   7      20108.73      19571.02        81.17 o
   5   4   7       4342.01       4312.79        27.14 o
   6   4   7      11780.73      11776.89        55.02 o
   7   4   7          1.37          0.96         4.35 o
   8   4   7       3008.88       3030.62        22.50 o
   9   4   7        837.51        847.13        13.69 o
  10   4   7       1394.26       1568.47        21.37 o
  11   4   7         67.28         45.43         8.32 o
  12   4   7       4526.50       4371.82        43.14 o
  13   4   7        963.40        972.55        30.53 o
  14   4   7       2097.17       2230.01        41.90 o
  15   4   7        565.22        577.53        34.62 o
  16   4   7         49.67         45.16        21.90 o
  17   4   7       1382.66       1447.69       104.11 o
   1   5   7      31553.06      31194.94       117.68 o
   2   5   7        470.82        552.67         9.38 o
   3   5   7      11329.20      10861.20        53.75 o
   4   5   7       4860.54       4719.77        29.80 o
   5   5   7       5962.29       5702.57        33.65 o
   6   5   7       1090.55       1163.94        14.49 o
   7   5   7      18594.75      18772.69        85.38 o
   8   5   7        277.32        299.87        11.76 o
   9   5   7      15074.11      14813.78        79.57 o
  10   5   7        479.71        449.57        13.97 o
  11   5   7       6788.64       6649.00        54.90 o
  12   5   7        158.50        174.67        14.66 o
  13   5   7       6529.71       6252.08        84.75 o
  14   5   7         30.72         37.89        17.78 o
  15   5   7       3534.76       3572.00        73.52 o
  16   5   7         28.64         29.39        44.09 o
   0   6   7       4727.12       4513.63        40.93 o
   1   6   7        554.06        614.23        10.30 o
   2   6   7       3812.03       3811.75        26.14 o
   3   6   7        595.75        612.90        14.11 o
   4   6   7      10489.35       9962.69        52.74 o
   5   6   7        444.40        428.26        10.26 o
   6   6   7       4570.34       4637.66        31.33 o
   7   6   7        205.23        225.12         8.97 o
   8   6   7       5843.37       5659.24        40.25 o
   9   6   7       2659.55       2469.64        27.76 o
  10   6   7       1944.99       2078.43        33.32 o
  11   6   7        769.95        675.58        24.70 o
  12   6   7       1659.01       1543.13        56.42 o
  13   6   7         95.39         77.78        16.79 o
  14   6   7       2380.02       2503.86        55.18 o
  15   6   7         42.36         76.96        35.89 o
   1   7   7       3274.13       3206.21        27.52 o
   2   7   7        860.20        852.90        14.26 o
   3   7   7       6264.16       6219.37        39.46 o
   4   7   7       1381.36       1393.49        20.97 o
   5   7   7       1208.26       1214.44        17.02 o
   6   7   7       5887.77       5854.57        41.52 o
   7   7   7       2367.10       2424.23        24.90 o
   8   7   7       1128.86       1215.20        28.99 o
   9   7   7       2941.32       2858.09        42.27 o
  10   7   7        121.20        143.22        15.36 o
  11   7   7       1745.99       1804.69        43.83 o
  12   7   7         23.81         37.54        15.31 o
  13   7   7       2198.07       2371.00        49.31 o
  14   7   7          0.44          7.74        24.69 o
   0   8   7       3381.38       3404.52        64.05 o
   1   8   7         79.56         68.78         8.43 o
   2   8   7       1650.70       1559.56        22.93 o
   3   8   7        262.44        256.30        12.69 o
   4   8   7        660.81        661.37        18.06 o
   5   8   7        167.57        170.78        10.98 o
   6   8   7        386.27        374.40        16.42 o
   7   8   7         16.49         -0.83         9.55 o
   8   8   7       2436.05       2517.68        45.49 o
   9   8   7         83.96         57.04        16.00 o
  10   8   7       3660.42       3473.75        74.68 o
  11   8   7         70.52         48.61        15.67 o
  12   8   7       1774.16       1890.46        44.38 o
  13   8   7        463.92        511.54        50.09 o
   1   9   7        175.11        177.62        13.07 o
   2   9   7        126.53        114.26        11.82 o
   3   9   7       2076.22       2077.34        33.78 o
   4   9   7       1071.23       1061.09        28.12 o
   5   9   7       1260.23       1250.79        29.01 o
   6   9   7          9.69         10.70        13.77 o
   7   9   7       1093.74       1164.76        38.65 o
   8   9   7         60.96         42.08        13.78 o
   9   9   7        357.77        378.27        31.59 o
  10   9   7        159.03        162.78        23.68 o
  11   9   7        421.46        388.65        34.48 o
   0  10   7        684.16        719.14        38.72 o
   1  10   7          0.02         -7.71        12.79 o
   2  10   7        392.22        373.79        24.73 o
   3  10   7        480.69        508.82        30.66 o
   4  10   7         23.69         24.22        16.83 o
   5  10   7         19.92         -4.78        14.58 o
   6  10   7         30.24         32.82        14.76 o
   7  10   7        139.52        137.15        18.70 o
   8  10   7         13.42         12.96        16.94 o
   9  10   7         29.30         15.99        28.28 o
   1  11   7       1877.23       1876.67        68.68 o
   2  11   7         11.91         21.78        18.51 o
   3  11   7        156.28        154.07        26.72 o
   4  11   7        826.61        855.94        78.67 o
   5  11   7        488.40        598.45        44.75 o
   6  11   7        311.67        307.37        28.81 o
   7  11   7       1159.89       1266.15        63.62 o
   0   0   8       2900.28       3170.27        33.94 o
   1   0   8       1940.58       1732.07        13.40 o
   2   0   8       4516.29       4031.69        20.00 o
   3   0   8       2413.82       2362.76        15.00 o
   4   0   8      22401.04      21672.42       106.66 o
   5   0   8          3.03         -3.37         3.37 o
   6   0   8      27212.35      26987.92       147.45 o
   7   0   8         20.84         16.06         5.24 o
   8   0   8      19852.45      19311.71       112.89 o
   9   0   8       1755.08       1849.03        23.02 o
  10   0   8      11159.19      11017.01        74.39 o
  11   0   8       3305.60       3113.14        33.44 o
  12   0   8       5343.23       5121.63        53.52 o
  13   0   8       2125.81       2040.99        38.50 o
  14   0   8       4111.76       4133.78        57.63 o
  15   0   8         12.33          5.51        31.18 o
  16   0   8       7437.13       7416.42       365.60 o
  17   0   8        943.48        961.71        74.42 o
   1   1   8       9040.21       9795.12        33.48 o
   2   1   8        872.78        933.96         5.65 o
   3   1   8         28.21         61.08         2.36 o
   4   1   8        440.45        455.29         5.56 o
   5   1   8       2632.10       2765.96        15.06 o
   6   1   8       1226.63       1374.55        10.94 o
   7   1   8        126.63        208.97         5.60 o
   8   1   8        100.62         96.25         5.43 o
   9   1   8         36.66         47.52         5.15 o
  10   1   8         78.03         58.56         6.06 o
  11   1   8        536.96        578.31        13.70 o
  12   1   8        266.66        269.18         9.74 o
  13   1   8        196.73        189.22        12.29 o
  14   1   8        608.97        619.15        20.11 o
  15   1   8       1825.27       1913.90        57.60 o
  16   1   8         74.26        111.03        21.30 o
  17   1   8         36.57         34.50        26.67 o
  18   1   8        101.99         79.61        61.24 o
   0   2   8     117494.08     117881.32       496.93 o
   1   2   8      11514.85      12383.50        41.70 o
   2   2   8      24587.61      24032.52        79.83 o
   3   2   8       8148.29       8557.10        35.11 o
   4   2   8      20568.30      20363.86        79.24 o
   5   2   8         89.20         96.53         4.16 o
   6   2   8      15571.32      14764.43        56.44 o
   7   2   8       2229.77       2401.37        16.11 o
   8   2   8      17239.78      16724.66        75.11 o
   9   2   8          2.94          3.19         4.97 o
  10   2   8       9299.58       9254.94        52.54 o
  11   2   8        697.52        741.86        14.57 o
  12   2   8      14360.71      13724.71        81.58 o
  13   2   8        973.86        919.97        22.41 o
  14   2   8       6159.76       6134.63        62.79 o
  15   2   8       1129.68       1093.40        46.38 o
  16   2   8       5000.25       5059.48        90.83 o
  17   2   8         24.47         32.81        20.03 o
   1   3   8       1158.33       1395.57         9.51 o
   2   3   8       1213.82       1218.44        10.38 o
   3   3   8       3177.12       3264.90        20.65 o
   4   3   8        220.54        230.61         6.23 o
   5   3   8        765.23        795.84        11.92 o
   6   3   8        110.89        107.49         4.90 o
   7   3   8         44.50         81.19         5.70 o
   8   3   8        478.10        508.67        10.47 o
   9   3   8         32.43         43.59         6.22 o
  10   3   8        892.35        856.94        14.84 o
  11   3   8        319.70        350.41        12.15 o
  12   3   8        889.42        933.73        20.92 o
  13   3   8          5.04          5.04         9.29 o
  14   3   8         33.29         34.02        11.56 o
  15   3   8        335.03        320.78        23.10 o
  16   3   8         25.81          8.93        18.47 o
  17   3   8        308.59        376.01        74.71 o
   0   4   8       2383.85       2301.00        20.11 o
   1   4   8       4145.18       4457.25        23.14 o
   2   4   8       2241.25       2164.51        19.73 o
   3   4   8       4273.24       4486.19        25.71 o
   4   4   8       5061.44       5053.09        30.73 o
   5   4   8        812.75        775.91        11.23 o
   6   4   8       1879.20       1895.78        17.32 o
   7   4   8         58.45         66.47         5.42 o
   8   4   8       1127.56       1201.69        14.19 o
   9   4   8        468.35        438.08        11.09 o
  10   4   8       2702.21       2800.26        27.03 o
  11   4   8         84.08         59.45         8.36 o
  12   4   8         28.98         34.77         9.55 o
  13   4   8        486.41        476.87        19.47 o
  14   4   8         80.25         63.18        14.40 o
  15   4   8        371.04        360.13        29.61 o
  16   4   8        148.61        154.47        25.83 o
   1   5   8         86.29         65.76         4.54 o
   2   5   8          8.08         -3.51         3.51 o
   3   5   8        963.73        930.21        12.33 o
   4   5   8       1577.90       1643.31        16.83 o
   5   5   8         57.83         38.15         5.00 o
   6   5   8       1087.97       1045.53        13.64 o
   7   5   8        463.78        461.03        11.49 o
   8   5   8       1139.57       1182.44        15.19 o
   9   5   8        487.77        448.78        11.98 o
  10   5   8        468.73        470.49        13.53 o
  11   5   8          0.94         -0.05         8.00 o
  12   5   8        227.02        220.96        16.89 o
  13   5   8        341.60        336.58        22.73 o
  14   5   8        390.26        345.76        25.84 o
  15   5   8          0.98         20.27        20.39 o
  16   5   8         74.83         74.71        46.54 o
   0   6   8       1243.87       1201.04        19.96 o
   1   6   8          0.22          1.51         4.59 o
   2   6   8       1074.95       1003.55        14.09 o
   3   6   8        183.59        206.54         7.77 o
   4   6   8       1548.01       1543.58        17.08 o
   5   6   8         46.46         61.60         6.03 o
   6   6   8         14.23         16.36         5.45 o
   7   6   8        493.50        528.10        13.77 o
   8   6   8       4056.31       4107.88        32.52 o
   9   6   8        832.57        835.59        18.27 o
  10   6   8        957.35       1041.42        26.28 o
  11   6   8          0.38          2.45        11.47 o
  12   6   8       1492.55       1598.43        38.49 o
  13   6   8         60.26         44.19        22.82 o
  14   6   8         10.20         33.23        18.32 o
  15   6   8        481.99        437.25        71.04 o
   1   7   8         62.46         58.47         6.73 o
   2   7   8         14.79         19.10         6.00 o
   3   7   8       4360.49       4242.42        32.11 o
   4   7   8        275.83        253.85         9.48 o
   5   7   8       7187.16       6917.33        43.48 o
   6   7   8         47.15         50.36         7.14 o
   7   7   8         26.83         27.01         7.18 o
   8   7   8        107.92        104.21         9.11 o
   9   7   8        235.19        180.59        13.56 o
  10   7   8        310.55        332.54        18.66 o
  11   7   8        303.11        355.46        24.75 o
  12   7   8        586.13        623.86        39.01 o
  13   7   8       1058.71       1069.71        40.27 o
  14   7   8        432.86        381.81        79.00 o
   0   8   8       8954.08       8782.99        84.08 o
   1   8   8          0.00          0.23         6.50 o
   2   8   8       5316.46       5344.44        42.81 o
   3   8   8         36.85         42.78         8.25 o
   4   8   8       4017.43       4059.59        40.52 o
   5   8   8         10.35         11.38         8.32 o
   6   8   8      10117.24       9902.37        71.64 o
   7   8   8        925.63        893.63        24.32 o
   8   8   8       8064.80       7938.71        69.34 o
   9   8   8        154.73        157.21        14.85 o
  10   8   8       3584.00       3672.86        74.02 o
  11   8   8          5.30         21.87        17.13 o
  12   8   8       2008.08       2033.81        46.23 o
  13   8   8         69.41         70.88        28.17 o
   1   9   8        469.06        512.84        18.10 o
   2   9   8        436.07        455.24        18.23 o
   3   9   8       1071.91       1105.30        25.75 o
   4   9   8         57.44         51.90        12.15 o
   5   9   8       3755.13       3705.51        49.14 o
   6   9   8         10.71        -11.62        12.26 o
   7   9   8        579.47        601.01        27.33 o
   8   9   8        273.58        263.64        20.58 o
   9   9   8        159.21        171.51        20.45 o
  10   9   8        222.74        200.60        24.95 o
  11   9   8        244.08        292.01        31.61 o
   0  10   8      13301.75      13489.00       180.63 o
   1  10   8        766.61        693.47        27.38 o
   2  10   8       8568.30       8576.83       114.92 o
   3  10   8        543.18        545.19        31.86 o
   4  10   8       9727.27       9721.76       123.30 o
   5  10   8         44.27         44.12        17.94 o
   6  10   8       4529.32       4576.77        79.50 o
   7  10   8       1359.72       1376.07        38.54 o
   8  10   8       3853.77       4021.21       106.04 o
   9  10   8        212.16        174.72        31.56 o
   1  11   8       2809.48       2765.65        63.70 o
   2  11   8        134.90        112.95        22.04 o
   3  11   8       1087.36       1145.97        42.46 o
   4  11   8        494.54        503.18        32.98 o
   5  11   8         69.80        101.15        25.13 o
   6  11   8        237.94        209.48        33.33 o
   7  11   8        261.19        369.30        82.67 o
   1   1   9       4869.25       5188.94        19.24 o
   2   1   9       1368.42       1359.31         7.10 o
   3   1   9        773.32        647.59         5.27 o
   4   1   9       1821.43       1928.79        12.51 o
   5   1   9       2918.48       3527.06        17.50 o
   6   1   9         16.54         16.88         3.25 o
   7   1   9       5503.83       5858.37        31.25 o
   8   1   9        259.87        300.33         7.70 o
   9   1   9        286.12        257.49         7.83 o
  10   1   9        159.19        159.26         8.40 o
  11   1   9          2.81          5.96         5.55 o
  12   1   9        147.16        140.51         8.15 o
  13   1   9       2393.15       2306.53        31.74 o
  14   1   9          5.45         -0.47         9.89 o
  15   1   9        828.44        820.52        30.16 o
  16   1   9        184.86        189.74        25.05 o
  17   1   9        370.15        264.09        34.53 o
  18   1   9         73.55        139.63        64.91 o
   0   2   9      27448.48      27535.46       135.31 o
   1   2   9       5349.21       5707.44        21.28 o
   2   2   9      19382.65      19527.05        63.81 o
   3   2   9        729.08        780.67         6.73 o
   4   2   9       6172.02       6000.28        28.28 o
   5   2   9        713.51        789.87         8.51 o
   6   2   9       2933.13       2668.57        16.46 o
   7   2   9         73.20         81.91         4.58 o
   8   2   9       1820.96       1695.79        16.30 o
   9   2   9        857.02        868.35        13.25 o
  10   2   9       5188.94       5232.77        35.89 o
  11   2   9       2735.46       2626.92        24.87 o
  12   2   9       4439.99       4408.60        41.90 o
  13   2   9        613.61        540.06        18.14 o
  14   2   9       1916.98       1909.06        29.28 o
  15   2   9         40.14         36.36        15.87 o
  16   2   9        247.66        278.05        32.41 o
  17   2   9         69.89         44.26        33.64 o
   1   3   9       3151.02       2712.55        14.49 o
   2   3   9        650.18        704.89         7.82 o
   3   3   9       6383.16       6387.22        30.77 o
   4   3   9       3866.01       4112.37        23.60 o
   5   3   9       5067.97       4895.68        29.14 o
   6   3   9         43.01         50.81         4.83 o
   7   3   9       1860.39       1816.56        17.13 o
   8   3   9        200.53        224.83         8.18 o
   9   3   9       2289.35       2283.85        22.01 o
  10   3   9        390.86        383.37        11.33 o
  11   3   9        392.36        462.96        12.68 o
  12   3   9          1.81         11.00         8.31 o
  13   3   9       2528.40       2540.78        32.84 o
  14   3   9        361.33        371.59        18.14 o
  15   3   9       2289.52       2225.43        42.98 o
  16   3   9        355.78        329.12        27.25 o
  17   3   9       1267.25       1234.11        87.94 o
   0   4   9      26361.70      25998.60       142.97 o
   1   4   9       2914.00       3429.26        24.51 o
   2   4   9      21443.74      21144.48        86.00 o
   3   4   9       2798.36       2835.68        20.31 o
   4   4   9      27638.56      27243.22       118.51 o
   5   4   9       2070.02       2001.62        17.38 o
   6   4   9      20115.48      19979.48        87.91 o
   7   4   9        278.87        226.97         7.69 o
   8   4   9      13248.32      13206.55        64.83 o
   9   4   9       2160.34       2132.59        21.48 o
  10   4   9       9778.80       9791.04        57.29 o
  11   4   9       3134.41       2914.74        29.79 o
  12   4   9       5728.49       5561.55        50.09 o
  13   4   9       2840.61       2835.38        39.02 o
  14   4   9       1527.16       1569.74        31.47 o
  15   4   9          0.92         -5.70        15.09 o
  16   4   9       1174.83       1178.05        52.36 o
   1   5   9      15005.66      15309.62        66.75 o
   2   5   9       1241.40       1293.41        13.38 o
   3   5   9      15236.20      15430.10        71.86 o
   4   5   9          3.36         -0.35         4.43 o
   5   5   9      10999.21      10890.90        54.46 o
   6   5   9          7.44         13.50         5.17 o
   7   5   9      21738.28      21561.47        96.21 o
   8   5   9       1147.41       1116.43        15.73 o
   9   5   9       2173.86       2119.12        22.60 o
  10   5   9        417.19        421.38        13.07 o
  11   5   9       1883.05       1892.71        38.28 o
  12   5   9        126.38        144.03        13.31 o
  13   5   9       2455.08       2380.56        40.99 o
  14   5   9        112.88        125.78        31.68 o
  15   5   9        258.92        243.74        25.07 o
  16   5   9        277.71        278.03        61.24 o
   0   6   9      17209.42      17281.93       110.95 o
   1   6   9         31.01         28.40         5.19 o
   2   6   9       9761.12       9722.66        56.40 o
   3   6   9        289.07        304.39        11.50 o
   4   6   9       3076.98       3222.85        25.30 o
   5   6   9        215.26        233.81         8.41 o
   6   6   9       1673.19       1755.63        20.55 o
   7   6   9         57.72         66.34         6.77 o
   8   6   9       1789.49       1760.77        20.30 o
   9   6   9       1719.40       1675.34        26.44 o
  10   6   9       7346.95       7154.44        57.44 o
  11   6   9        115.16        123.74        13.36 o
  12   6   9       6814.11       6572.90        93.96 o
  13   6   9        643.96        587.47        31.49 o
  14   6   9       2854.91       2882.17        59.96 o
  15   6   9        101.83        127.49        36.34 o
   1   7   9        114.68        111.50         7.73 o
   2   7   9        318.59        318.63        10.61 o
   3   7   9         98.28        110.20         8.32 o
   4   7   9         75.91         51.69         6.83 o
   5   7   9       4540.44       4521.63        34.48 o
   6   7   9          0.79         -1.29         6.01 o
   7   7   9        365.02        383.90        12.62 o
   8   7   9       1111.15       1070.01        18.72 o
   9   7   9        413.47        443.69        21.03 o
  10   7   9        187.69        194.19        16.00 o
  11   7   9       1647.15       1670.79        38.94 o
  12   7   9        189.33        151.70        20.77 o
  13   7   9         10.09         29.63        19.84 o
  14   7   9          7.33         17.38        32.59 o
   0   8   9         39.42         36.30        11.11 o
   1   8   9         69.24         66.98         7.84 o
   2   8   9        129.06        108.80         9.26 o
   3   8   9         48.87         44.25         7.70 o
   4   8   9       1341.56       1290.58        21.72 o
   5   8   9          0.10         -7.52         7.52 o
   6   8   9       2983.72       2937.92        33.33 o
   7   8   9        706.07        684.94        22.71 o
   8   8   9       1593.85       1671.14        31.68 o
   9   8   9        288.05        292.47        17.89 o
  10   8   9        491.80        537.26        25.35 o
  11   8   9       1760.91       1751.12        46.66 o
  12   8   9       1060.50       1162.60        43.44 o
  13   8   9        146.92        186.30        42.89 o
   1   9   9       1315.87       1251.01        27.95 o
   2   9   9         76.54         72.64        10.93 o
   3   9   9          5.94         -4.40         9.51 o
   4   9   9        427.72        407.60        17.90 o
   5   9   9        401.79        424.62        19.37 o
   6   9   9         75.53         89.78        14.71 o
   7   9   9       2003.37       2033.51        37.46 o
   8   9   9        910.56        875.84        34.80 o
   9   9   9         86.77         80.42        19.36 o
  10   9   9          1.18         12.88        18.61 o
  11   9   9         46.50         20.94        26.66 o
   0  10   9        143.53        129.03        23.16 o
   1  10   9        285.39        272.93        19.64 o
   2  10   9         59.33         35.85        13.77 o
   3  10   9        141.38        157.65        18.14 o
   4  10   9        446.88        469.39        30.58 o
   5  10   9         20.13         15.57        17.17 o
   6  10   9        324.69        328.15        27.42 o
   7  10   9          2.62          7.22        14.87 o
   8  10   9         63.17         74.00        18.90 o
   9  10   9        120.01         78.68        49.60 o
   1  11   9        162.46        165.25        21.72 o
   2  11   9          0.11         -1.44        16.54 o
   3  11   9        769.18        746.51        35.10 o
   4  11   9         34.06         11.12        17.42 o
   5  11   9         83.12         59.84        26.87 o
   6  11   9          0.13         -9.92        30.74 o
   7  11   9       1759.06       1666.93       118.80 o
   0   0  10       5736.04       6025.50        58.15 o
   1   0  10         39.80         13.04         4.47 o
   2   0  10       9688.10       9468.78        48.86 o
   3   0  10       1298.58       1353.28        10.44 o
   4   0  10       9436.52       9468.76        47.88 o
   5   0  10       4510.36       4898.44        31.38 o
   6   0  10      30078.56      31376.94       201.41 o
   7   0  10        359.66        458.59        11.96 o
   8   0  10       4672.45       4740.53        38.79 o
   9   0  10       3562.87       3843.94        35.37 o
  10   0  10        225.25        227.66        11.01 o
  11   0  10         12.25         10.38         8.00 o
  12   0  10       8724.40       8207.86        67.52 o
  13   0  10       1195.32       1171.96        30.90 o
  14   0  10       2076.23       2048.20        43.69 o
  15   0  10       1531.75       1483.74        40.44 o
  16   0  10       2302.81       2220.25        94.83 o
  17   0  10        103.43        153.47        43.73 o
   1   1  10       4740.75       3971.04        15.96 o
   2   1  10          2.10         -1.37         1.51 o
   3   1  10      15441.89      14705.63        47.62 o
   4   1  10        794.81        857.78         6.75 o
   5   1  10      39390.07      39856.73       135.70 o
   6   1  10       5703.53       6230.41        29.82 o
   7   1  10       8806.23       8283.31        40.59 o
   8   1  10        344.54        330.80         8.04 o
   9   1  10       7968.86       7660.68        41.95 o
  10   1  10        320.24        394.20        10.18 o
  11   1  10       7328.79       7126.66        42.23 o
  12   1  10        273.11        282.59        10.05 o
  13   1  10       4967.49       4949.05        43.66 o
  14   1  10         62.39         49.63        11.11 o
  15   1  10       4928.09       5045.94        52.08 o
  16   1  10         80.00        138.60        23.77 o
  17   1  10       2045.29       2213.75        59.99 o
   0   2  10       4504.57       5084.66        27.29 o
   1   2  10        300.17        300.47         3.98 o
   2   2  10       1070.92        961.34         6.87 o
   3   2  10         12.97          9.71         2.07 o
   4   2  10         42.65         30.20         2.80 o
   5   2  10          4.29         -1.36         2.76 o
   6   2  10       1857.48       1790.22        13.11 o
   7   2  10       1500.54       1607.68        14.20 o
   8   2  10          6.50         10.08         4.75 o
   9   2  10        716.04        711.82        14.79 o
  10   2  10       1558.03       1685.26        19.46 o
  11   2  10       1830.93       1917.04        21.36 o
  12   2  10         55.88         67.97         7.86 o
  13   2  10        402.53        408.88        18.04 o
  14   2  10        295.29        333.50        16.59 o
  15   2  10        264.01        273.37        18.28 o
  16   2  10       1578.28       1596.70        58.33 o
  17   2  10         42.66         17.77        26.23 o
   1   3  10      16121.42      16194.22        60.28 o
   2   3  10       3197.86       3333.26        17.73 o
   3   3  10       2460.84       2241.46        15.22 o
   4   3  10        945.44        965.86        10.14 o
   5   3  10       1330.91       1214.79        13.18 o
   6   3  10        138.84        104.91         5.74 o
   7   3  10       3641.96       3437.77        24.87 o
   8   3  10       1111.38       1090.04        14.61 o
   9   3  10       4321.55       4220.59        30.45 o
  10   3  10       1028.07       1029.13        18.87 o
  11   3  10       2501.95       2581.35        26.11 o
  12   3  10         62.17        109.98         9.40 o
  13   3  10       1630.21       1615.12        26.83 o
  14   3  10        252.19        277.63        15.93 o
  15   3  10       2771.46       2634.36        45.43 o
  16   3  10          1.09        -13.60        17.14 o
  17   3  10        990.19        932.18        58.18 o
   0   4  10      15124.28      15668.31        87.21 o
   1   4  10        827.89        927.26         9.25 o
   2   4  10        384.51        396.40        10.45 o
   3   4  10        783.90        857.45        10.99 o
   4   4  10         81.69        132.55         6.12 o
   5   4  10          1.04          3.13         4.40 o
   6   4  10       1063.13       1137.32        16.49 o
   7   4  10          6.17         -4.58         4.58 o
   8   4  10        240.79        279.12         9.62 o
   9   4  10        292.99        282.40         9.94 o
  10   4  10         75.14        115.71         8.12 o
  11   4  10        892.01        890.17        18.23 o
  12   4  10         55.57         75.72        10.65 o
  13   4  10         52.98         42.85        10.60 o
  14   4  10         91.84        113.77        13.98 o
  15   4  10         41.04         35.44        15.62 o
  16   4  10        204.15        232.01        33.29 o
   1   5  10        395.75        382.11         8.61 o
   2   5  10        953.45       1018.23        12.13 o
   3   5  10       2305.71       2476.37        19.76 o
   4   5  10       2350.92       2518.38        25.00 o
   5   5  10       1021.83        986.18        13.36 o
   6   5  10        702.82        734.48        12.62 o
   7   5  10        190.94        201.03         8.45 o
   8   5  10       1047.67       1131.50        15.96 o
   9   5  10         19.31         31.35         7.01 o
  10   5  10        769.19        697.58        17.01 o
  11   5  10       1210.88       1231.60        22.53 o
  12   5  10          1.00         -1.44        10.00 o
  13   5  10       1348.91       1327.72        32.71 o
  14   5  10         34.91         38.90        18.10 o
  15   5  10        110.38        114.21        23.19 o
  16   5  10        138.05        151.87        55.12 o
   0   6  10        997.30       1058.11        20.73 o
   1   6  10         94.67        102.40         6.36 o
   2   6  10        344.86        332.83        10.12 o
   3   6  10        657.36        670.52        13.01 o
   4   6  10        173.78        212.11         8.71 o
   5   6  10        294.49        270.15         9.07 o
   6   6  10       4025.53       3809.33        28.61 o
   7   6  10        643.43        632.97        14.39 o
   8   6  10         94.58         89.34         7.68 o
   9   6  10       1098.75       1107.70        19.12 o
  10   6  10         62.13         70.06         9.32 o
  11   6  10       1421.62       1334.16        28.71 o
  12   6  10        571.79        565.96        34.29 o
  13   6  10        130.07        156.71        23.40 o
  14   6  10        974.06       1039.38        68.54 o
  15   6  10        121.39        164.12        55.12 o
   1   7  10       3810.54       3534.29        29.00 o
   2   7  10        738.44        759.32        14.49 o
   3   7  10       3044.05       2894.73        30.00 o
   4   7  10        641.02        650.35        14.71 o
   5   7  10       6699.49       6384.51        44.34 o
   6   7  10         66.96         62.42         7.40 o
   7   7  10       7818.88       7845.61        54.10 o
   8   7  10        933.90        968.90        20.52 o
   9   7  10       4551.02       4542.23        41.25 o
  10   7  10         26.99         16.02        11.97 o
  11   7  10       1508.07       1543.32        42.42 o
  12   7  10         22.48         -2.05        18.45 o
  13   7  10       1523.07       1609.70        61.82 o
  14   7  10          4.95        -40.42        40.42 o
   0   8  10        326.89        289.57        15.40 o
   1   8  10       1927.46       1888.81        22.90 o
   2   8  10         33.50         42.73         7.45 o
   3   8  10       1965.87       1946.18        24.22 o
   4   8  10       1951.81       1899.14        36.33 o
   5   8  10        440.56        435.66        15.83 o
   6   8  10        469.30        477.30        15.58 o
   7   8  10       1301.69       1288.50        24.23 o
   8   8  10         98.25         72.39        12.59 o
   9   8  10        181.63        156.34        16.12 o
  10   8  10         64.11         82.66        14.51 o
  11   8  10        482.29        461.18        27.11 o
  12   8  10         64.69         90.80        20.62 o
  13   8  10          7.95         82.06        60.01 o
   1   9  10      14341.67      14420.65       115.71 o
   2   9  10        499.19        487.14        18.21 o
   3   9  10       8235.29       8241.10        68.04 o
   4   9  10        754.34        663.73        21.79 o
   5   9  10       7039.65       7041.02        68.53 o
   6   9  10         46.55         43.89        13.66 o
   7   9  10       7556.59       7684.79        77.93 o
   8   9  10         67.07        103.63        17.02 o
   9   9  10       7344.81       7493.61       106.27 o
  10   9  10        390.58        376.92        29.55 o
  11   9  10       3947.36       4355.33       188.62 o
   0  10  10       4779.83       4582.96        94.76 o
   1  10  10          5.51         -0.58        11.82 o
   2  10  10         21.39         24.94        12.08 o
   3  10  10        112.17        113.29        15.18 o
   4  10  10         40.20         53.85        15.39 o
   5  10  10          1.55        -10.26        16.27 o
   6  10  10        895.26        924.79        41.38 o
   7  10  10          0.70         -7.85        15.93 o
   8  10  10        131.52        116.42        24.68 o
   9  10  10         71.07         53.04        74.71 o
   1  11  10       4965.54       4942.45        83.39 o
   2  11  10          3.74         18.02        16.69 o
   3  11  10       7236.82       7281.61       125.11 o
   4  11  10        495.71        538.09        34.70 o
   5  11  10       9196.72       9682.33       200.01 o
   6  11  10        174.40        195.97        57.56 o
   1   1  11      11467.44      11882.96        41.74 o
   2   1  11        709.04        717.88         5.73 o
   3   1  11       4499.71       4624.23        18.08 o
   4   1  11        284.13        333.67         4.62 o
   5   1  11        107.03        150.58         4.18 o
   6   1  11         27.52         17.81         3.48 o
   7   1  11       1679.85       1544.95        14.85 o
   8   1  11        248.87        271.28         7.90 o
   9   1  11       4934.25       4728.13        30.43 o
  10   1  11         14.67         25.06         5.58 o
  11   1  11       1703.64       1624.17        20.28 o
  12   1  11        132.69        123.52         8.27 o
  13   1  11          9.94         30.02         8.27 o
  14   1  11        310.87        259.28        14.87 o
  15   1  11        230.79        235.97        16.18 o
  16   1  11          0.53         30.10        20.03 o
  17   1  11        124.93        131.50        31.88 o
   0   2  11      17917.47      20872.52        92.99 o
   1   2  11       3529.78       3984.26        15.90 o
   2   2  11       2896.61       2845.71        12.65 o
   3   2  11        519.11        573.41         5.56 o
   4   2  11       2177.01       2109.04        12.85 o
   5   2  11        183.23        201.21         4.93 o
   6   2  11        161.38        147.44         5.86 o
   7   2  11        149.04        136.99         6.29 o
   8   2  11        348.79        329.93        11.20 o
   9   2  11       2202.00       2145.86        20.15 o
  10   2  11         89.47        133.73         7.72 o
  11   2  11         39.36         21.18         6.60 o
  12   2  11       6074.12       5572.43        40.14 o
  13   2  11       1377.40       1357.49        24.42 o
  14   2  11        270.99        304.01        16.01 o
  15   2  11        173.88        155.32        14.30 o
  16   2  11         52.05         39.17        19.60 o
  17   2  11        738.50        648.54        48.72 o
   1   3  11      25735.93      25269.66        82.74 o
   2   3  11       3705.49       3930.91        18.90 o
   3   3  11       4197.84       3688.39        23.08 o
   4   3  11        568.32        524.16         8.88 o
   5   3  11        961.86        786.97        10.75 o
   6   3  11       1081.09       1115.85        13.38 o
   7   3  11      15072.45      14807.72        70.48 o
   8   3  11       3436.35       3481.71        27.13 o
   9   3  11       3083.82       2981.65        25.07 o
  10   3  11        135.50        152.14         8.54 o
  11   3  11       1732.21       1831.53        21.58 o
  12   3  11        725.91        636.42        16.46 o
  13   3  11       3116.76       3130.10        37.00 o
  14   3  11          0.54         -2.09         9.94 o
  15   3  11       2686.75       2575.18        41.95 o
  16   3  11         52.53         35.62        19.54 o
  17   3  11       1588.55       1672.46        70.01 o
   0   4  11        662.56        800.34        13.24 o
   1   4  11      14644.89      15359.13        62.44 o
   2   4  11      21697.75      22176.56        95.91 o
   3   4  11        302.10        358.30         8.08 o
   4   4  11       8748.77       8691.83        43.35 o
   5   4  11        702.41        683.22        11.24 o
   6   4  11       6191.48       6238.02        37.36 o
   7   4  11       2281.01       2166.13        20.33 o
   8   4  11       2632.80       2709.93        24.52 o
   9   4  11         99.25        112.72         7.91 o
  10   4  11        121.40        154.96         8.89 o
  11   4  11        495.59        515.08        13.94 o
  12   4  11       5899.98       5735.22        45.73 o
  13   4  11         28.99         20.38        10.33 o
  14   4  11       2600.47       2664.40        39.83 o
  15   4  11        308.95        335.98        24.81 o
  16   4  11        739.64        618.58        82.06 o
   1   5  11      28424.12      28337.83       124.55 o
   2   5  11         75.58         71.43         5.50 o
   3   5  11      31440.87      31373.04       133.47 o
   4   5  11       3232.25       3301.53        24.82 o
   5   5  11       5042.23       5039.38        33.93 o
   6   5  11       1446.33       1517.40        18.15 o
   7   5  11      13581.03      13627.75        70.94 o
   8   5  11        659.62        646.04        14.47 o
   9   5  11      17088.75      17032.75        87.38 o
  10   5  11        934.77        866.65        18.45 o
  11   5  11       9199.42       9185.95        63.76 o
  12   5  11         25.58         21.94        10.60 o
  13   5  11       2105.85       2151.16        37.50 o
  14   5  11        436.58        430.42        24.32 o
  15   5  11       1427.21       1490.91        53.00 o
  16   5  11        173.89        134.73        53.89 o
   0   6  11        190.44        231.40        14.05 o
   1   6  11        339.62        329.65         9.37 o
   2   6  11       1945.95       1953.60        29.01 o
   3   6  11         86.13         72.53         6.53 o
   4   6  11        619.70        613.30        12.58 o
   5   6  11       1034.15       1090.56        15.68 o
   6   6  11        355.46        361.11        10.46 o
   7   6  11         60.48         66.17         7.00 o
   8   6  11       4249.90       4142.34        32.39 o
   9   6  11         14.64         12.41         7.77 o
  10   6  11       1085.39       1057.49        20.60 o
  11   6  11         21.39          6.98         9.83 o
  12   6  11        443.12        472.01        24.21 o
  13   6  11        842.89        831.38        33.60 o
  14   6  11         70.03         51.60        21.78 o
  15   6  11         30.62         66.14        48.99 o
   1   7  11       9468.83       8900.41        52.71 o
   2   7  11          5.76         -1.88         5.87 o
   3   7  11       4280.47       4176.53        34.60 o
   4   7  11        299.99        281.77        11.08 o
   5   7  11       1386.28       1329.73        18.64 o
   6   7  11       4295.05       4292.73        34.64 o
   7   7  11       8278.14       8191.32        51.02 o
   8   7  11          9.41         12.03         7.83 o
   9   7  11       5555.98       5572.61        47.14 o
  10   7  11        517.81        510.55        24.06 o
  11   7  11       4487.77       4621.36        61.95 o
  12   7  11          6.55        -14.53        18.63 o
  13   7  11       4600.94       4596.64        84.41 o
   0   8  11       2927.24       2923.71        43.90 o
   1   8  11         95.72         93.84         8.40 o
   2   8  11       1250.12       1171.50        18.78 o
   3   8  11         75.46         80.07         8.42 o
   4   8  11        259.29        240.55        10.71 o
   5   8  11       1048.04       1047.00        21.01 o
   6   8  11        389.77        335.31        17.02 o
   7   8  11        900.62        890.53        21.27 o
   8   8  11         31.89         22.17        11.47 o
   9   8  11        923.50        923.03        31.27 o
  10   8  11        258.18        296.22        21.03 o
  11   8  11         56.26         27.35        18.01 o
  12   8  11        199.18        285.48        33.10 o
  13   8  11          2.28         -9.80        55.12 o
   1   9  11         31.75         21.03         9.37 o
   2   9  11         11.52          0.18         9.33 o
   3   9  11       1197.02       1217.29        28.24 o
   4   9  11        114.84         88.93        11.72 o
   5   9  11       2148.80       2130.20        34.25 o
   6   9  11         55.53         73.39        13.62 o
   7   9  11        299.58        290.76        18.97 o
   8   9  11          5.57          3.24        12.57 o
   9   9  11        544.09        524.93        49.02 o
  10   9  11        193.89        196.90        38.72 o
   0  10  11       1734.06       1601.12        42.04 o
   1  10  11          3.49         -9.79         9.79 o
   2  10  11        504.68        520.88        21.28 o
   3  10  11          1.72         -1.72        12.44 o
   4  10  11        195.62        145.77        15.47 o
   5  10  11         63.76         54.76        14.96 o
   6  10  11         84.59         75.90        20.48 o
   7  10  11        188.86        184.96        24.52 o
   8  10  11          6.26         22.66        24.33 o
   9  10  11        131.76        128.59        38.58 o
   1  11  11        665.08        664.18        35.05 o
   2  11  11         97.32         72.36        17.83 o
   3  11  11       1097.62       1158.99        43.21 o
   4  11  11         66.07         24.89        26.34 o
   5  11  11          9.42         62.46        46.54 o
   0   0  12      31433.46      30024.45       239.42 o
   1   0  12       6528.04       6888.04        47.50 o
   2   0  12      33727.89      33181.51       154.79 o
   3   0  12        148.54        212.91         5.12 o
   4   0  12      48852.56      48886.42       197.47 o
   5   0  12       4376.21       4454.74        27.02 o
   6   0  12      57658.71      56994.32       406.59 o
   7   0  12       3936.15       4070.71        35.91 o
   8   0  12      26045.45      26002.09       154.90 o
   9   0  12       1019.51        919.42        17.41 o
  10   0  12       3864.55       3771.05        38.94 o
  11   0  12        442.99        413.85        17.84 o
  12   0  12       5768.98       5676.78        56.46 o
  13   0  12        183.53        173.55        13.94 o
  14   0  12      10781.38      10570.00       113.37 o
  15   0  12        138.34        161.73        20.01 o
  16   0  12       7533.99       7574.35       121.05 o
   1   1  12       2410.61       2284.35        11.91 o
   2   1  12       1646.45       1681.67         9.28 o
   3   1  12       8672.20       8711.90        30.02 o
   4   1  12       1351.04       1460.70         8.89 o
   5   1  12      23442.81      25069.77        85.33 o
   6   1  12        519.33        554.88         8.47 o
   7   1  12         17.62         62.28         4.99 o
   8   1  12        276.25        271.93        10.78 o
   9   1  12       3429.58       3349.75        24.79 o
  10   1  12         17.56         14.04         5.50 o
  11   1  12       1663.64       1649.27        18.56 o
  12   1  12        150.40        164.93         8.96 o
  13   1  12       3848.31       3756.84        32.58 o
  14   1  12        120.64        131.64        13.53 o
  15   1  12       2418.48       2432.51        37.63 o
  16   1  12        620.98        663.00        27.19 o
  17   1  12         85.13        166.42        55.73 o
   0   2  12      10103.93      10091.38        48.81 o
   1   2  12        548.80        523.31         5.94 o
   2   2  12      37055.11      37250.40       112.14 o
   3   2  12         92.90         88.50         2.94 o
   4   2  12      22701.16      22661.45        76.48 o
   5   2  12          0.03          6.25         2.99 o
   6   2  12      12358.45      12041.54        55.98 o
   7   2  12        831.08        793.78        11.70 o
   8   2  12       9680.62       9655.69        50.77 o
   9   2  12        328.95        338.97        10.49 o
  10   2  12      15528.42      14836.34        76.30 o
  11   2  12        657.48        496.09        13.42 o
  12   2  12       5264.46       5234.25        38.88 o
  13   2  12        195.47        244.30        12.89 o
  14   2  12       6271.82       6039.98        57.12 o
  15   2  12          2.98          9.26        11.21 o
  16   2  12       2266.54       2378.07        58.19 o
  17   2  12         49.05         16.79        32.37 o
   1   3  12        111.32        147.03         4.16 o
   2   3  12        102.58         99.27         3.45 o
   3   3  12        559.01        468.62         8.79 o
   4   3  12         19.44         29.48         4.07 o
   5   3  12        521.09        568.88         9.53 o
   6   3  12          8.99         17.53         4.63 o
   7   3  12       4613.55       4718.36        30.80 o
   8   3  12         10.09          8.03         5.45 o
   9   3  12       1016.45       1226.06        16.66 o
  10   3  12        988.74       1019.36        16.67 o
  11   3  12         26.83         43.75         7.26 o
  12   3  12        474.23        433.57        13.29 o
  13   3  12        103.60        113.44        11.96 o
  14   3  12         33.91          8.80        11.77 o
  15   3  12        883.02        869.84        28.26 o
  16   3  12          7.10         18.88        17.38 o
  17   3  12        886.42        933.28       100.43 o
   0   4  12        762.49        735.58        14.17 o
   1   4  12       1094.72       1139.73        14.10 o
   2   4  12         36.98         19.89         4.26 o
   3   4  12        257.31        327.20         7.99 o
   4   4  12       1198.09       1220.30        13.38 o
   5   4  12          4.80          6.63         4.42 o
   6   4  12       1406.87       1323.38        15.59 o
   7   4  12        362.29        347.34         9.75 o
   8   4  12        392.91        417.93        11.95 o
   9   4  12         79.80         67.83         7.26 o
  10   4  12         47.67         48.85         7.31 o
  11   4  12       2107.69       2132.97        24.90 o
  12   4  12        426.95        469.87        15.66 o
  13   4  12        127.59        144.52        13.23 o
  14   4  12        365.20        398.49        17.81 o
  15   4  12         60.31        102.77        14.90 o
  16   4  12         91.74        135.38        27.74 o
   1   5  12       9394.25       9425.08        50.46 o
   2   5  12       1185.05       1202.51        13.95 o
   3   5  12       2798.98       2793.37        21.83 o
   4   5  12        583.18        639.94        11.84 o
   5   5  12       3819.04       3681.62        26.61 o
   6   5  12         91.93         73.08         6.73 o
   7   5  12       1432.85       1404.37        18.68 o
   8   5  12        162.96        156.27         8.63 o
   9   5  12         73.86         78.20         9.44 o
  10   5  12          8.11          6.53         6.97 o
  11   5  12        379.85        352.96        13.58 o
  12   5  12         26.24         34.49        12.01 o
  13   5  12         35.09         41.24        11.89 o
  14   5  12          0.32          8.68        13.96 o
  15   5  12        161.93        132.58        31.57 o
   0   6  12       1407.95       1715.83        26.50 o
   1   6  12         26.68         16.83         5.39 o
   2   6  12       2930.69       2781.63        25.99 o
   3   6  12         30.12         49.50         6.44 o
   4   6  12        849.05        860.61        14.11 o
   5   6  12       1824.83       1789.68        19.86 o
   6   6  12       6391.74       6222.71        40.67 o
   7   6  12        758.80        745.60        20.66 o
   8   6  12        576.56        592.19        14.98 o
   9   6  12        580.94        578.42        15.41 o
  10   6  12        216.34        233.63        13.31 o
  11   6  12         74.24         57.70        10.73 o
  12   6  12        238.12        270.23        20.22 o
  13   6  12        290.71        269.11        22.93 o
  14   6  12       1880.30       1996.14        64.66 o
   1   7  12          4.22          2.78         5.83 o
   2   7  12        584.70        599.95        14.77 o
   3   7  12        238.57        233.54        10.28 o
   4   7  12       1514.87       1494.14        19.92 o
   5   7  12         38.06         49.98         7.25 o
   6   7  12         38.84         29.79         7.25 o
   7   7  12        530.09        544.30        14.53 o
   8   7  12        105.59        111.75        10.27 o
   9   7  12         11.65          1.53         8.50 o
  10   7  12        238.33        223.37        14.69 o
  11   7  12         17.13         -6.94        13.54 o
  12   7  12        162.29        133.53        19.88 o
  13   7  12        508.77        441.06        38.64 o
   0   8  12       3122.21       3145.23        43.40 o
   1   8  12       1254.01       1108.18        18.38 o
   2   8  12       5672.21       5646.78        42.52 o
   3   8  12          0.05         -6.72         6.72 o
   4   8  12       7772.43       7616.80        52.04 o
   5   8  12        191.01        188.99        10.96 o
   6   8  12       3772.59       3898.01        38.03 o
   7   8  12          9.96          9.95         8.52 o
   8   8  12       5648.26       5628.73        56.89 o
   9   8  12          5.49          3.82        13.41 o
  10   8  12       3949.11       3903.52        57.87 o
  11   8  12        947.04       1046.56        34.54 o
  12   8  12       1370.60       1342.54        83.79 o
  13   8  12        427.51        494.81        79.61 o
   1   9  12       2827.52       2733.35        34.58 o
   2   9  12        102.74         88.83        11.59 o
   3   9  12       3369.72       3399.04        40.90 o
   4   9  12        135.44        115.97        12.22 o
   5   9  12       1130.44       1081.39        25.95 o
   6   9  12         57.72         72.29        13.05 o
   7   9  12       3630.82       3746.33        52.17 o
   8   9  12         83.69         90.33        15.28 o
   9   9  12        884.65        900.92        32.51 o
  10   9  12        426.44        404.93        47.19 o
   0  10  12       4189.33       4171.15        67.63 o
   1  10  12        220.25        194.72        14.60 o
   2  10  12       3627.87       3742.42        45.22 o
   3  10  12         29.22         23.20        11.86 o
   4  10  12       3209.50       3252.93        46.74 o
   5  10  12         14.70          4.89        13.97 o
   6  10  12       4325.96       4188.83        65.32 o
   7  10  12        449.42        531.29        34.24 o
   8  10  12       2434.96       2336.09        90.92 o
   1  11  12         23.57         -5.95        14.44 o
   2  11  12        110.30        104.30        20.79 o
   3  11  12        408.06        455.56        42.99 o
   4  11  12         23.87         30.11        32.47 o
   1   1  13        157.24        228.13         4.04 o
   2   1  13       2082.80       2203.58        11.18 o
   3   1  13       1201.50       1167.64         7.25 o
   4   1  13        784.03        798.48         6.75 o
   5   1  13          4.47          6.44         2.72 o
   6   1  13         27.94         20.25         3.74 o
   7   1  13        432.75        483.57        10.07 o
   8   1  13          0.26         10.89         4.92 o
   9   1  13        135.42        133.17         7.28 o
  10   1  13          0.34         -2.13         5.41 o
  11   1  13        773.80        811.64        14.58 o
  12   1  13        232.28        238.76        10.41 o
  13   1  13         80.03         93.47         8.80 o
  14   1  13       1515.38       1398.86        28.28 o
  15   1  13        215.91        220.07        16.34 o
  16   1  13          9.71         -5.98        12.43 o
  17   1  13        136.25        173.92        51.44 o
   0   2  13       3926.77       3374.73        19.89 o
   1   2  13       1551.56       1742.75         9.15 o
   2   2  13      19015.92      19013.18        60.19 o
   3   2  13        482.66        500.93         5.84 o
   4   2  13      20845.77      20905.31        71.35 o
   5   2  13       1003.83        969.45        10.94 o
   6   2  13       7810.81       7626.07        42.20 o
   7   2  13       1612.37       1613.56        16.16 o
   8   2  13       4458.32       4462.47        31.12 o
   9   2  13          2.13         -2.47         5.52 o
  10   2  13       6919.51       6980.29        45.57 o
  11   2  13        392.54        320.58        11.38 o
  12   2  13       8376.10       7851.49        50.57 o
  13   2  13         54.68         59.08         9.07 o
  14   2  13        943.04        996.92        25.22 o
  15   2  13         17.68         22.66        11.76 o
  16   2  13         96.92         63.77        16.14 o
   1   3  13       2054.87       1945.27        11.64 o
   2   3  13       2646.90       2676.80        15.95 o
   3   3  13        418.79        327.21         6.85 o
   4   3  13          7.48         21.57         3.93 o
   5   3  13       1784.76       1748.06        15.69 o
   6   3  13        397.31        409.48         9.73 o
   7   3  13       2710.42       2711.47        23.11 o
   8   3  13        500.73        489.50        11.76 o
   9   3  13        570.02        562.35        15.53 o
  10   3  13        875.04        865.90        17.45 o
  11   3  13       1992.11       2041.02        23.74 o
  12   3  13         80.85         60.06         8.50 o
  13   3  13       2229.61       2215.85        35.09 o
  14   3  13        148.74        132.49        13.66 o
  15   3  13        193.38        203.34        15.69 o
  16   3  13          7.73          6.30        16.67 o
   0   4  13      13378.18      13069.11        79.74 o
   1   4  13       2410.80       2670.98        19.82 o
   2   4  13      18407.38      18795.08        81.57 o
   3   4  13         10.97         12.42         4.19 o
   4   4  13      18381.52      17756.54        77.41 o
   5   4  13         12.85         14.31         4.65 o
   6   4  13       4891.55       4889.02        32.27 o
   7   4  13       5862.47       5800.98        36.88 o
   8   4  13       7663.04       7361.17        47.62 o
   9   4  13       1210.83       1179.47        17.30 o
  10   4  13       4375.43       4460.03        35.03 o
  11   4  13        131.76        136.79         9.64 o
  12   4  13      14969.81      14475.63        88.63 o
  13   4  13         79.53         58.31        11.69 o
  14   4  13       3982.36       4093.77        47.53 o
  15   4  13        547.56        579.90        26.29 o
  16   4  13       2494.41       2468.90        99.37 o
   1   5  13       2876.52       2782.25        27.30 o
   2   5  13       1614.82       1673.06        16.49 o
   3   5  13       2110.02       2145.48        19.05 o
   4   5  13         86.08        107.91         6.58 o
   5   5  13        839.13        860.32        13.13 o
   6   5  13       3873.96       3852.56        29.12 o
   7   5  13       3423.78       3348.37        27.53 o
   8   5  13        758.23        782.58        20.48 o
   9   5  13       2556.79       2574.91        28.54 o
  10   5  13       1186.84       1118.61        19.63 o
  11   5  13       1789.51       1742.20        24.62 o
  12   5  13         91.95         79.85        10.85 o
  13   5  13       1039.65       1050.21        32.62 o
  14   5  13         87.54        101.86        15.68 o
  15   5  13       1186.63       1291.42        62.05 o
   0   6  13      16921.59      16510.24       115.49 o
   1   6  13         99.56        100.27         7.03 o
   2   6  13      17303.66      16817.46        85.77 o
   3   6  13        520.00        522.43        12.64 o
   4   6  13       6446.22       6248.01        40.72 o
   5   6  13         43.22         47.79         6.44 o
   6   6  13      10168.18      10145.01        57.11 o
   7   6  13          6.97          6.90         6.40 o
   8   6  13      12981.33      12476.01        72.04 o
   9   6  13          4.61         12.30         7.41 o
  10   6  13       9068.03       8772.69        76.64 o
  11   6  13        367.53        366.93        15.13 o
  12   6  13       4915.55       5024.80        58.18 o
  13   6  13        185.85        204.16        21.69 o
  14   6  13       1402.70       1508.91        47.11 o
   1   7  13       7979.84       7547.05        47.66 o
   2   7  13        947.79        996.05        16.13 o
   3   7  13       1678.70       1587.21        21.96 o
   4   7  13       2050.86       1950.86        22.82 o
   5   7  13        349.49        351.74        11.72 o
   6   7  13        550.03        541.91        14.62 o
   7   7  13       3934.34       3910.92        33.71 o
   8   7  13         97.98         99.16        10.24 o
   9   7  13        560.16        599.34        17.97 o
  10   7  13       1085.97       1126.65        23.05 o
  11   7  13        960.68       1012.70        32.88 o
  12   7  13        744.77        796.49        33.78 o
  13   7  13        704.52        819.67        38.72 o
   0   8  13        722.66        891.68        24.20 o
   1   8  13        174.13        162.13         9.59 o
   2   8  13       3373.46       3229.48        31.00 o
   3   8  13       1695.36       1589.30        21.87 o
   4   8  13       3150.62       3077.42        30.62 o
   5   8  13       1441.00       1450.83        21.58 o
   6   8  13       1595.67       1630.70        24.78 o
   7   8  13        277.28        288.86        16.68 o
   8   8  13        421.78        442.65        19.46 o
   9   8  13         11.10         31.06        14.67 o
  10   8  13        606.82        601.09        27.25 o
  11   8  13        305.53        328.93        22.96 o
  12   8  13       1723.11       1792.24       188.00 o
   1   9  13        526.66        534.94        16.90 o
   2   9  13        947.15        976.71        21.66 o
   3   9  13       1071.80       1110.90        23.42 o
   4   9  13        287.89        306.17        18.68 o
   5   9  13        489.77        508.24        19.46 o
   6   9  13        103.81         80.74        15.93 o
   7   9  13        385.75        419.72        23.39 o
   8   9  13        485.23        477.03        25.01 o
   9   9  13        191.53        193.75        19.30 o
  10   9  13        289.46        307.25        35.89 o
   0  10  13       1525.64       1474.46        41.23 o
   1  10  13        312.26        315.10        18.85 o
   2  10  13        181.93        197.74        14.94 o
   3  10  13       1356.75       1304.49        28.58 o
   4  10  13        314.52        314.03        18.78 o
   5  10  13        240.19        244.62        19.10 o
   6  10  13        188.69        209.46        19.78 o
   7  10  13         55.61         83.22        24.09 o
   1  11  13        266.55        251.89        24.90 o
   2  11  13         77.22         34.79        20.65 o
   3  11  13       1024.90       1167.45        76.47 o
   4  11  13          1.87         19.60        46.54 o
   0   0  14       4880.57       5063.73        67.19 o
   1   0  14         55.58         36.35         5.19 o
   2   0  14      14500.25      15602.71        78.34 o
   3   0  14        653.60        556.58         6.82 o
   4   0  14       2247.30       2148.11        15.14 o
   5   0  14        142.91        156.30         5.98 o
   6   0  14       1415.01       1343.72        19.15 o
   7   0  14          8.60         18.32         6.27 o
   8   0  14       2792.12       2698.29        29.84 o
   9   0  14        257.19        251.23        12.65 o
  10   0  14        539.90        536.33        17.75 o
  11   0  14        956.80        940.59        22.31 o
  12   0  14       6648.53       6310.03        65.05 o
  13   0  14        976.13       1025.36        27.96 o
  14   0  14        335.12        329.84        26.03 o
  15   0  14        676.20        821.90        38.38 o
  16   0  14        919.93       1016.67        56.23 o
   1   1  14      18437.15      17866.15        69.18 o
   2   1  14         77.77         66.41         2.60 o
   3   1  14      27955.04      27048.65        80.88 o
   4   1  14        613.35        661.79         7.70 o
   5   1  14      32241.93      31772.01       113.22 o
   6   1  14       1901.63       2148.98        17.03 o
   7   1  14      25011.96      24469.25       106.44 o
   8   1  14        651.09        647.36        12.91 o
   9   1  14       5682.75       5552.74        35.39 o
  10   1  14        361.60        355.03        10.33 o
  11   1  14       5288.56       5066.44        37.90 o
  12   1  14         43.71         32.53         7.71 o
  13   1  14       5070.67       4984.91        39.95 o
  14   1  14        100.14         96.45        13.12 o
  15   1  14       3843.42       3865.49        48.01 o
  16   1  14        290.16        311.00        19.25 o
   0   2  14       2182.02       2713.17        17.33 o
   1   2  14       3963.96       4173.29        16.72 o
   2   2  14       2786.54       3169.76        14.13 o
   3   2  14         99.47         95.42         3.15 o
   4   2  14        314.78        276.29         6.78 o
   5   2  14        267.66        232.16         6.49 o
   6   2  14       1244.82       1207.61        13.84 o
   7   2  14          2.85         -0.88         4.66 o
   8   2  14        199.87        242.86         8.77 o
   9   2  14         20.28         16.65         5.98 o
  10   2  14        944.46        817.51        15.21 o
  11   2  14        275.92        258.24        10.79 o
  12   2  14        688.08        679.10        17.03 o
  13   2  14        893.84        840.09        18.27 o
  14   2  14         34.23         45.31        11.31 o
  15   2  14         24.33         14.93        12.39 o
  16   2  14        407.29        425.87        23.05 o
   1   3  14      14309.00      14688.31        53.52 o
   2   3  14         74.87         84.36         3.68 o
   3   3  14       5692.07       5772.25        28.20 o
   4   3  14         88.65         88.03         4.94 o
   5   3  14       5851.45       5733.10        33.83 o
   6   3  14          1.69          0.45         4.43 o
   7   3  14       3147.30       3121.21        25.25 o
   8   3  14        132.66        134.13         7.67 o
   9   3  14       3630.35       3603.64        29.31 o
  10   3  14        336.98        370.68        11.91 o
  11   3  14       5128.05       5143.43        39.62 o
  12   3  14         16.43         12.82         7.55 o
  13   3  14       2134.12       2170.34        28.52 o
  14   3  14         88.82         73.25        13.28 o
  15   3  14       1572.85       1660.17        33.03 o
  16   3  14          2.56        -14.37        16.23 o
   0   4  14       4984.00       5383.36        43.05 o
   1   4  14        454.61        505.96        11.21 o
   2   4  14        237.67        225.16         8.13 o
   3   4  14        160.64        185.28         6.60 o
   4   4  14       1633.05       1639.65        17.13 o
   5   4  14        203.09        220.00        10.22 o
   6   4  14          3.15         -0.08         5.00 o
   7   4  14         42.24         41.73         6.24 o
   8   4  14          4.87          9.77         6.12 o
   9   4  14       1213.37       1235.58        17.92 o
  10   4  14       3466.24       3397.94        30.25 o
  11   4  14          7.59         10.26         7.58 o
  12   4  14          2.39         19.09         8.55 o
  13   4  14          0.58         -2.05         9.96 o
  14   4  14         32.24         32.98        12.07 o
  15   4  14        255.96        207.38        19.68 o
  16   4  14          3.11          7.13        23.84 o
   1   5  14         17.33         31.57         5.28 o
   2   5  14        330.37        343.73         9.49 o
   3   5  14         67.90        103.36         6.27 o
   4   5  14        645.56        635.90        13.33 o
   5   5  14       2376.49       2376.09        21.93 o
   6   5  14       2316.40       2214.48        21.64 o
   7   5  14        332.84        335.69        12.89 o
   8   5  14         34.81         29.47         6.82 o
   9   5  14       1171.74       1205.28        18.56 o
  10   5  14          0.38         -6.74         7.00 o
  11   5  14         47.49         45.84         8.77 o
  12   5  14       1031.44       1080.21        22.96 o
  13   5  14         84.65        109.75        13.53 o
  14   5  14          8.23          5.07        13.37 o
  15   5  14        300.90        293.01        26.46 o
   0   6  14       2254.98       2323.05        31.57 o
   1   6  14         32.21         36.21         6.04 o
   2   6  14        129.60        157.72         8.28 o
   3   6  14          2.09         -1.90         5.61 o
   4   6  14       1771.37       1796.44        20.68 o
   5   6  14          3.65         -3.93         5.89 o
   6   6  14        242.15        239.45         9.72 o
   7   6  14       3153.23       3102.53        27.89 o
   8   6  14        796.60        782.67        18.37 o
   9   6  14        275.11        289.12        12.10 o
  10   6  14        268.29        278.88        13.42 o
  11   6  14        213.89        213.11        12.85 o
  12   6  14       1344.97       1252.94        31.76 o
  13   6  14        154.19        159.66        19.32 o
  14   6  14         47.78         82.86        23.03 o
   1   7  14        446.37        466.96        12.52 o
   2   7  14        104.07         89.19         7.80 o
   3   7  14       8225.90       8060.38        57.26 o
   4   7  14        206.18        226.62        10.22 o
   5   7  14       9596.11       9469.42        59.25 o
   6   7  14        182.59        161.05         9.90 o
   7   7  14       7199.58       7166.81        48.93 o
   8   7  14          9.66          0.87         7.66 o
   9   7  14       1038.84       1117.20        22.74 o
  10   7  14         46.00         30.89         9.84 o
  11   7  14        328.77        342.40        19.51 o
  12   7  14         30.50          9.02        16.77 o
  13   7  14        374.69        365.46        46.85 o
   0   8  14       6213.49       5849.82        79.25 o
   1   8  14         28.39         22.38         7.25 o
   2   8  14       1489.65       1451.10        21.01 o
   3   8  14       1250.30       1206.59        20.64 o
   4   8  14        661.01        735.85        17.27 o
   5   8  14         10.25         13.79         7.80 o
   6   8  14        229.66        268.76        13.14 o
   7   8  14        246.85        235.09        13.49 o
   8   8  14        611.19        650.66        20.63 o
   9   8  14        433.11        428.10        20.54 o
  10   8  14       1911.92       2010.41        45.14 o
  11   8  14        236.46        252.89        23.34 o
  12   8  14        937.31        918.67        59.93 o
   1   9  14       8393.05       8230.41        57.11 o
   2   9  14        113.52        106.53        10.28 o
   3   9  14       4261.54       4164.03        42.42 o
   4   9  14        111.33        111.58        11.35 o
   5   9  14       3668.92       3808.93        42.91 o
   6   9  14        529.19        574.36        21.98 o
   7   9  14       2282.30       2388.12        37.82 o
   8   9  14        366.62        337.71        22.55 o
   9   9  14       3092.02       3179.27        61.33 o
  10   9  14          3.42        -11.30        20.30 o
   0  10  14       3835.82       3742.06        64.45 o
   1  10  14        104.27        108.21        13.16 o
   2  10  14       1073.98       1065.80        27.95 o
   3  10  14        290.96        267.73        16.66 o
   4  10  14       3412.01       3450.71        46.53 o
   5  10  14        355.22        329.26        21.33 o
   6  10  14       2226.92       2286.36        49.22 o
   7  10  14          2.60         -1.01        21.45 o
   1  11  14       1233.46       1308.43        55.87 o
   2  11  14         71.98         80.14        25.03 o
   3  11  14       1156.60       1341.83        63.11 o
   1   1  15       1636.06       1474.21        11.00 o
   2   1  15       2370.98       2446.00        12.52 o
   3   1  15       2265.59       2125.67        10.48 o
   4   1  15         39.49         20.05         2.57 o
   5   1  15       1627.14       1483.34        14.03 o
   6   1  15       1362.04       1446.01        14.45 o
   7   1  15       3609.00       3668.06        26.09 o
   8   1  15        874.29        959.28        13.72 o
   9   1  15        621.73        620.71        12.39 o
  10   1  15          1.20          5.77         6.10 o
  11   1  15         43.22         62.75         7.71 o
  12   1  15        757.36        654.03        15.79 o
  13   1  15        201.07        219.02        11.29 o
  14   1  15         38.41         28.02        10.40 o
  15   1  15        174.90        129.12        14.83 o
  16   1  15          8.11         -6.89        14.90 o
  17   1  15       1058.69       1234.58       102.88 o
   0   2  15       4664.17       4681.10        25.88 o
   1   2  15          0.48         11.00         2.08 o
   2   2  15       6864.77       7041.66        25.97 o
   3   2  15         74.43        103.53         3.45 o
   4   2  15         69.47         58.78         3.74 o
   5   2  15       3211.23       3178.62        22.18 o
   6   2  15       1975.44       1928.88        17.99 o
   7   2  15        512.63        436.66        10.36 o
   8   2  15       5804.95       5901.93        37.90 o
   9   2  15         26.86         45.53         6.60 o
  10   2  15        975.80       1029.07        16.59 o
  11   2  15        231.52        223.09        10.32 o
  12   2  15        992.44       1030.12        19.08 o
  13   2  15        552.43        551.00        15.56 o
  14   2  15        842.38        823.40        27.27 o
  15   2  15        579.61        692.23        24.39 o
  16   2  15        434.36        408.45        22.99 o
   1   3  15      25848.26      26980.00        95.91 o
   2   3  15       3690.28       3912.54        21.36 o
   3   3  15      14541.57      14464.10        63.46 o
   4   3  15        840.64        837.93        12.92 o
   5   3  15       5145.93       5151.67        31.72 o
   6   3  15         77.67        125.02         6.38 o
   7   3  15      16423.39      16268.57        79.98 o
   8   3  15       1523.77       1467.67        17.95 o
   9   3  15      15710.96      15248.80        78.56 o
  10   3  15       1219.21       1160.42        17.95 o
  11   3  15       8960.33       8611.08        55.53 o
  12   3  15         48.56         68.89         8.77 o
  13   3  15       6073.81       5851.97        61.53 o
  14   3  15        236.09        220.39        17.71 o
  15   3  15       2271.79       2245.88        37.94 o
  16   3  15        154.90        161.49        24.83 o
   0   4  15       1397.18       1294.82        25.77 o
   1   4  15       1176.77       1323.53        13.63 o
   2   4  15       3533.06       3615.30        24.11 o
   3   4  15       3463.21       3588.74        24.04 o
   4   4  15       1565.81       1570.08        15.52 o
   5   4  15         33.33         34.91         5.33 o
   6   4  15         85.47         95.02         6.59 o
   7   4  15        485.69        512.32        12.71 o
   8   4  15       5308.37       5317.34        37.52 o
   9   4  15       2111.90       2151.20        23.21 o
  10   4  15        622.31        635.11        17.32 o
  11   4  15         15.16         20.79         8.02 o
  12   4  15       5505.41       5287.71        42.86 o
  13   4  15        607.25        558.25        18.02 o
  14   4  15        286.16        300.04        19.79 o
  15   4  15         45.63         41.03        15.14 o
   1   5  15      12588.68      12194.62        62.75 o
   2   5  15        699.74        730.20        14.19 o
   3   5  15       2184.95       2282.75        21.71 o
   4   5  15        422.10        465.33        11.25 o
   5   5  15        339.40        361.54        10.27 o
   6   5  15          5.74          3.16         5.48 o
   7   5  15       9232.44       8876.15        53.28 o
   8   5  15        952.19        885.24        18.53 o
   9   5  15       7042.59       6943.50        47.06 o
  10   5  15         81.35         83.10         8.75 o
  11   5  15       2778.45       2765.14        29.13 o
  12   5  15        238.23        223.11        13.10 o
  13   5  15       3052.62       3116.85        45.76 o
  14   5  15        823.37        827.88        25.75 o
  15   5  15       2864.67       2814.44        83.40 o
   0   6  15         39.45        181.91        15.12 o
   1   6  15          2.49         -5.08         5.29 o
   2   6  15       4856.55       4650.88        34.84 o
   3   6  15       2052.98       2241.30        22.45 o
   4   6  15       2144.35       2095.05        22.56 o
   5   6  15       1588.78       1584.40        19.70 o
   6   6  15        701.99        675.81        15.11 o
   7   6  15        110.99         97.98         8.50 o
   8   6  15        706.74        740.09        16.62 o
   9   6  15         56.30         63.77         8.81 o
  10   6  15        468.37        496.45        15.43 o
  11   6  15        123.92        120.01        11.49 o
  12   6  15       1450.96       1541.48        30.03 o
  13   6  15       1893.93       2106.84        41.60 o
  14   6  15        250.72        226.19        34.30 o
   1   7  15      12952.25      12486.62        68.81 o
   2   7  15       2990.37       2908.37        27.25 o
   3   7  15      10405.96      10225.57        63.74 o
   4   7  15         89.66         89.14         8.29 o
   5   7  15       6426.18       6374.48        45.90 o
   6   7  15        145.27        126.15         9.39 o
   7   7  15      11187.59      10824.28        66.68 o
   8   7  15          1.75         -4.03         7.65 o
   9   7  15       6176.79       6187.18        53.91 o
  10   7  15         45.93         36.89        10.21 o
  11   7  15       2163.22       2044.98        32.68 o
  12   7  15         13.90          0.74        16.46 o
  13   7  15        577.35        677.33        51.68 o
   0   8  15        329.10        353.05        17.38 o
   1   8  15       1412.91       1309.87        20.88 o
   2   8  15       1243.18       1193.15        19.77 o
   3   8  15        627.32        617.27        17.17 o
   4   8  15        244.78        255.92        12.53 o
   5   8  15        555.00        557.62        15.81 o
   6   8  15         30.11         31.08         8.47 o
   7   8  15         57.67         40.17         9.81 o
   8   8  15        134.84        150.61        12.86 o
   9   8  15          0.44        -10.07        10.07 o
  10   8  15         15.44          2.62        15.51 o
  11   8  15        169.46        201.18        30.05 o
  12   8  15         37.68        -51.44        51.44 o
   1   9  15        163.52        186.24        11.30 o
   2   9  15        636.04        645.47        18.91 o
   3   9  15          4.67         55.60         9.46 o
   4   9  15         32.97         28.40        10.26 o
   5   9  15          3.82         10.22         9.54 o
   6   9  15        982.69        971.59        39.96 o
   7   9  15        122.35        150.34        14.88 o
   8   9  15        253.94        249.97        23.86 o
   9   9  15        813.16        869.82        40.28 o
  10   9  15         24.60         41.21        24.14 o
   0  10  15        565.93        636.56        37.93 o
   1  10  15          0.87         -9.93        10.60 o
   2  10  15        161.12        175.49        15.05 o
   3  10  15          0.01        -10.73        10.73 o
   4  10  15        262.98        324.64        23.80 o
   5  10  15         77.10         74.94        13.70 o
   6  10  15         33.49         31.46        19.87 o
   7  10  15        247.36        214.53        29.86 o
   8  10  15        428.60        454.39        79.61 o
   1  11  15       1562.93       1590.72        47.25 o
   2  11  15        388.23        313.49        29.04 o
   3  11  15        242.92        190.89        28.61 o
   4  11  15        233.98        233.93        58.79 o
   0   0  16      14900.96      14274.18       127.81 o
   1   0  16       2441.10       2690.56        25.86 o
   2   0  16      12239.03      11445.88        60.85 o
   3   0  16        820.49        893.13         8.81 o
   4   0  16      58912.68      59022.25       261.72 o
   5   0  16        626.30        654.38        12.97 o
   6   0  16      20454.71      20595.54       128.44 o
   7   0  16        486.42        481.50        13.82 o
   8   0  16       7321.88       7144.05        59.74 o
   9   0  16       1392.08       1258.19        22.97 o
  10   0  16       4036.92       4024.13        46.07 o
  11   0  16       1997.09       1736.95        29.30 o
  12   0  16       2430.09       2425.50        38.36 o
  13   0  16       1059.48        935.42        27.19 o
  14   0  16       8449.79       8326.75        83.67 o
  15   0  16        175.25        126.49        22.64 o
  16   0  16       3940.41       4083.28        96.35 o
   1   1  16       4022.90       3984.27        19.24 o
   2   1  16        442.98        452.53         6.35 o
   3   1  16       5587.80       5534.95        21.29 o
   4   1  16        406.23        399.37         6.22 o
   5   1  16       5200.14       5468.93        29.27 o
   6   1  16        807.20        786.48        11.31 o
   7   1  16       1422.58       1322.59        14.82 o
   8   1  16         34.84         24.02         6.02 o
   9   1  16       1842.97       1829.72        20.30 o
  10   1  16        236.80        245.95         9.99 o
  11   1  16       1928.90       2016.38        23.11 o
  12   1  16        407.42        369.33        12.64 o
  13   1  16       2276.97       2225.30        26.27 o
  14   1  16       1464.63       1431.32        23.29 o
  15   1  16       1418.10       1449.76        32.99 o
  16   1  16        642.33        682.81        33.52 o
   0   2  16      10496.36      10409.13        49.72 o
   1   2  16       7280.25       7522.48        26.94 o
   2   2  16       4243.01       4208.14        17.49 o
   3   2  16         10.79          6.40         2.59 o
   4   2  16       5057.46       5008.23        26.00 o
   5   2  16        724.99        689.35        10.51 o
   6   2  16       1734.89       1668.97        16.92 o
   7   2  16       1274.95       1413.43        16.38 o
   8   2  16       4319.11       4160.26        30.53 o
   9   2  16          1.08         -5.74         5.74 o
  10   2  16       3996.93       3925.59        32.39 o
  11   2  16          1.92          6.81         7.09 o
  12   2  16       1057.55       1107.31        19.06 o
  13   2  16        184.35        194.79        11.13 o
  14   2  16       1936.24       1938.27        29.19 o
  15   2  16         36.19         43.87        13.77 o
  16   2  16        496.91        533.77        31.09 o
   1   3  16       1332.25       1331.96        10.92 o
   2   3  16       1134.73       1234.05        11.04 o
   3   3  16       1151.63       1068.51        11.87 o
   4   3  16         29.83         34.55         4.54 o
   5   3  16        110.12        159.90         6.75 o
   6   3  16        883.35        873.38        13.36 o
   7   3  16       1042.74       1031.86        14.92 o
   8   3  16       1066.61       1062.31        15.70 o
   9   3  16        373.16        394.33        11.66 o
  10   3  16        155.63        190.02         9.82 o
  11   3  16         42.65         50.02         8.15 o
  12   3  16         26.97         39.23         8.61 o
  13   3  16         63.74         73.97         9.87 o
  14   3  16          5.78          4.31        11.65 o
  15   3  16        168.46        196.78        17.00 o
  16   3  16         60.33         41.91        26.02 o
   0   4  16          5.98         17.45         6.36 o
   1   4  16       3077.20       3334.55        23.58 o
   2   4  16        719.38        737.48        10.90 o
   3   4  16         68.83         69.14         5.29 o
   4   4  16         74.78         75.10         5.65 o
   5   4  16        388.47        364.26         9.57 o
   6   4  16       1803.19       1804.92        18.85 o
   7   4  16        452.49        431.91        11.54 o
   8   4  16       2320.80       2286.15        23.41 o
   9   4  16         65.72         88.53         8.08 o
  10   4  16         35.36         56.27         8.01 o
  11   4  16        398.96        412.43        13.82 o
  12   4  16        146.35        202.12        11.44 o
  13   4  16          1.22         -1.37         9.39 o
  14   4  16        369.23        416.02        20.59 o
  15   4  16         86.40         92.62        16.30 o
   1   5  16         12.77         15.39         5.15 o
   2   5  16        295.75        292.03         9.19 o
   3   5  16       1089.28       1123.71        15.15 o
   4   5  16        113.85         96.81         6.96 o
   5   5  16       4159.00       3968.02        29.71 o
   6   5  16        471.84        468.30        11.72 o
   7   5  16         87.87         92.44         7.83 o
   8   5  16       1294.43       1290.73        18.79 o
   9   5  16        311.86        282.32        12.43 o
  10   5  16        641.76        628.03        15.86 o
  11   5  16          2.60         12.95         8.02 o
  12   5  16         20.72         24.85         9.71 o
  13   5  16        655.97        698.99        23.61 o
  14   5  16        279.45        325.52        18.83 o
  15   5  16        753.04        763.04        90.63 o
   0   6  16       4984.03       4959.15        49.74 o
   1   6  16       1103.12       1208.99        16.66 o
   2   6  16        770.57        686.73        13.99 o
   3   6  16          5.64         13.69         5.99 o
   4   6  16       4820.10       4598.46        36.50 o
   5   6  16       2152.83       1938.69        22.45 o
   6   6  16       2973.37       2952.36        27.75 o
   7   6  16        127.86        109.85         8.78 o
   8   6  16       2103.00       2115.77        30.91 o
   9   6  16         63.27         63.27         8.81 o
  10   6  16        528.20        570.48        16.33 o
  11   6  16       1595.77       1520.11        25.57 o
  12   6  16         22.61         71.92        11.16 o
  13   6  16        207.67        275.66        19.51 o
  14   6  16        557.22        404.18        69.81 o
   1   7  16       1842.90       1751.59        21.10 o
   2   7  16        237.26        243.91        10.21 o
   3   7  16       1995.90       1995.37        24.24 o
   4   7  16          0.31          0.21         7.03 o
   5   7  16        749.88        711.36        16.64 o
   6   7  16         33.60         33.56         7.86 o
   7   7  16       1909.99       1908.28        25.36 o
   8   7  16        186.69        171.39        11.29 o
   9   7  16       1103.30       1078.66        23.87 o
  10   7  16         43.30         51.97        10.90 o
  11   7  16       1060.65       1129.70        25.92 o
  12   7  16        141.85        160.45        20.96 o
  13   7  16        161.84        137.18        63.69 o
   0   8  16       7842.50       7811.45        73.43 o
   1   8  16         14.60         -5.40         7.01 o
   2   8  16       6685.18       6486.59        47.60 o
   3   8  16         39.90         36.77         8.15 o
   4   8  16       7999.34       7933.75        60.55 o
   5   8  16        358.71        322.99        13.91 o
   6   8  16       6920.56       6812.57        50.84 o
   7   8  16        111.31        141.59        12.09 o
   8   8  16       6045.24       6119.18        56.52 o
   9   8  16        102.77         96.39        12.47 o
  10   8  16       1109.20       1138.47        39.23 o
  11   8  16        671.32        690.47        42.23 o
   1   9  16       1526.78       1454.02        22.97 o
   2   9  16         13.69          4.89         8.24 o
   3   9  16       1067.81       1111.69        21.19 o
   4   9  16          0.60         10.16         9.85 o
   5   9  16        333.92        328.64        15.74 o
   6   9  16        389.14        396.64        17.63 o
   7   9  16        639.88        733.16        24.98 o
   8   9  16        126.38        122.47        15.85 o
   9   9  16        341.74        422.01        60.28 o
   0  10  16       2857.95       2868.63        75.19 o
   1  10  16        184.75        116.88        13.83 o
   2  10  16       5362.76       5238.34        55.77 o
   3  10  16         11.00          5.48        12.04 o
   4  10  16       2763.76       2854.62        48.17 o
   5  10  16          0.49          1.16        14.15 o
   6  10  16       3351.66       3347.49        70.02 o
   7  10  16        291.89        307.83        38.64 o
   1  11  16        320.39        339.86        44.20 o
   2  11  16        359.35        284.81        31.01 o
   1   1  17        503.14        466.26         6.47 o
   2   1  17         37.34         34.23         2.65 o
   3   1  17        522.66        487.62         7.39 o
   4   1  17       3363.44       3463.91        17.47 o
   5   1  17        312.41        267.44         6.97 o
   6   1  17       1185.71       1281.11        13.73 o
   7   1  17        669.81        657.78        12.31 o
   8   1  17          6.99         -0.20         5.35 o
   9   1  17       1219.57       1182.79        16.78 o
  10   1  17          8.82          0.37         6.28 o
  11   1  17        255.24        238.10        10.59 o
  12   1  17          1.87          3.73         7.23 o
  13   1  17         45.33         36.18         8.41 o
  14   1  17         81.88         39.26         9.44 o
  15   1  17        182.03        169.91        18.15 o
  16   1  17          9.52         23.16        18.20 o
   0   2  17       1664.14       1479.14        14.10 o
   1   2  17        336.76        319.24         5.21 o
   2   2  17       4216.12       4198.94        18.53 o
   3   2  17         21.58         30.86         3.21 o
   4   2  17       5955.60       5833.98        31.28 o
   5   2  17        344.67        352.15         8.65 o
   6   2  17       7344.48       7267.79        41.94 o
   7   2  17         58.03         62.93         6.16 o
   8   2  17       9059.09       8894.22        52.36 o
   9   2  17        881.73        934.93        15.62 o
  10   2  17       1156.85       1288.21        18.56 o
  11   2  17        150.61        200.61        10.53 o
  12   2  17       1608.40       1589.19        22.12 o
  13   2  17        304.83        279.50        12.59 o
  14   2  17       1184.91       1318.43        25.48 o
  15   2  17          2.26         -7.94        12.20 o
  16   2  17       1386.39       1454.22        62.16 o
   1   3  17       2785.91       2776.26        17.71 o
   2   3  17       2133.43       2143.25        16.57 o
   3   3  17        300.85        295.36         7.27 o
   4   3  17       3644.58       3720.26        24.43 o
   5   3  17         13.29         14.73         4.72 o
   6   3  17       4937.67       5064.92        33.83 o
   7   3  17         67.78         80.75         6.78 o
   8   3  17       6629.27       6381.76        41.51 o
   9   3  17        271.76        309.32        10.71 o
  10   3  17       2465.51       2382.11        25.56 o
  11   3  17       1156.18       1124.88        19.08 o
  12   3  17        409.09        445.38        14.87 o
  13   3  17       1378.39       1283.26        22.55 o
  14   3  17        273.33        261.54        15.06 o
  15   3  17         56.67         43.80        15.08 o
   0   4  17       4161.38       4158.71        47.46 o
   1   4  17        126.51        115.87         6.23 o
   2   4  17      21285.67      21211.51        90.16 o
   3   4  17        937.68        913.74        12.20 o
   4   4  17       1884.43       1900.79        17.76 o
   5   4  17        263.47        271.65         8.73 o
   6   4  17       1753.39       1682.20        18.97 o
   7   4  17        174.54        181.87         8.64 o
   8   4  17       4065.26       4032.10        32.29 o
   9   4  17        307.13        290.02        11.05 o
  10   4  17       8556.54       8310.53        61.14 o
  11   4  17        270.91        275.79        12.14 o
  12   4  17      11672.81      11649.67        72.18 o
  13   4  17        311.05        312.69        15.56 o
  14   4  17       4164.27       4183.44        51.82 o
  15   4  17        206.23        185.63        24.61 o
   1   5  17       1114.55       1126.80        15.05 o
   2   5  17        147.01        174.03         7.83 o
   3   5  17       1183.39       1228.53        15.96 o
   4   5  17       2749.61       2679.48        23.54 o
   5   5  17        498.25        508.39        12.08 o
   6   5  17        694.69        684.46        13.91 o
   7   5  17        300.50        292.08        10.54 o
   8   5  17          1.17          1.28         6.76 o
   9   5  17        549.96        511.14        14.81 o
  10   5  17        798.01        849.06        18.08 o
  11   5  17       1248.95       1295.07        21.16 o
  12   5  17        505.15        525.97        17.89 o
  13   5  17        490.82        468.57        18.08 o
  14   5  17         59.55         67.69        16.99 o
   0   6  17        298.60        341.14        15.09 o
   1   6  17          4.75         -2.83         5.56 o
   2   6  17      15596.22      14731.62        76.24 o
   3   6  17         79.56         80.85         7.36 o
   4   6  17      23632.44      22990.05       116.53 o
   5   6  17          0.06          7.27         6.44 o
   6   6  17      13523.57      13382.89        75.39 o
   7   6  17         57.52         47.55         8.07 o
   8   6  17      10356.12      10330.31        78.90 o
   9   6  17        341.38        327.12        13.26 o
  10   6  17       1939.80       2040.37        26.41 o
  11   6  17         87.48        109.51        11.57 o
  12   6  17       7845.68       8341.30        64.52 o
  13   6  17        259.62        278.34        20.83 o
   1   7  17        428.71        416.61        12.34 o
   2   7  17         44.14         46.43         7.27 o
   3   7  17        631.37        590.09        15.37 o
   4   7  17         14.84         16.22         7.40 o
   5   7  17        973.27        940.87        18.01 o
   6   7  17          7.03          5.50         7.53 o
   7   7  17        665.83        641.21        17.24 o
   8   7  17         14.33         16.21         8.53 o
   9   7  17         11.53         -2.02         8.42 o
  10   7  17         91.58         80.33        11.38 o
  11   7  17        402.38        388.88        17.40 o
  12   7  17        301.97        281.00        25.32 o
   0   8  17       4063.96       4202.86        50.58 o
   1   8  17          1.70         -3.82         7.09 o
   2   8  17       6122.67       5898.85        45.16 o
   3   8  17        301.98        270.62        12.37 o
   4   8  17       4108.04       3971.39        38.91 o
   5   8  17          1.38          1.03         8.05 o
   6   8  17        869.28        941.38        20.32 o
   7   8  17        486.37        475.72        16.25 o
   8   8  17       1144.35       1091.86        26.03 o
   9   8  17        331.81        333.10        16.78 o
  10   8  17        194.65        193.78        16.28 o
  11   8  17          4.74         53.89        42.87 o
   1   9  17        149.28        155.22        10.99 o
   2   9  17        193.97        164.63        11.30 o
   3   9  17        129.27        141.21        11.31 o
   4   9  17        293.52        308.82        14.30 o
   5   9  17        399.94        385.68        18.88 o
   6   9  17         38.90         16.85        10.80 o
   7   9  17         58.35         42.74        11.58 o
   8   9  17        811.56        835.13        33.66 o
   0  10  17          3.44          8.93        16.39 o
   1  10  17         46.81         50.36        12.36 o
   2  10  17        414.12        444.45        20.04 o
   3  10  17        315.79        344.10        19.54 o
   4  10  17          3.99         -3.16        13.02 o
   5  10  17        431.02        453.65        28.52 o
   6  10  17         12.19          5.33        15.84 o
   0   0  18       1401.80       1788.72        29.32 o
   1   0  18       4446.22       4627.35        38.16 o
   2   0  18       9307.24       9159.70        49.96 o
   3   0  18        949.82       1164.24        14.45 o
   4   0  18       6529.03       6287.98        38.91 o
   5   0  18        183.61        201.74         8.37 o
   6   0  18       1700.30       1724.12        22.27 o
   7   0  18        707.07        699.52        18.13 o
   8   0  18         32.33         30.75         8.16 o
   9   0  18        740.34        809.77        22.89 o
  10   0  18       1679.90       1718.54        30.32 o
  11   0  18        176.09        167.32        14.14 o
  12   0  18       2828.15       2672.55        43.87 o
  13   0  18        102.69        133.79        14.78 o
  14   0  18       1801.68       1844.30        37.40 o
  15   0  18        326.63        393.48        30.36 o
   1   1  18      18294.19      18392.33        69.34 o
   2   1  18       3074.68       3132.07        15.18 o
   3   1  18      21279.94      21394.09        74.15 o
   4   1  18        518.02        505.53         9.04 o
   5   1  18      20036.75      19636.49        85.14 o
   6   1  18       1095.75       1155.29        15.68 o
   7   1  18      15994.00      16017.35        76.01 o
   8   1  18         60.17         56.30         6.38 o
   9   1  18       4372.80       4238.45        33.77 o
  10   1  18        152.58        150.63         8.88 o
  11   1  18       8297.82       7909.31        51.94 o
  12   1  18        355.48        340.08        12.56 o
  13   1  18       4479.12       4447.94        40.82 o
  14   1  18         57.16         39.11         9.65 o
  15   1  18       3463.42       3520.61        49.79 o
   0   2  18      14167.91      13805.36        62.50 o
   1   2  18         28.95         29.24         2.82 o
   2   2  18      12821.53      13223.22        47.26 o
   3   2  18         19.44         18.78         3.21 o
   4   2  18       7803.62       7793.96        38.01 o
   5   2  18        248.43        225.14         7.09 o
   6   2  18       6532.27       6568.31        39.36 o
   7   2  18        112.86        118.57         7.07 o
   8   2  18       4944.43       4877.83        37.42 o
   9   2  18        691.08        715.70        14.61 o
  10   2  18       2187.02       2172.85        24.65 o
  11   2  18        635.48        563.08        14.92 o
  12   2  18       3943.47       3729.81        38.02 o
  13   2  18         14.29         22.52         8.50 o
  14   2  18       1044.01       1006.23        21.05 o
  15   2  18         81.35        113.47        18.03 o
   1   3  18       1000.80        958.83        11.97 o
   2   3  18         49.57         39.93         4.43 o
   3   3  18       1206.13       1379.72        13.97 o
   4   3  18        227.13        232.12         7.30 o
   5   3  18       4758.13       4654.09        30.47 o
   6   3  18       1341.53       1329.32        16.28 o
   7   3  18       1038.81       1032.37        18.37 o
   8   3  18        325.60        333.32        10.65 o
   9   3  18       1791.00       1929.18        21.80 o
  10   3  18        636.48        671.09        15.81 o
  11   3  18       2490.77       2358.87        27.40 o
  12   3  18         18.59         16.81         8.33 o
  13   3  18       1044.39       1104.65        21.68 o
  14   3  18        348.22        322.22        15.99 o
  15   3  18        554.38        649.87        29.17 o
   0   4  18       3217.38       3167.36        33.86 o
   1   4  18        353.84        322.02         9.14 o
   2   4  18        659.00        628.18        11.56 o
   3   4  18        290.71        266.31         8.77 o
   4   4  18          3.13         10.03         4.86 o
   5   4  18        292.81        310.98         9.20 o
   6   4  18         21.29         18.67         5.90 o
   7   4  18       1327.61       1334.51        17.85 o
   8   4  18       1751.99       1782.36        21.14 o
   9   4  18        177.33        197.27         9.98 o
  10   4  18       1215.75       1172.93        18.89 o
  11   4  18         34.75         25.62         8.20 o
  12   4  18          2.40          9.95         8.39 o
  13   4  18        727.64        750.30        21.59 o
  14   4  18        142.42        163.64        16.53 o
   1   5  18        105.59         82.41         6.73 o
   2   5  18       3241.81       3187.82        26.03 o
   3   5  18        892.96        846.39        13.97 o
   4   5  18       2389.37       2281.37        22.45 o
   5   5  18        143.28        146.71         7.89 o
   6   5  18        998.12       1002.12        16.07 o
   7   5  18       1412.84       1415.75        18.95 o
   8   5  18        173.63        177.92         9.90 o
   9   5  18        185.68        160.29         9.92 o
  10   5  18         14.58         16.87         8.01 o
  11   5  18        275.48        296.49        12.81 o
  12   5  18         75.65         71.43        10.74 o
  13   5  18          6.40          5.64        10.38 o
  14   5  18          9.22         21.78        21.45 o
   0   6  18        236.82        374.67        18.60 o
   1   6  18        201.24        238.06         9.49 o
   2   6  18       1035.57       1025.81        16.02 o
   3   6  18       1974.55       1894.92        25.74 o
   4   6  18        146.22        156.75         9.23 o
   5   6  18        106.38        102.30         8.29 o
   6   6  18         34.75         48.44         7.78 o
   7   6  18          3.04         -0.15         7.25 o
   8   6  18          3.61         12.08         7.79 o
   9   6  18         92.80         78.39         9.31 o
  10   6  18         21.36         -2.56         8.29 o
  11   6  18         13.64         -4.97         9.47 o
  12   6  18         17.27         61.95        11.37 o
  13   6  18         39.98         97.33        20.39 o
   1   7  18        640.56        711.83        15.68 o
   2   7  18         70.39         78.22         7.92 o
   3   7  18       5064.76       5001.63        42.15 o
   4   7  18        138.99        148.50         9.91 o
   5   7  18       5465.31       5397.41        42.38 o
   6   7  18         14.13          2.88         7.48 o
   7   7  18       2312.99       2301.91        28.34 o
   8   7  18         28.18         40.54         9.14 o
   9   7  18        157.94        173.73        12.71 o
  10   7  18         88.56         72.81        11.57 o
  11   7  18       1056.03       1116.69        27.82 o
  12   7  18        113.43         61.75        19.15 o
   0   8  18       2397.62       2236.75        36.44 o
   1   8  18        334.41        303.50        12.08 o
   2   8  18       1242.95       1231.83        19.97 o
   3   8  18        178.00        162.72        10.89 o
   4   8  18         20.20         20.79         8.74 o
   5   8  18         64.33         74.32         9.77 o
   6   8  18       1073.98       1111.57        21.45 o
   7   8  18        149.86        144.17        11.58 o
   8   8  18       1033.69        999.06        30.97 o
   9   8  18        300.97        312.11        16.87 o
  10   8  18        932.64        960.19        29.31 o
   1   9  18       5662.14       5568.80        47.10 o
   2   9  18        317.98        304.23        13.61 o
   3   9  18       5919.79       5778.72        48.83 o
   4   9  18         43.89         26.16         9.64 o
   5   9  18       8720.58       8652.64        76.58 o
   6   9  18        278.90        292.44        16.17 o
   7   9  18       2164.58       2122.48        40.23 o
   8   9  18       1529.70       1506.72        38.11 o
   9   9  18       2802.83       2900.29       138.40 o
   0  10  18        388.29        346.51        34.05 o
   1  10  18        421.03        415.47        18.82 o
   2  10  18        331.16        374.57        20.85 o
   3  10  18        374.72        354.03        21.73 o
   4  10  18        301.20        384.33        25.20 o
   5  10  18         35.27         22.06        19.30 o
   6  10  18         19.26         19.87        34.29 o
   1   1  19         21.12         26.69         3.39 o
   2   1  19        225.92        254.30         4.67 o
   3   1  19       1190.51       1100.15         9.73 o
   4   1  19       2353.19       2436.24        15.36 o
   5   1  19       4114.74       4162.52        26.18 o
   6   1  19       1118.81       1121.46        13.70 o
   7   1  19       9442.63       9525.63        50.94 o
   8   1  19        155.57        161.99         8.15 o
   9   1  19        322.44        331.68        10.86 o
  10   1  19          3.48          4.46         6.58 o
  11   1  19        143.41        168.61         9.68 o
  12   1  19        875.13        879.18        18.74 o
  13   1  19        557.72        557.88        19.78 o
  14   1  19        271.03        286.00        13.81 o
  15   1  19        544.67        527.44        32.55 o
   0   2  19       2006.89       1964.08        22.06 o
   1   2  19        116.34        144.01         4.44 o
   2   2  19       1618.41       1593.58        12.20 o
   3   2  19        233.10        182.89         5.10 o
   4   2  19          6.98          3.24         3.93 o
   5   2  19        336.46        359.75         9.71 o
   6   2  19         69.07         65.60         5.93 o
   7   2  19        690.59        647.42        17.05 o
   8   2  19        309.43        306.57        10.04 o
   9   2  19        505.06        469.20        13.01 o
  10   2  19        885.54        855.41        16.52 o
  11   2  19        576.27        577.68        16.92 o
  12   2  19         24.16         25.88         8.16 o
  13   2  19          4.91          1.92         8.28 o
  14   2  19        143.79        135.76        11.66 o
  15   2  19        719.29        818.78        34.30 o
   1   3  19      17087.65      17508.64        77.23 o
   2   3  19       1614.85       1661.60        14.80 o
   3   3  19      13013.29      13157.88        60.46 o
   4   3  19       1426.86       1436.62        14.77 o
   5   3  19        727.08        710.36        12.01 o
   6   3  19         15.90         21.42         5.63 o
   7   3  19      10287.95      10219.75        57.17 o
   8   3  19        199.36        229.05         9.59 o
   9   3  19       9410.39       9181.72        55.23 o
  10   3  19          3.47          7.40         7.10 o
  11   3  19       9740.94       9409.30        62.34 o
  12   3  19          8.30          8.57         8.52 o
  13   3  19       3140.01       3036.45        32.66 o
  14   3  19         19.06         19.66        10.43 o
  15   3  19       2387.16       2122.74        83.54 o
   0   4  19        567.46        496.76        14.61 o
   1   4  19        185.85        192.19         7.74 o
   2   4  19       1370.56       1315.64        15.15 o
   3   4  19        292.40        309.24         9.29 o
   4   4  19         25.09         35.37         5.34 o
   5   4  19        372.35        355.58         9.84 o
   6   4  19        290.99        289.82         9.77 o
   7   4  19          2.11          9.06         6.19 o
   8   4  19        339.90        337.13        11.45 o
   9   4  19         22.32         37.41         7.53 o
  10   4  19        469.78        463.33        13.95 o
  11   4  19        549.70        553.73        15.84 o
  12   4  19         21.87         20.76         9.09 o
  13   4  19       1330.91       1459.48        24.97 o
  14   4  19        247.38        269.28        18.90 o
   1   5  19      19131.73      18237.69        88.28 o
   2   5  19       1690.49       1672.24        18.71 o
   3   5  19       9479.99       9069.05        53.71 o
   4   5  19         85.01         81.27         7.14 o
   5   5  19      11713.73      11481.21        63.74 o
   6   5  19         94.26         83.98         7.68 o
   7   5  19      21095.71      20407.30        99.22 o
   8   5  19         12.31         14.55         6.93 o
   9   5  19       8347.60       8347.63        54.56 o
  10   5  19         47.10         37.77         8.54 o
  11   5  19       3815.27       3914.39        36.21 o
  12   5  19        521.48        545.77        18.99 o
  13   5  19       3724.34       3772.97        43.15 o
   0   6  19       5299.66       5034.99        58.70 o
   1   6  19       1152.23       1091.85        16.45 o
   2   6  19       2809.10       2752.66        25.71 o
   3   6  19        509.52        500.75        14.21 o
   4   6  19        217.16        242.32        10.69 o
   5   6  19        159.25        165.81         9.51 o
   6   6  19        177.53        184.92        10.38 o
   7   6  19        329.67        311.86        12.63 o
   8   6  19       1805.83       1794.28        24.64 o
   9   6  19         14.97          1.63         8.16 o
  10   6  19        725.23        789.69        18.85 o
  11   6  19       1147.29       1319.55        23.31 o
  12   6  19        405.17        429.91        18.04 o
  13   6  19        409.07        372.54        43.93 o
   1   7  19       3202.38       3214.52        29.61 o
   2   7  19          0.53         -0.71         6.62 o
   3   7  19       3920.66       4050.27        36.45 o
   4   7  19        473.91        467.61        14.48 o
   5   7  19       7070.22       7110.48        50.65 o
   6   7  19        101.73         97.49         9.68 o
   7   7  19       2609.31       2539.80        30.04 o
   8   7  19        483.12        501.27        16.31 o
   9   7  19       2308.36       2294.10        29.77 o
  10   7  19         15.70         23.44        10.72 o
  11   7  19        750.87        698.37        24.28 o
  12   7  19          0.14         -1.51        53.89 o
   0   8  19        235.51        236.69        20.22 o
   1   8  19        730.20        634.11        16.20 o
   2   8  19         12.23         -7.18         7.18 o
   3   8  19          0.07         -0.65         7.89 o
   4   8  19        244.80        252.64        13.08 o
   5   8  19          3.46         10.37         8.42 o
   6   8  19        326.92        325.07        14.26 o
   7   8  19         60.57         47.21         9.85 o
   8   8  19       1308.24       1362.23        29.06 o
   9   8  19        233.48        230.70        17.31 o
  10   8  19         34.91         16.90        16.56 o
   1   9  19       1754.36       1627.41        23.96 o
   2   9  19        525.95        523.27        17.28 o
   3   9  19        534.59        511.21        17.01 o
   4   9  19        142.76        151.07        12.06 o
   5   9  19        499.66        551.75        17.63 o
   6   9  19         31.36         10.18        11.05 o
   7   9  19        228.82        224.62        21.46 o
   8   9  19         10.03          3.17        16.07 o
   0  10  19         19.96         34.07        19.45 o
   1  10  19        220.13        234.00        18.03 o
   2  10  19         26.97         -2.02        14.41 o
   3  10  19        223.77        248.73        25.61 o
   4  10  19        281.92        311.09        60.01 o
   5  10  19          0.42        -36.74        36.74 o
   0   0  20      24696.08      25607.55       200.12 o
   1   0  20        507.04        528.70        14.24 o
   2   0  20      26170.68      25653.18       122.60 o
   3   0  20          1.51          4.43         5.41 o
   4   0  20       9673.82       9969.92        59.46 o
   5   0  20         70.60         62.44         6.83 o
   6   0  20      15706.04      15191.89       103.82 o
   7   0  20        185.69        180.07        12.85 o
   8   0  20      17905.09      17003.23       125.41 o
   9   0  20          2.05         11.79         9.02 o
  10   0  20      18825.68      17713.68       134.64 o
  11   0  20       2602.18       2333.08        37.31 o
  12   0  20        699.02        702.21        24.64 o
  13   0  20         55.57         47.02        13.12 o
  14   0  20       5196.89       5036.67        63.19 o
   1   1  20       4005.86       3954.99        21.38 o
   2   1  20         28.94         41.79         3.06 o
   3   1  20       3731.79       3633.15        21.47 o
   4   1  20         13.06         12.74         3.68 o
   5   1  20       1086.21       1109.48        12.46 o
   6   1  20         50.40         46.64         5.46 o
   7   1  20       3864.94       3780.89        30.81 o
   8   1  20          4.99          9.07         5.81 o
   9   1  20        690.71        738.43        15.78 o
  10   1  20        152.20        164.31         9.35 o
  11   1  20        887.72        907.84        18.12 o
  12   1  20        135.96        124.92        10.02 o
  13   1  20       1135.72       1130.31        21.40 o
  14   1  20          7.34          4.82         9.27 o
  15   1  20         77.45         88.80        30.01 o
   0   2  20      12282.58      12252.13        77.62 o
   1   2  20        798.94        858.63         9.72 o
   2   2  20       4655.18       4417.61        29.15 o
   3   2  20       1467.86       1629.37        12.96 o
   4   2  20       4383.46       4419.33        26.77 o
   5   2  20         93.07         71.81         5.70 o
   6   2  20       5381.23       5273.03        34.38 o
   7   2  20        897.45        856.67        13.89 o
   8   2  20       4163.87       4093.83        31.26 o
   9   2  20       2414.04       2290.14        24.74 o
  10   2  20       1820.63       1851.63        22.60 o
  11   2  20         24.03         31.53         7.94 o
  12   2  20       2135.01       2235.29        26.75 o
  13   2  20        107.63         85.66        10.03 o
  14   2  20       4938.96       4794.29        44.01 o
  15   2  20         58.24          0.00        37.97 o
   1   3  20       5133.03       5076.07        30.69 o
   2   3  20        382.25        361.90         8.17 o
   3   3  20       2629.27       2556.28        19.88 o
   4   3  20        157.11        169.11         6.85 o
   5   3  20        203.81        218.93         7.89 o
   6   3  20       2172.61       2034.03        20.43 o
   7   3  20        481.12        440.34        12.00 o
   8   3  20         42.35         26.01         6.53 o
   9   3  20       1103.16       1078.30        17.21 o
  10   3  20         51.11         63.14         8.57 o
  11   3  20       2578.63       2487.47        28.67 o
  12   3  20          0.77         -0.22         8.42 o
  13   3  20        867.49        890.24        20.25 o
  14   3  20        223.65        252.91        14.43 o
   0   4  20         33.37         42.55         7.55 o
   1   4  20         94.96        124.64         7.62 o
   2   4  20       3256.94       3423.79        25.50 o
   3   4  20        212.35        203.20         7.94 o
   4   4  20       7295.92       7065.45        41.83 o
   5   4  20        794.97        789.40        13.31 o
   6   4  20       1840.71       1860.74        20.17 o
   7   4  20         28.69         26.15         6.82 o
   8   4  20       1903.04       1863.01        22.04 o
   9   4  20        423.75        395.80        12.80 o
  10   4  20       2459.69       2468.61        26.93 o
  11   4  20        152.56        180.96        11.19 o
  12   4  20        859.78        818.88        20.11 o
  13   4  20        274.44        320.72        16.11 o
  14   4  20        328.40        344.76        29.76 o
   1   5  20       1128.12       1094.23        15.38 o
   2   5  20        269.55        231.93         9.27 o
   3   5  20        695.53        718.62        14.11 o
   4   5  20        423.51        410.18        11.52 o
   5   5  20        156.42        178.99         9.03 o
   6   5  20         41.82         25.28         7.04 o
   7   5  20         55.39         53.24         7.68 o
   8   5  20        746.44        678.23        15.58 o
   9   5  20        102.16        107.75        10.28 o
  10   5  20         11.95         16.29         8.16 o
  11   5  20          1.24         -7.90         8.24 o
  12   5  20         37.48         39.95        10.03 o
  13   5  20        137.94        116.59        17.12 o
   0   6  20        197.04        170.27        12.36 o
   1   6  20        425.39        447.75        12.23 o
   2   6  20         42.26         73.75         7.66 o
   3   6  20          6.68          4.24         6.40 o
   4   6  20       1206.41       1197.31        21.32 o
   5   6  20         59.26         49.19         7.63 o
   6   6  20        638.33        683.90        16.83 o
   7   6  20         17.39         19.10         7.92 o
   8   6  20        601.96        632.97        17.25 o
   9   6  20        798.49        783.07        19.22 o
  10   6  20        552.68        525.05        16.56 o
  11   6  20         77.66         52.44        10.25 o
  12   6  20         55.92         80.98        14.03 o
   1   7  20        349.32        345.82        12.45 o
   2   7  20        643.89        601.92        17.44 o
   3   7  20       2297.21       2214.63        27.55 o
   4   7  20          4.48         -1.29         7.69 o
   5   7  20        348.08        329.35        12.80 o
   6   7  20       1091.59       1057.84        20.78 o
   7   7  20       1182.77       1219.80        21.86 o
   8   7  20         66.79         70.69         9.92 o
   9   7  20        221.72        245.80        13.51 o
  10   7  20          4.87         -9.73         9.73 o
  11   7  20        779.98        955.88        34.80 o
   0   8  20       2375.22       2282.93        37.58 o
   1   8  20        401.32        385.76        13.49 o
   2   8  20       3314.71       3302.81        33.22 o
   3   8  20         42.90         53.58         9.23 o
   4   8  20       1474.61       1413.87        24.21 o
   5   8  20          2.33         19.76         8.86 o
   6   8  20       3187.59       3142.09        34.93 o
   7   8  20         24.16         24.02         9.62 o
   8   8  20        522.99        547.10        18.06 o
   9   8  20         81.35         91.78        22.19 o
   1   9  20       1084.13       1183.50        25.39 o
   2   9  20        206.66        213.93        12.91 o
   3   9  20       1939.27       1948.34        28.61 o
   4   9  20         58.45         57.40        10.42 o
   5   9  20        311.85        318.30        14.65 o
   6   9  20       1155.82       1160.48        33.51 o
   7   9  20       1181.20       1279.60        45.15 o
   0  10  20       6657.19       6660.49       125.09 o
   1  10  20         63.59         66.61        22.27 o
   2  10  20       4899.00       4673.54       127.70 o
   3  10  20          4.64        -25.94        25.94 o
   4  10  20       5538.46       5758.93       199.64 o
   1   1  21       3121.26       3221.65        19.72 o
   2   1  21        339.74        351.31         6.77 o
   3   1  21        284.88        296.55         6.85 o
   4   1  21       2594.60       2670.41        19.81 o
   5   1  21        122.12        105.51         5.59 o
   6   1  21         77.19         92.78         6.16 o
   7   1  21        611.80        600.02        14.16 o
   8   1  21        121.55        147.36         8.20 o
   9   1  21        291.52        283.91        10.54 o
  10   1  21         23.22         17.30         7.25 o
  11   1  21         23.14         18.62         7.85 o
  12   1  21         94.01        109.03        10.47 o
  13   1  21         10.96          1.09         8.68 o
  14   1  21        288.33        307.46        14.42 o
  15   1  21        218.74        259.81        31.16 o
   0   2  21       3240.04       3265.66        30.45 o
   1   2  21         15.06         11.80         3.72 o
   2   2  21       1728.17       1807.96        15.18 o
   3   2  21       1958.38       2037.92        17.91 o
   4   2  21       5411.86       5325.12        30.69 o
   5   2  21       2202.42       2135.84        20.44 o
   6   2  21       1464.11       1475.57        18.38 o
   7   2  21        750.02        745.86        16.19 o
   8   2  21       3413.18       3307.56        28.54 o
   9   2  21         15.77         14.73         6.67 o
  10   2  21       2668.03       2585.64        26.95 o
  11   2  21        106.98        104.00         9.36 o
  12   2  21       1431.17       1407.49        21.96 o
  13   2  21          1.75          4.35         8.92 o
  14   2  21       1825.40       1897.76        31.02 o
  15   2  21         84.49         38.51        28.06 o
   1   3  21       3987.72       3874.80        25.96 o
   2   3  21         86.00         98.02         5.68 o
   3   3  21       4756.92       4742.18        38.66 o
   4   3  21       1700.46       1722.64        16.57 o
   5   3  21       1622.57       1615.85        17.05 o
   6   3  21       4922.76       4867.87        34.09 o
   7   3  21        878.18        900.32        15.30 o
   8   3  21          1.82         -4.69         6.23 o
   9   3  21       1263.58       1260.90        18.47 o
  10   3  21        439.32        494.47        14.82 o
  11   3  21        767.40        734.26        20.38 o
  12   3  21        705.02        711.07        18.77 o
  13   3  21         24.83         26.74         9.36 o
  14   3  21        329.86        357.71        22.30 o
   0   4  21      17280.16      16790.30       114.35 o
   1   4  21        334.45        331.54         9.73 o
   2   4  21      19487.33      18705.80        89.33 o
   3   4  21        326.39        329.87         9.58 o
   4   4  21      17370.47      16875.32        79.41 o
   5   4  21        407.64        401.38        11.02 o
   6   4  21       9769.30       9507.40        54.19 o
   7   4  21         46.61         39.35         6.98 o
   8   4  21      14755.27      14475.08        77.98 o
   9   4  21        328.95        309.71        11.80 o
  10   4  21       6429.92       6229.79        45.61 o
  11   4  21        418.28        408.53        14.93 o
  12   4  21       5622.62       5702.38        51.65 o
  13   4  21        140.95        158.11        13.17 o
  14   4  21       2243.99       2350.47        84.41 o
   1   5  21         99.56        109.67         7.30 o
   2   5  21        576.43        571.85        13.62 o
   3   5  21        313.97        317.59        10.55 o
   4   5  21       2064.67       1929.14        21.23 o
   5   5  21         90.01         88.69         7.69 o
   6   5  21        275.85        270.51        10.98 o
   7   5  21         22.04         14.95         7.06 o
   8   5  21         19.32          9.08         7.36 o
   9   5  21        302.00        328.18        12.72 o
  10   5  21        405.51        432.90        14.55 o
  11   5  21        819.42        834.30        19.46 o
  12   5  21          6.35         -3.41         9.74 o
  13   5  21       1090.18       1080.36        76.81 o
   0   6  21        162.01        279.06        15.97 o
   1   6  21          8.35         20.95         6.52 o
   2   6  21       9148.15       8930.97        55.82 o
   3   6  21         11.03         54.81         7.84 o
   4   6  21       7759.26       7641.27        51.03 o
   5   6  21          0.62         -0.97         6.87 o
   6   6  21       5975.50       5819.49        45.42 o
   7   6  21        311.82        312.51        13.69 o
   8   6  21       5137.67       5153.73        43.66 o
   9   6  21         24.92         66.97         9.73 o
  10   6  21         83.26         64.82        10.10 o
  11   6  21        379.78        430.81        17.60 o
  12   6  21       3977.05       4144.01        77.35 o
   1   7  21         14.06         12.25         7.05 o
   2   7  21        276.30        273.96        11.71 o
   3   7  21       1939.27       1862.96        24.71 o
   4   7  21         85.92         77.13         9.28 o
   5   7  21        591.17        555.98        15.82 o
   6   7  21         52.39         63.18         9.50 o
   7   7  21        104.72        103.95        10.41 o
   8   7  21          5.72          3.04         8.93 o
   9   7  21        314.28        354.71        15.28 o
  10   7  21        158.68        191.99        15.50 o
   0   8  21         31.74          7.11        11.08 o
   1   8  21        365.61        344.66        13.17 o
   2   8  21       3038.71       2881.61        31.22 o
   3   8  21        146.48        117.19        10.55 o
   4   8  21        424.24        450.48        16.38 o
   5   8  21        223.97        228.19        12.99 o
   6   8  21        717.14        722.70        19.55 o
   7   8  21          1.19          2.62         9.33 o
   8   8  21       1278.19       1318.29        32.03 o
   9   8  21          1.97         39.19        45.32 o
   1   9  21        275.70        225.94        12.79 o
   2   9  21         74.04         74.59        10.71 o
   3   9  21        484.26        523.81        17.64 o
   4   9  21        227.42        192.32        13.78 o
   5   9  21         10.18         29.83        12.49 o
   6   9  21        580.75        734.88        40.93 o
   0  10  21         18.24         22.05        23.34 o
   1  10  21         92.27         76.07        18.68 o
   2  10  21        112.98        136.31        24.91 o
   0   0  22       8661.37       8520.08        84.37 o
   1   0  22       3594.00       3653.81        35.46 o
   2   0  22       1773.00       1785.69        20.77 o
   3   0  22         32.13         30.51         6.16 o
   4   0  22       3492.52       3680.01        31.76 o
   5   0  22        413.21        385.59        13.72 o
   6   0  22       4843.36       4752.62        57.69 o
   7   0  22         30.70         40.45         8.66 o
   8   0  22      12053.42      11641.11        94.44 o
   9   0  22         27.73         12.19         9.57 o
  10   0  22        497.83        487.04        24.98 o
  11   0  22        487.10        408.02        19.20 o
  12   0  22        794.64        752.83        36.01 o
  13   0  22        109.93         86.36        14.81 o
  14   0  22         88.61         76.06        23.01 o
   1   1  22       5344.79       5347.89        29.46 o
   2   1  22        469.69        521.77         8.93 o
   3   1  22       3910.48       3942.03        23.59 o
   4   1  22          0.13         -0.76         3.77 o
   5   1  22      12159.36      12029.95        56.68 o
   6   1  22         60.83         59.29         5.89 o
   7   1  22        503.19        514.62        13.37 o
   8   1  22          4.63          2.89         6.12 o
   9   1  22       5110.27       4992.80        38.50 o
  10   1  22          1.34          8.65         7.25 o
  11   1  22       7479.36       7251.87        55.24 o
  12   1  22        378.84        388.73        14.25 o
  13   1  22       3833.85       3953.56        41.37 o
  14   1  22         34.20         32.10        14.96 o
   0   2  22       4237.97       4281.00        36.76 o
   1   2  22        235.55        254.08         7.75 o
   2   2  22       8406.22       8565.01        43.11 o
   3   2  22        522.45        570.59        14.53 o
   4   2  22       2019.47       1996.10        19.28 o
   5   2  22         27.83         37.17         5.45 o
   6   2  22         24.19         31.88         5.83 o
   7   2  22       1681.09       1604.39        18.12 o
   8   2  22        926.24        881.49        16.20 o
   9   2  22        795.77        825.04        15.93 o
  10   2  22       2787.73       2843.66        28.48 o
  11   2  22       1110.55       1125.00        21.88 o
  12   2  22       2223.48       2246.98        28.28 o
  13   2  22         47.19         20.12         9.55 o
  14   2  22       2285.63       2398.21        48.12 o
   1   3  22       1597.40       1590.74        15.70 o
   2   3  22       1042.48       1003.70        12.79 o
   3   3  22       2377.47       2383.80        23.53 o
   4   3  22         30.56         20.87         5.01 o
   5   3  22       7407.13       7163.31        41.52 o
   6   3  22       1021.62       1027.56        15.04 o
   7   3  22       2207.34       2219.04        22.69 o
   8   3  22       1988.67       1965.17        22.09 o
   9   3  22        385.95        414.12        13.01 o
  10   3  22       1340.60       1342.18        21.30 o
  11   3  22        582.29        609.03        16.90 o
  12   3  22        117.92        121.76        10.67 o
  13   3  22        856.69        837.92        20.27 o
  14   3  22        102.87        102.41        21.82 o
   0   4  22        856.03        787.14        18.16 o
   1   4  22        515.38        473.84        10.79 o
   2   4  22        233.81        260.67         8.85 o
   3   4  22         84.56         83.55         6.58 o
   4   4  22        104.84        111.03         7.25 o
   5   4  22        462.17        434.87        11.48 o
   6   4  22        188.18        181.13         8.91 o
   7   4  22         23.19         23.06         6.79 o
   8   4  22         10.22         10.84         7.12 o
   9   4  22         26.99         29.99         7.83 o
  10   4  22         55.61         44.26         8.54 o
  11   4  22         21.03         10.36         8.82 o
  12   4  22         24.88         33.24        10.00 o
  13   4  22         97.57         91.67        16.72 o
   1   5  22        424.57        391.75        10.99 o
   2   5  22        689.33        737.99        14.95 o
   3   5  22        140.40        159.53         8.64 o
   4   5  22        491.89        486.77        12.74 o
   5   5  22       2305.49       2324.60        24.97 o
   6   5  22        204.91        215.43        10.70 o
   7   5  22          9.29         21.60         7.57 o
   8   5  22        590.43        561.78        18.97 o
   9   5  22        214.53        245.21        11.57 o
  10   5  22        175.96        186.20        11.31 o
  11   5  22          1.43          2.35         8.76 o
  12   5  22        122.10        129.98        15.35 o
   0   6  22       3064.00       2902.73        38.35 o
   1   6  22        189.72        233.02         9.94 o
   2   6  22       1256.79       1239.80        18.56 o
   3   6  22         70.56         73.61         8.36 o
   4   6  22        265.71        297.47        11.34 o
   5   6  22        267.65        237.74        11.38 o
   6   6  22       1001.30        949.79        18.98 o
   7   6  22        675.47        683.03        17.67 o
   8   6  22        832.31        847.03        20.03 o
   9   6  22        323.03        299.36        13.74 o
  10   6  22        514.36        555.23        17.76 o
  11   6  22          0.25          9.42        12.06 o
   1   7  22       3670.32       3585.82        33.28 o
   2   7  22        251.81        272.80        12.73 o
   3   7  22       1426.33       1331.52        21.56 o
   4   7  22         13.86         19.86         8.22 o
   5   7  22       3168.03       3276.47        34.01 o
   6   7  22        185.45        162.40        11.35 o
   7   7  22        374.30        387.12        15.00 o
   8   7  22          5.56          4.99         9.13 o
   9   7  22       1819.62       1791.65        28.94 o
  10   7  22         78.05         57.63        24.97 o
   0   8  22        468.52        465.78        22.46 o
   1   8  22        835.79        831.45        19.34 o
   2   8  22       1105.85       1067.12        20.92 o
   3   8  22         45.30         36.97         9.30 o
   4   8  22       2112.37       2177.54        28.01 o
   5   8  22          2.62          0.58         8.97 o
   6   8  22        211.78        192.22        12.65 o
   7   8  22          5.78          3.82        12.07 o
   8   8  22       2022.01       2165.62        68.33 o
   1   9  22       2558.96       2628.76        31.78 o
   2   9  22        741.54        684.80        19.70 o
   3   9  22       3151.85       3219.90        39.80 o
   4   9  22          0.11        -12.66        12.66 o
   5   9  22       5503.61       5950.68        89.55 o
   6   9  22         88.72         88.09        33.48 o
   1   1  23        666.98        749.64        10.78 o
   2   1  23        422.43        457.07         7.76 o
   3   1  23        795.60        882.36        10.76 o
   4   1  23       1443.19       1470.23        13.66 o
   5   1  23         10.52         18.01         4.74 o
   6   1  23         81.90         89.83         6.50 o
   7   1  23       2703.38       2752.05        33.93 o
   8   1  23       1124.61       1144.27        17.30 o
   9   1  23       1838.72       1793.11        22.09 o
  10   1  23          0.28         -3.03         7.15 o
  11   1  23        343.53        336.70        13.08 o
  12   1  23        104.04        124.00        10.58 o
  13   1  23         31.27         26.02         9.61 o
  14   1  23        596.52        567.97        27.81 o
   0   2  23       2761.32       2657.94        27.90 o
   1   2  23       2312.27       2406.50        17.58 o
   2   2  23        269.88        281.85         7.44 o
   3   2  23        248.77        229.12         6.81 o
   4   2  23        116.91        113.98         5.98 o
   5   2  23        352.16        343.59         8.92 o
   6   2  23         13.93          2.62         5.31 o
   7   2  23       2279.73       2259.00        22.32 o
   8   2  23        903.89        879.50        17.94 o
   9   2  23        155.28        182.41         9.77 o
  10   2  23         14.61          3.74         7.30 o
  11   2  23        774.22        717.92        17.81 o
  12   2  23          5.23         14.84         8.84 o
  13   2  23        319.54        304.28        14.50 o
  14   2  23        277.69        290.64        39.23 o
   1   3  23      13727.34      13246.59        70.69 o
   2   3  23       1088.59       1113.92        16.30 o
   3   3  23       3929.05       3746.33        25.46 o
   4   3  23        191.57        193.64         7.65 o
   5   3  23        549.83        550.15        11.59 o
   6   3  23       1000.04       1023.28        15.99 o
   7   3  23      10507.33      10248.53        58.74 o
   8   3  23        340.73        368.24        11.76 o
   9   3  23       1616.32       1637.28        21.77 o
  10   3  23          3.21         -0.22         7.68 o
  11   3  23       1140.19       1157.17        20.77 o
  12   3  23          1.99         -1.75         8.65 o
  13   3  23       1207.03       1298.51        36.22 o
   0   4  23        926.91        960.50        21.44 o
   1   4  23        297.59        331.78         9.70 o
   2   4  23         17.83         30.61         5.86 o
   3   4  23       1788.27       1760.28        23.17 o
   4   4  23          2.97          9.01         5.65 o
   5   4  23        163.71        164.17         8.43 o
   6   4  23         62.58         59.48         7.13 o
   7   4  23          1.97          3.25         6.57 o
   8   4  23         61.21         60.54         7.88 o
   9   4  23         13.76         -3.52         7.36 o
  10   4  23        112.63        106.28         9.92 o
  11   4  23        124.24        104.96        11.16 o
  12   4  23         52.02         68.12        12.07 o
  13   4  23       1360.28       1365.19        78.05 o
   1   5  23       5499.78       5558.22        38.96 o
   2   5  23        733.90        701.40        14.83 o
   3   5  23      17148.96      16686.22        87.13 o
   4   5  23        155.05        141.36         8.57 o
   5   5  23      17578.48      17407.94        92.09 o
   6   5  23        558.59        515.93        14.46 o
   7   5  23      11185.68      10942.72        66.94 o
   8   5  23         29.21         27.92         8.13 o
   9   5  23       5106.74       5095.65        40.45 o
  10   5  23         44.77         48.50         9.09 o
  11   5  23       4148.08       4146.39        41.53 o
  12   5  23         76.46         97.94        23.69 o
   0   6  23        937.92        836.60        25.50 o
   1   6  23        650.74        556.57        14.22 o
   2   6  23         41.58         58.08         8.04 o
   3   6  23         98.63         99.81         8.94 o
   4   6  23         64.33         51.03         7.78 o
   5   6  23         48.72         39.50         8.23 o
   6   6  23          1.27          0.07         7.73 o
   7   6  23        117.71        119.48        10.34 o
   8   6  23        189.30        176.25        11.69 o
   9   6  23         94.45         97.66        10.84 o
  10   6  23        535.62        535.66        19.98 o
  11   6  23        437.24        462.20        39.01 o
   1   7  23       2230.06       2234.64        26.18 o
   2   7  23          1.62          1.26         7.40 o
   3   7  23       1490.39       1433.19        25.50 o
   4   7  23        333.35        340.83        13.74 o
   5   7  23       4165.13       4268.17        39.77 o
   6   7  23          2.50         -0.01         8.54 o
   7   7  23        830.72        836.60        20.50 o
   8   7  23        297.33        322.64        14.71 o
   9   7  23        733.12        785.16        41.61 o
   0   8  23         19.67         20.89        12.45 o
   1   8  23          3.16         -4.35         7.97 o
   2   8  23          7.12         -2.86         8.25 o
   3   8  23        195.34        167.46        11.90 o
   4   8  23         74.89         65.45         9.91 o
   5   8  23         28.22         24.81         9.98 o
   6   8  23        124.15        110.77        13.99 o
   7   8  23        258.15        315.43        34.04 o
   1   9  23        274.70        268.58        19.72 o
   2   9  23        182.40        126.47        18.03 o
   3   9  23        585.21        584.61        27.79 o
   4   9  23         98.86        122.61        23.67 o
   0   0  24       9610.92       9724.99        95.35 o
   1   0  24         79.55         64.90         8.43 o
   2   0  24       1199.61       1236.20        20.53 o
   3   0  24       3695.38       3862.10        37.21 o
   4   0  24         69.58         88.44         7.27 o
   5   0  24        354.32        345.10        12.08 o
   6   0  24        485.26        494.80        16.09 o
   7   0  24          0.28          0.44         8.20 o
   8   0  24       5476.97       5222.33        54.59 o
   9   0  24       1478.76       1478.49        32.40 o
  10   0  24       3967.94       3797.81        48.45 o
  11   0  24         32.69         26.76        11.83 o
  12   0  24       4828.29       5042.44        61.30 o
  13   0  24         29.23         73.58        22.11 o
   1   1  24       4331.22       4240.44        27.89 o
   2   1  24        116.42        108.71         4.98 o
   3   1  24       6126.19       6033.87        32.46 o
   4   1  24         72.53         92.83         5.21 o
   5   1  24       4229.00       4225.00        28.28 o
   6   1  24       3414.33       3441.75        27.12 o
   7   1  24       2861.58       2844.90        25.40 o
   8   1  24         82.14         84.85         7.86 o
   9   1  24       2338.01       2313.46        25.44 o
  10   1  24         94.73        102.39         9.25 o
  11   1  24       5555.70       5337.89        43.47 o
  12   1  24        126.49        129.08        11.23 o
  13   1  24       1888.27       1939.10        42.18 o
   0   2  24       8208.10       8191.26        62.46 o
   1   2  24         28.00         39.04         4.53 o
   2   2  24       8502.15       8299.76        43.01 o
   3   2  24       1112.44       1184.08        14.40 o
   4   2  24      10350.58      10189.26        50.62 o
   5   2  24        922.81        945.92        13.17 o
   6   2  24       8129.19       8078.98        46.48 o
   7   2  24        956.44        929.63        19.80 o
   8   2  24       6082.01       5935.48        40.84 o
   9   2  24       2501.11       2507.57        28.49 o
  10   2  24       4638.76       4601.27        39.04 o
  11   2  24         40.95         53.87         9.21 o
  12   2  24       1146.65       1149.55        21.98 o
  13   2  24          9.34         14.28        14.40 o
   1   3  24       2848.93       2910.49        24.02 o
   2   3  24        854.76        870.16        14.58 o
   3   3  24       1657.23       1720.81        17.00 o
   4   3  24        303.45        323.94         9.25 o
   5   3  24       2114.33       2051.54        19.89 o
   6   3  24        567.53        561.17        12.67 o
   7   3  24       1753.71       1768.49        20.62 o
   8   3  24        331.55        323.00        12.89 o
   9   3  24        568.87        557.12        14.92 o
  10   3  24          0.95         -0.37         7.75 o
  11   3  24       1412.58       1363.04        22.10 o
  12   3  24         30.45         25.97         9.57 o
   0   4  24       2130.72       2020.71        30.35 o
   1   4  24        113.58        129.89         7.34 o
   2   4  24        105.85        104.74         7.05 o
   3   4  24        157.45        192.42         8.34 o
   4   4  24        160.79        162.82        10.05 o
   5   4  24         64.17         70.91         7.41 o
   6   4  24         86.68         87.66         7.89 o
   7   4  24         79.33         70.20         7.92 o
   8   4  24        186.68        203.79        10.24 o
   9   4  24         94.29         91.67         9.21 o
  10   4  24         53.73         59.27         9.33 o
  11   4  24         99.28         90.18        10.71 o
  12   4  24        381.94        418.69        26.81 o
   1   5  24        420.25        388.65        12.03 o
   2   5  24        235.68        226.70         9.68 o
   3   5  24         41.84         47.61         7.02 o
   4   5  24        341.68        332.16        11.65 o
   5   5  24        344.34        354.08        12.20 o
   6   5  24        775.43        797.65        17.05 o
   7   5  24        262.00        265.65        11.90 o
   8   5  24        272.67        299.46        14.15 o
   9   5  24        151.77        144.29        10.85 o
  10   5  24         38.50         20.61         8.97 o
  11   5  24         77.04         85.45        17.03 o
   0   6  24       1577.74       1899.32        31.38 o
   1   6  24        175.15        151.06         9.24 o
   2   6  24       1981.23       1890.47        23.83 o
   3   6  24          4.32         37.69         7.61 o
   4   6  24        455.07        447.86        13.45 o
   5   6  24        150.33        145.82        10.26 o
   6   6  24       1360.60       1391.31        22.11 o
   7   6  24        158.24        144.30        11.94 o
   8   6  24        650.80        646.71        18.05 o
   9   6  24        411.98        434.10        15.88 o
  10   6  24        216.24        224.40        38.46 o
   1   7  24        424.11        448.24        14.33 o
   2   7  24        144.68        141.57        10.11 o
   3   7  24        830.47        766.46        18.81 o
   4   7  24         23.00         23.12         8.39 o
   5   7  24        272.73        283.04        13.31 o
   6   7  24        523.73        505.06        16.61 o
   7   7  24        477.30        484.72        16.99 o
   8   7  24         38.48         22.24        19.54 o
   0   8  24       7019.54       6976.68        76.60 o
   1   8  24         16.21         12.46         8.70 o
   2   8  24       1733.61       1722.14        25.13 o
   3   8  24        641.86        610.45        18.11 o
   4   8  24       3513.92       3486.39        36.09 o
   5   8  24        304.12        312.29        23.50 o
   6   8  24       1477.83       1416.08        55.73 o
   1   9  24       1190.57       1205.19       102.88 o
   2   9  24        341.72        357.64        66.14 o
   1   1  25         36.84         67.97         5.89 o
   2   1  25        149.94        143.57         5.47 o
   3   1  25        201.44        215.78         6.96 o
   4   1  25        311.34        373.48         8.79 o
   5   1  25         63.77         68.81         5.78 o
   6   1  25       1658.87       1653.62        18.37 o
   7   1  25       1774.95       1779.96        20.24 o
   8   1  25        143.88        155.57         9.05 o
   9   1  25        319.13        312.58        11.78 o
  10   1  25         31.33         30.25         8.17 o
  11   1  25         27.15         32.92         8.76 o
  12   1  25         46.72         56.96         9.79 o
   0   2  25      10841.74      10628.31        76.72 o
   1   2  25        429.88        463.97        10.11 o
   2   2  25       8849.32       8650.15        44.82 o
   3   2  25        380.09        370.94         9.33 o
   4   2  25       3580.72       3601.98        26.31 o
   5   2  25         69.65         68.85         6.00 o
   6   2  25       4319.34       4235.92        34.70 o
   7   2  25          1.34          4.58         6.02 o
   8   2  25       2755.55       2766.60        27.24 o
   9   2  25         28.44         16.29         7.53 o
  10   2  25       5128.43       4930.89        41.06 o
  11   2  25        380.87        388.89        14.42 o
  12   2  25        212.93        260.70        15.16 o
   1   3  25        432.49        369.04         9.80 o
   2   3  25        330.39        326.01         8.84 o
   3   3  25         47.69         39.72         5.51 o
   4   3  25        971.19        975.59        18.27 o
   5   3  25        600.84        635.92        12.39 o
   6   3  25        583.42        625.87        13.60 o
   7   3  25          2.72          7.39         6.39 o
   8   3  25        989.05        971.92        19.21 o
   9   3  25        103.09         91.66         8.79 o
  10   3  25        174.51        185.67        11.01 o
  11   3  25         14.01          7.86         8.84 o
  12   3  25       1076.78       1143.85        41.76 o
   0   4  25       8442.18       8577.75        94.11 o
   1   4  25        392.07        368.58        10.51 o
   2   4  25       8960.40       8744.68        52.70 o
   3   4  25       1578.83       1560.61        18.12 o
   4   4  25      14225.19      14171.11        74.58 o
   5   4  25        128.94        117.08         8.29 o
   6   4  25       9987.38       9925.36        60.40 o
   7   4  25        417.14        442.17        13.16 o
   8   4  25       8978.06       9050.71        55.89 o
   9   4  25         53.38         59.50         8.87 o
  10   4  25       4421.30       4387.95        39.24 o
  11   4  25        654.85        709.27        26.70 o
  12   4  25       1925.24       2296.47       128.60 o
   1   5  25        484.73        465.69        13.04 o
   2   5  25        297.93        301.91        10.84 o
   3   5  25        290.56        281.46        10.47 o
   4   5  25        243.35        222.89        10.33 o
   5   5  25         10.99         10.30         7.18 o
   6   5  25         25.05         27.28         7.88 o
   7   5  25         33.45         35.95         8.36 o
   8   5  25         45.85         36.53         8.79 o
   9   5  25        173.70        205.40        12.05 o
  10   5  25         74.31         44.87        14.67 o
  11   5  25         30.78        -20.82        52.67 o
   0   6  25       1800.16       1835.99        33.00 o
   1   6  25        160.96        140.83         9.38 o
   2   6  25       7321.50       7229.38        59.79 o
   3   6  25         14.99         13.17         7.25 o
   4   6  25       5063.93       4970.24        40.35 o
   5   6  25         84.78         79.15         9.25 o
   6   6  25       5574.58       5469.19        45.15 o
   7   6  25         11.31         20.01         8.84 o
   8   6  25       3894.24       3834.51        38.23 o
   9   6  25        403.82        345.51        27.03 o
  10   6  25       1981.56       2143.37       132.28 o
   1   7  25        155.14        128.63        10.05 o
   2   7  25        578.14        536.88        15.65 o
   3   7  25         22.77         32.74         8.87 o
   4   7  25         92.83         89.32        10.10 o
   5   7  25         41.63         46.99         9.97 o
   6   7  25        298.97        334.26        14.40 o
   7   7  25        430.12        402.49        31.70 o
   0   8  25        405.78        443.88        22.52 o
   1   8  25          7.56         -3.12         8.84 o
   2   8  25       2416.56       2315.57        29.13 o
   3   8  25          1.21          3.70        11.70 o
   4   8  25        933.93       1009.06        40.16 o
   0   0  26       1938.64       2049.49        46.66 o
   1   0  26        351.16        338.67        14.78 o
   2   0  26       4394.31       4426.23        40.81 o
   3   0  26          5.36         11.09         7.22 o
   4   0  26         91.77        116.51         8.96 o
   5   0  26        841.89        826.76        20.42 o
   6   0  26       2225.96       2296.02        31.31 o
   7   0  26        571.80        603.33        19.16 o
   8   0  26      10227.08      10151.62        88.07 o
   9   0  26         11.88          9.42        10.38 o
  10   0  26       3087.66       3152.53        55.78 o
  11   0  26       1249.98       1199.30        30.53 o
  12   0  26        841.51        915.56        92.82 o
   1   1  26       6007.05       5879.65        37.42 o
   2   1  26          5.55          5.07         4.51 o
   3   1  26       1980.49       1954.52        18.04 o
   4   1  26        973.83        973.12        14.09 o
   5   1  26      10895.80      10760.86        64.41 o
   6   1  26        190.99        197.04         9.34 o
   7   1  26        730.64        725.49        14.14 o
   8   1  26        317.23        296.62        11.19 o
   9   1  26       5003.30       4857.30        39.04 o
  10   1  26        271.04        287.36        12.32 o
  11   1  26       3680.25       3607.89        35.38 o
  12   1  26        247.79        263.31        24.71 o
   0   2  26       4258.76       4193.23        44.65 o
   1   2  26        728.99        741.71        11.78 o
   2   2  26       6020.37       6007.27        36.39 o
   3   2  26         13.66          9.87         5.23 o
   4   2  26       1126.49       1123.10        13.65 o
   5   2  26         14.43         16.72         5.45 o
   6   2  26       1521.10       1491.59        17.60 o
   7   2  26       1048.57       1028.93        18.12 o
   8   2  26       3368.16       3282.99        31.17 o
   9   2  26        289.39        269.02        11.71 o
  10   2  26       1466.34       1569.32        28.16 o
  11   2  26         24.47          6.61         8.79 o
   1   3  26       5133.35       5139.95        32.37 o
   2   3  26       1871.27       1827.70        18.17 o
   3   3  26       5551.84       5558.69        35.32 o
   4   3  26        106.23        109.83         7.09 o
   5   3  26       4405.53       4208.69        31.12 o
   6   3  26         11.10         10.30         6.27 o
   7   3  26        960.84        979.00        16.40 o
   8   3  26          1.07          4.29         6.83 o
   9   3  26       1173.19       1138.62        19.20 o
  10   3  26        399.21        418.28        14.71 o
  11   3  26       2666.24       2649.24        43.48 o
   0   4  26        110.12        138.61        12.58 o
   1   4  26         14.15          1.10         5.63 o
   2   4  26        320.06        342.59        10.64 o
   3   4  26       1105.05       1052.86        17.43 o
   4   4  26       2535.34       2510.45        24.37 o
   5   4  26         17.90          4.97         6.43 o
   6   4  26        705.19        711.00        17.17 o
   7   4  26        394.46        387.04        12.91 o
   8   4  26        197.16        207.62        11.23 o
   9   4  26        513.20        523.67        15.30 o
  10   4  26        101.32        100.61        10.48 o
  11   4  26        439.87        542.86        46.48 o
   1   5  26          0.31         -6.37         6.37 o
   2   5  26          0.08          7.01         6.54 o
   3   5  26        417.56        396.26        12.65 o
   4   5  26          1.97         -6.61         6.61 o
   5   5  26        221.75        235.16        11.01 o
   6   5  26          5.03         -6.63         7.36 o
   7   5  26        748.37        758.54        17.93 o
   8   5  26        182.48        202.91        11.65 o
   9   5  26         77.09         62.46         9.94 o
  10   5  26         22.57          4.90        44.09 o
   0   6  26        266.80        259.33        16.09 o
   1   6  26        381.99        314.57        12.02 o
   2   6  26         51.24         69.00         8.77 o
   3   6  26        719.53        720.56        16.35 o
   4   6  26         88.31        105.41         9.83 o
   5   6  26          6.44          7.40         8.18 o
   6   6  26        110.57         96.72        10.22 o
   7   6  26        232.90        204.08        12.20 o
   8   6  26        284.78        322.87        26.56 o
   9   6  26        103.43         88.18        50.22 o
   1   7  26       1574.92       1509.29        23.22 o
   2   7  26        294.74        267.21        12.47 o
   3   7  26       1157.43       1178.73        21.50 o
   4   7  26        115.53        140.02        11.54 o
   5   7  26       2220.02       2266.90        30.49 o
   6   7  26        190.47        166.62        22.15 o
   0   8  26       2310.64       2328.56        67.28 o
   1   8  26        447.90        374.58        24.36 o
   2   8  26       2987.11       3112.01       102.18 o
   3   8  26        159.96         97.55        32.01 o
   4   8  26       1397.73       1360.73       104.11 o
   1   1  27       3088.51       3104.42        24.91 o
   2   1  27        464.50        460.39        10.10 o
   3   1  27       3062.16       3043.87        29.25 o
   4   1  27       1336.20       1360.26        17.13 o
   5   1  27        737.78        772.82        17.33 o
   6   1  27        118.54        136.45         7.62 o
   7   1  27        361.32        392.36        11.48 o
   8   1  27       2908.95       2857.03        38.38 o
   9   1  27        257.32        278.67        11.74 o
  10   1  27        696.64        678.39        16.97 o
  11   1  27        830.28        841.23        19.37 o
   0   2  27       1371.44       1292.10        23.49 o
   1   2  27         50.14         46.84         5.57 o
   2   2  27          1.71         15.69         5.06 o
   3   2  27          1.22         -2.40         5.18 o
   4   2  27        376.42        394.92         9.43 o
   5   2  27          7.24         12.71         5.56 o
   6   2  27        451.58        435.16        11.47 o
   7   2  27         43.19         41.14         6.98 o
   8   2  27         42.88         44.10         7.62 o
   9   2  27         88.97         79.30         9.18 o
  10   2  27          5.14          2.63         8.31 o
  11   2  27          8.26         23.66        14.88 o
   1   3  27       6069.08       6079.45        37.11 o
   2   3  27       1060.92       1063.91        14.27 o
   3   3  27       7196.40       7089.52        42.17 o
   4   3  27       1290.50       1315.66        16.51 o
   5   3  27       6193.83       6127.94        38.92 o
   6   3  27          4.42         14.24         6.61 o
   7   3  27       8187.91       7993.09        49.69 o
   8   3  27        971.97        961.46        17.24 o
   9   3  27       3723.90       3529.58        36.53 o
  10   3  27        582.41        574.43        16.78 o
  11   3  27       3115.16       3144.52       111.71 o
   0   4  27       1297.02       1219.10        30.64 o
   1   4  27         77.87         79.19         7.22 o
   2   4  27        755.75        717.12        13.42 o
   3   4  27       1338.93       1294.32        17.96 o
   4   4  27        370.27        361.92        11.29 o
   5   4  27         76.36         70.58         7.79 o
   6   4  27        883.15        921.91        17.22 o
   7   4  27        129.21        115.35         9.47 o
   8   4  27       1296.93       1266.98        22.06 o
   9   4  27         60.11         42.30         9.00 o
  10   4  27        550.11        579.81        46.97 o
  11   4  27        241.45        264.55        66.14 o
   1   5  27       6290.91       6263.03        46.45 o
   2   5  27        408.60        406.08        12.40 o
   3   5  27       5770.18       5574.85        54.60 o
   4   5  27          0.16          2.80         7.10 o
   5   5  27       5231.15       5227.27        41.09 o
   6   5  27         49.21         49.52         8.52 o
   7   5  27       6590.49       6447.99        48.42 o
   8   5  27        152.73        153.42        11.17 o
   9   5  27       3211.31       3351.01       159.22 o
   0   6  27         88.93        184.10        15.39 o
   1   6  27         32.05         35.47         7.89 o
   2   6  27        148.10        123.52         9.88 o
   3   6  27        116.86        129.13         9.32 o
   4   6  27         20.98          6.71         8.32 o
   5   6  27         20.78         26.01         8.59 o
   6   6  27         24.74         76.07         9.88 o
   7   6  27        222.31        237.78        22.15 o
   8   6  27        289.12        253.53        63.69 o
   1   7  27       2753.83       2702.78        30.86 o
   2   7  27        369.77        359.22        13.91 o
   3   7  27       3150.98       3049.21        31.71 o
   4   7  27        160.98        154.42        15.75 o
   5   7  27       4119.33       4517.00       183.72 o
   2   8  27          3.41         -3.67        39.19 o
   3   8  27          2.69         33.68        30.31 o
   0   0  28      10067.51       9890.34       124.56 o
   1   0  28       2955.80       2886.39        47.44 o
   2   0  28       6609.64       6646.81        60.75 o
   3   0  28        346.04        351.06        14.71 o
   4   0  28       6574.62       6474.05        59.68 o
   5   0  28         76.78         73.43         8.67 o
   6   0  28       4151.16       4213.85        45.60 o
   7   0  28         22.11         23.79         9.60 o
   8   0  28        486.46        481.81        19.80 o
   9   0  28       4104.44       4123.51        50.77 o
  10   0  28       1960.14       1988.52        35.93 o
   1   1  28       3485.52       3399.04        29.44 o
   2   1  28        444.94        438.66        11.22 o
   3   1  28       1586.70       1565.94        19.23 o
   4   1  28       2151.96       2138.04        20.93 o
   5   1  28       6721.50       6704.00        40.05 o
   6   1  28       3831.85       3713.74        32.50 o
   7   1  28       1303.55       1321.23        21.26 o
   8   1  28         40.41         34.53         7.69 o
   9   1  28       3175.75       3148.02        30.99 o
  10   1  28        109.19        110.00        10.18 o
   0   2  28       2527.96       2456.13        33.33 o
   1   2  28        346.00        349.16         9.58 o
   2   2  28       1600.30       1670.64        18.20 o
   3   2  28        431.48        475.50        11.05 o
   4   2  28       2201.40       2194.02        21.37 o
   5   2  28          9.43         11.31         5.75 o
   6   2  28       3415.27       3439.41        28.39 o
   7   2  28        135.63        139.13         9.08 o
   8   2  28       1465.90       1502.55        20.60 o
   9   2  28        106.07         90.59         9.39 o
  10   2  28       3892.97       3833.45        36.44 o
   1   3  28         84.65        108.00         6.46 o
   2   3  28         97.91        106.96         6.96 o
   3   3  28       1065.33       1018.92        14.59 o
   4   3  28         21.08         19.97         6.02 o
   5   3  28       1124.37       1087.44        17.38 o
   6   3  28          9.62          9.84         6.65 o
   7   3  28         53.90         64.85         7.96 o
   8   3  28        103.27        106.15         9.10 o
   9   3  28         13.97          6.94         8.05 o
  10   3  28        329.51        368.90        50.23 o
   0   4  28       6087.05       5806.91        57.26 o
   1   4  28          2.41         -0.07         5.99 o
   2   4  28         15.38         15.75         6.14 o
   3   4  28        337.05        322.48        10.81 o
   4   4  28        127.76        111.97         8.31 o
   5   4  28        185.03        179.67         9.63 o
   6   4  28         18.70         14.37         7.49 o
   7   4  28        264.16        236.78        12.79 o
   8   4  28        138.39        135.34        10.67 o
   9   4  28        116.70        117.58        51.44 o
  10   4  28        930.91       1055.76       104.11 o
   1   5  28        440.42        422.85        13.51 o
   2   5  28        380.51        360.65        11.74 o
   3   5  28         93.94        111.70         8.85 o
   4   5  28        621.67        635.93        15.59 o
   5   5  28         66.74         61.74         8.70 o
   6   5  28        952.31        953.32        20.73 o
   7   5  28         31.62         37.44         8.98 o
   8   5  28         57.27         66.58        33.74 o
   0   6  28       1968.59       1927.33        34.93 o
   1   6  28        165.23        223.11        11.40 o
   2   6  28       1472.29       1436.65        24.85 o
   3   6  28         35.80         44.32         8.65 o
   4   6  28         67.42         64.19         9.11 o
   5   6  28        166.73        150.06        11.00 o
   6   6  28        120.57        162.24        32.42 o
   7   6  28        169.61        159.22        56.34 o
   1   7  28        476.21        469.66        20.62 o
   2   7  28          5.98        -19.27        19.27 o
   3   7  28       2360.98       2499.78       132.28 o
   4   7  28        305.85        345.39        66.14 o
   1   1  29         57.82         70.79         7.58 o
   2   1  29         63.36         70.46         6.76 o
   3   1  29         30.72         50.43         5.84 o
   4   1  29         24.23         33.43         6.25 o
   5   1  29          1.00         11.46         5.47 o
   6   1  29        172.98        188.93         8.70 o
   7   1  29         31.90         36.19         7.08 o
   8   1  29        533.98        576.80        14.83 o
   9   1  29         14.69         12.78         8.07 o
  10   1  29       1559.61       1738.04        83.57 o
   0   2  29       3472.77       3592.12        42.51 o
   1   2  29         75.82         74.93         6.46 o
   2   2  29        873.14        897.95        15.87 o
   3   2  29         47.98         54.59         6.51 o
   4   2  29       2490.33       2522.58        31.00 o
   5   2  29         76.53         86.63         7.14 o
   6   2  29       1529.47       1617.81        19.35 o
   7   2  29         87.12         80.68         7.97 o
   8   2  29       2563.62       2619.95        26.66 o
   9   2  29        394.84        407.03        14.20 o
  10   2  29        809.88        987.25        71.88 o
   1   3  29        801.86        893.75        20.37 o
   2   3  29       1782.83       1838.51        19.10 o
   3   3  29        984.18        994.14        14.63 o
   4   3  29        206.65        201.59         8.76 o
   5   3  29        205.40        219.87        10.71 o
   6   3  29          0.58         -6.77         6.77 o
   7   3  29          5.69         16.91         7.52 o
   8   3  29         42.04         40.88         8.47 o
   9   3  29         41.74         34.45        21.30 o
  10   3  29        106.16         46.59        35.87 o
   0   4  29       5507.35       5456.46        55.10 o
   1   4  29        372.89        355.33        11.01 o
   2   4  29       3905.33       4038.40        37.36 o
   3   4  29       2314.50       2309.67        24.71 o
   4   4  29       4082.38       4200.44        33.48 o
   5   4  29        206.49        213.83        10.19 o
   6   4  29       3073.49       3137.08        33.95 o
   7   4  29        274.84        277.24        13.48 o
   8   4  29       3367.79       3250.51        66.47 o
   1   5  29         69.70         48.00         7.86 o
   2   5  29         39.50         46.86         7.86 o
   3   5  29        902.61        922.05        18.07 o
   4   5  29         11.26          7.25         7.47 o
   5   5  29        317.58        291.93        12.36 o
   6   5  29         34.24         30.62         8.73 o
   7   5  29        190.38        186.71        29.17 o
   8   5  29         52.97         19.60        47.77 o
   0   6  29       4117.81       4199.54        53.02 o
   1   6  29        401.92        408.70        14.02 o
   2   6  29       4885.25       4828.39        40.09 o
   3   6  29        253.25        269.81        12.27 o
   4   6  29       6604.96       6589.99        62.90 o
   5   6  29         33.16        -23.04        23.04 o
   6   6  29       4270.26       4639.48       194.74 o
   1   7  29        177.23        195.97        52.67 o
   2   7  29         70.19         90.63        45.32 o
   3   7  29        176.72        115.13        51.44 o
   4   7  29         20.59         35.52        45.32 o
   0   0  30       5511.38       5285.61       119.76 o
   1   0  30        378.47        404.66        22.32 o
   2   0  30      14037.80      14101.89       115.11 o
   3   0  30       2298.53       2330.00        37.47 o
   4   0  30       7445.46       7149.55        83.82 o
   5   0  30         32.88         63.16         9.15 o
   6   0  30       4954.81       5139.39        52.55 o
   7   0  30        666.70        645.65        20.43 o
   8   0  30       4573.60       4482.25        52.05 o
   9   0  30        308.26        320.68        21.47 o
   1   1  30       4373.99       4407.73        40.15 o
   2   1  30        253.03        257.32        11.33 o
   3   1  30       4103.38       4066.46        37.69 o
   4   1  30          1.33         -5.28         5.78 o
   5   1  30       7493.02       7460.68        47.90 o
   6   1  30       1217.27       1252.79        27.35 o
   7   1  30        490.86        494.94        13.12 o
   8   1  30         43.91         26.51         7.88 o
   9   1  30       1896.20       1848.90        31.77 o
   0   2  30       2064.45       2074.67        38.01 o
   1   2  30          1.19         -5.41         6.02 o
   2   2  30        256.78        285.04        11.82 o
   3   2  30        115.55        110.04         8.57 o
   4   2  30        154.83        167.22         8.94 o
   5   2  30         95.42         92.20         7.40 o
   6   2  30       1159.40       1165.37        17.08 o
   7   2  30          6.24          3.47         6.99 o
   8   2  30       4357.59       4237.27        35.06 o
   9   2  30        100.16        132.33        32.06 o
   1   3  30        230.72        227.08         8.74 o
   2   3  30        207.23        216.29         9.61 o
   3   3  30         19.99         31.40         6.09 o
   4   3  30        385.31        391.70        10.99 o
   5   3  30         12.15         27.71         7.01 o
   6   3  30        145.39        143.42         9.50 o
   7   3  30        223.78        229.96        11.15 o
   8   3  30        225.18        223.78        21.18 o
   9   3  30        667.96        760.59        89.41 o
   0   4  30       2433.73       2296.32        42.94 o
   1   4  30        700.43        699.83        14.40 o
   2   4  30       1080.43       1086.53        16.79 o
   3   4  30        163.21        181.11         9.61 o
   4   4  30       1769.55       1811.56        22.25 o
   5   4  30          1.02         -7.09         7.09 o
   6   4  30        663.82        650.20        16.08 o
   7   4  30        134.59        117.42        18.78 o
   1   5  30        110.98        102.98         9.17 o
   2   5  30        665.72        595.76        16.01 o
   3   5  30        483.85        462.92        13.89 o
   4   5  30         33.31         22.75         8.29 o
   5   5  30       1979.43       1960.35        31.70 o
   6   5  30          0.42        -21.69        21.69 o
   7   5  30          9.06        -17.15        45.32 o
   0   6  30        241.28        286.81        21.50 o
   1   6  30         78.03         88.89        12.13 o
   2   6  30        319.95        322.07        24.21 o
   3   6  30        278.99        233.71        44.17 o
   4   6  30        187.11        204.86        41.13 o
   5   6  30        105.73        113.90        51.44 o
   2   7  30         49.36         46.54        42.87 o
   1   1  31       2006.26       2025.08        28.95 o
   2   1  31         97.67        104.80         8.15 o
   3   1  31        310.37        363.37        14.30 o
   4   1  31        183.62        202.11         9.14 o
   5   1  31        616.12        695.76        14.30 o
   6   1  31          2.67          1.52         6.21 o
   7   1  31        652.30        702.43        16.65 o
   8   1  31         57.03         59.95        10.35 o
   9   1  31        407.70        411.79        50.53 o
   0   2  31         54.72         60.04        10.39 o
   1   2  31         24.20         21.62         6.70 o
   2   2  31        245.15        270.64        10.25 o
   3   2  31         40.23         34.33         6.72 o
   4   2  31         69.64         85.73         8.34 o
   5   2  31        421.12        453.53        11.73 o
   6   2  31        318.69        328.06        11.16 o
   7   2  31       1068.60       1087.70        18.22 o
   8   2  31        282.94        255.20        19.69 o
   9   2  31        133.95        177.59        63.69 o
   1   3  31       2722.37       2722.77        25.86 o
   2   3  31         67.71         67.12         7.73 o
   3   3  31       4160.11       4230.73        33.13 o
   4   3  31        675.42        713.80        14.95 o
   5   3  31       5659.54       5627.82        48.43 o
   6   3  31        313.46        316.92        12.01 o
   7   3  31       4296.51       4159.30        55.27 o
   9   3  31       5543.48       5931.62       216.79 o
   0   4  31       1312.49       1359.05        26.33 o
   1   4  31        101.86        133.98         9.65 o
   2   4  31        902.48        875.68        15.73 o
   3   4  31        265.17        304.81        10.92 o
   4   4  31         28.21         14.90         7.18 o
   5   4  31        127.08        146.32         9.55 o
   6   4  31         12.88         -8.88        14.34 o
   1   5  31       9507.18       9505.03        76.29 o
   2   5  31        632.98        614.08        16.44 o
   3   5  31       3431.82       3528.36        36.17 o
   4   5  31        144.91        147.32        21.63 o
   5   5  31       2912.68       3332.52       183.05 o
   6   5  31        400.22        345.50        48.50 o
   0   6  31         21.84         47.77        41.64 o
   1   6  31          3.58        -24.50        25.98 o
   4   6  31        338.11        327.02        66.14 o
   0   0  32       6479.92       6796.83       144.04 o
   1   0  32        102.05         89.81        22.60 o
   2   0  32       3672.40       3860.45        54.77 o
   3   0  32        115.34        120.38        12.89 o
   4   0  32       4701.84       4812.56        65.60 o
   5   0  32       1084.53       1164.95        30.94 o
   6   0  32       3405.76       3480.68        41.96 o
   7   0  32         64.62         60.55        11.54 o
   8   0  32        571.38        630.54        60.62 o
   1   1  32       3711.74       3798.53        43.86 o
   2   1  32         68.07         52.61         7.34 o
   3   1  32       4709.49       4852.77        43.09 o
   4   1  32       1299.45       1349.63        21.16 o
   5   1  32       8742.94       8764.12        59.41 o
   6   1  32        793.89        802.47        15.02 o
   7   1  32       1615.47       1709.36        29.93 o
   8   1  32          5.84         -0.95        30.53 o
   0   2  32       3418.50       3410.96        87.33 o
   1   2  32        876.61        854.00        19.50 o
   2   2  32        149.12        171.49         8.59 o
   3   2  32       2208.03       2209.25        24.70 o
   4   2  32       2401.56       2516.55        26.61 o
   5   2  32         27.04         30.08         6.90 o
   6   2  32       2165.68       2162.28        23.41 o
   7   2  32        737.32        759.10        31.34 o
   8   2  32        205.42        177.66        62.46 o
   1   3  32        875.66        930.47        16.85 o
   2   3  32        131.61        143.05         9.21 o
   3   3  32       1118.90       1200.18        19.94 o
   4   3  32          6.33          8.30         6.68 o
   5   3  32       1412.47       1523.45        20.12 o
   6   3  32         54.50         35.22        12.42 o
   7   3  32       1301.02       1262.75       117.58 o
   0   4  32        437.28        429.56        21.51 o
   1   4  32        189.61        172.73         9.27 o
   2   4  32        235.31        260.89        10.57 o
   3   4  32        174.72        171.98         9.66 o
   4   4  32        647.66        617.11        16.78 o
   5   4  32         48.97         16.86        13.76 o
   6   4  32         79.77         80.84        50.22 o
   1   5  32          8.14         10.32         9.78 o
   2   5  32         20.79         -5.02        13.67 o
   3   5  32         68.56         70.56        35.48 o
   4   5  32         96.76         55.13        37.36 o
   5   5  32          0.78         -0.49        32.26 o
   1   6  32         94.89        120.03        48.99 o
   1   1  33         52.02         62.19        10.94 o
   2   1  33          5.99          3.43         6.80 o
   3   1  33         14.38         31.05         7.82 o
   4   1  33        380.95        398.42        11.95 o
   5   1  33         50.83         60.22         9.75 o
   6   1  33         29.81         19.78         8.42 o
   7   1  33        759.43        732.81        33.74 o
   0   2  33        969.70       1030.62        32.70 o
   1   2  33        140.52        138.00        13.07 o
   2   2  33       2491.07       2544.38        26.27 o
   3   2  33         56.85         67.65         7.99 o
   4   2  33       3764.55       3791.91        34.09 o
   5   2  33         46.73         58.17         8.55 o
   6   2  33       1894.61       1887.90        30.18 o
   7   2  33        477.22        601.76        58.82 o
   1   3  33        169.60        171.97         9.23 o
   2   3  33        120.87        125.98         8.99 o
   3   3  33       1334.41       1391.64        21.17 o
   4   3  33         69.14         71.46         8.17 o
   5   3  33        191.07        160.26        17.04 o
   6   3  33        148.98         86.91        85.73 o
   0   4  33       1512.36       1409.88        39.32 o
   1   4  33         31.74         20.12         7.99 o
   2   4  33       3759.22       3818.70        39.18 o
   3   4  33         26.02         19.67        11.61 o
   4   4  33       3642.63       3825.99        83.08 o
   5   4  33         75.59          8.48        56.95 o
   2   5  33         72.00         60.01        45.32 o
   1   0  34        122.48         77.95        29.29 o
   2   0  34       2489.95       2574.67        42.84 o
   3   0  34        144.33        142.10        14.88 o
   4   0  34       2250.76       2322.68        45.42 o
   5   0  34        312.64        341.77        20.33 o
   6   0  34       3267.97       3373.70        53.20 o
   1   1  34       2091.80       2166.54        63.83 o
   2   1  34         49.00         48.04        10.58 o
   3   1  34       2154.59       2273.97        41.17 o
   4   1  34        277.08        303.71        17.14 o
   5   1  34       2001.40       2076.87        34.82 o
   6   1  34         84.50         97.59        30.79 o
   0   2  34       2432.12       2461.49        61.61 o
   1   2  34        210.81        227.23        11.71 o
   2   2  34       1896.40       2012.28        23.30 o
   3   2  34          9.67         15.16         7.07 o
   4   2  34       2623.61       2767.39        33.75 o
   5   2  34         32.68         -4.22        25.21 o
   6   2  34       2721.98       2650.08       103.02 o
   1   3  34        271.05        324.85        12.47 o
   2   3  34        161.90        171.97        10.75 o
   3   3  34        344.19        392.29        17.09 o
   4   3  34        420.52        412.79        50.75 o
   5   3  34        888.53        808.66       110.84 o
   0   4  34         15.47         16.41        13.05 o
   1   4  34        134.75        151.36        17.53 o
   2   4  34         30.56         18.23        12.78 o
   1   1  35        188.13        212.81        19.26 o
   2   1  35        193.73        154.37        17.90 o
   3   1  35         27.21         58.28         9.08 o
   4   1  35        548.92        531.36        43.20 o
   5   1  35        136.06        133.50        61.24 o
   0   2  35        814.26        808.69        29.30 o
   1   2  35         75.46         54.59         9.08 o
   2   2  35          0.69         14.76         7.35 o
   3   2  35        215.26        242.58        13.78 o
   4   2  35         35.36         44.09        44.09 o
   5   2  35        112.26         47.77        56.34 o
   1   3  35       3604.05       3726.33       105.19 o
   2   3  35         56.46         60.25        31.03 o
   2   0  36        730.34        576.87        72.26 o
   3   0  36          7.14        -15.92        41.64 o
   1   1  36       1500.64       1246.83        97.98 o
   2   1  36         55.93         69.63        24.97 o
   1   2  36        494.61        458.07        66.14 o
   2   2  36        116.97         84.41        32.88 o
                                                
